# Supplementary material for: Decoding Functional High-Density Lipoprotein Particle Surfaceome Interactions
Source: Int J Mol Sci. 2022 Aug 22;23(16):9506. doi: 10.3390/ijms23169506 (PMC9409371; doi:10.3390/ijms23169506)
Supplement: Supplementary file 1 [file ijms-23-09506-s001.zip]

Archive with 2 entries (2 files):
- ijms-1852166-supplementary-Figures.pdf
- Supplemental_tables_The-HDL-receptome_revised.xlsx
