# Supplementary material for: Decoding Functional High-Density Lipoprotein Particle Surfaceome Interactions
Source: Int J Mol Sci. 2022 Aug 22;23(16):9506. doi: 10.3390/ijms23169506 (PMC9409371; doi:10.3390/ijms23169506)
Supplement: Supplementary file 1 [file ijms-23-09506-s001.zip › Supplemental_tables_The-HDL-receptome_revised.xlsx]

## Sheet: Table S1
Table S1: List of identified peptides in auto-CSC experiments with EA.hy926 cells, HAECs, HEPG2 cells, THP1 cells, activated THP1 cells, and foam cells. Identifications are filtered for FDR < 0.01 and NxS/T motifs.
Cell_type	Accession	Protein	modified_peptide
EAhy926	A1A580	KR231	SYN[115]CCCGN[115]FS
HEPG2	A1A5B4	ANO9	DFQDPDGIEGSEN[115]VTLCR
HEPG2	A1A5B4	ANO9	EGN[115]STVDCLK
HEPG2	A1A5B4	ANO9	GYVN[115]HSLSVFHTK
HEPG2	A2RU67	F234B	APDSN[115]CSNLLITTR
HEPG2	A2RU67	F234B	MLSAFN[115]ATSGK
FoamCell	A6NGE4	DC8L1	DEDNLN[115]YTDSFDNRM
FoamCell	A6NGN9	IGLO5	FAN[115]VSAR
THP1	A6NGN9	IGLO5	IVN[115]ISSPVTVN
FoamCell	A6NGN9	IGLO5	IVN[115]ISSPVTVN
FoamCell	A6NGN9	IGLO5	SM[147]LLFAN[115]VSAR
HEPG2	A6NH11	GLTD2	AAGTLEDVYN[115]R
EAhy926	A6NKL6	T200C	APGGVN[115]SSSAGAPR
FoamCell	A6NN14	ZN729	FN[115]N[115]SSTLK
EAhy926	A7MBM2	DISP2	KLLFLSPDLELN[115]SSSSHNTLRPAPR
EAhy926	A7MBM2	DISP2	LSPDLELN[115]SSSSHNTLRPAPR
THP1	A8MVS5	HIDE1	GVTFN[115]LSGGSSK
HEPG2	A8MVW0	F1712	ASVDVFGN[115]R
EAhy926	A8MVW0	F1712	ASVDVFGN[115]R
HAEC	A8MVW0	F1712	ASVDVFGN[115]R
FoamCell	A8MW92	P20L1	N[115]ETAPM[147]LEQAISPKPQSQK
THP1	A8MY62	BLML	N[115]GSDPASGAPN[115]EYTM[147]YR
FoamCell	B3EWF7	EP2A2	KTQNDPTN[115]ETSVFA
THP1	F5H4A9	CC080	CCDATN[115]ATAVR
activatedTHP1	H3BS89	T178B	N[115]LTFN[115]ITK
FoamCell	O00144	FZD9	GIGYN[115]LTR
activatedTHP1	O00182	LEG9	QN[115]GSWGPEER
FoamCell	O00206	TLR4	SALEGLCN[115]LTIEEFR
HAEC	O00206	TLR4	LPEYFSN[115]LTN[115]LEHLDLSSNK
FoamCell	O00222	GRM8	AVNFN[115]GSAGTPVTFNENGDAPGRYDIFQYQITNK
THP1	O00241	SIRB1	AENQAN[115]VTCQVSN[115]FYPR
THP1	O00241	SIRB1	AENQAN[115]VTCQVSNFYPR
THP1	O00241	SIRB1	GLQLTWLEN[115]GN[115]VSR
FoamCell	O00241	SIRB1	GLQLTWLEN[115]GN[115]VSR
activatedTHP1	O00241	SIRB1	GLQLTWLEN[115]GN[115]VSR
HAEC	O00241	SIRB1	GLQLTWLEN[115]GN[115]VSR
FoamCell	O00241	SIRB1	GLQLTWLENGN[115]VSR
activatedTHP1	O00241	SIRB1	GLQLTWLENGN[115]VSR
THP1	O00241	SIRB1	GLQLTWLENGN[115]VSR
THP1	O00451	GFRA2	NAIQAFGN[115]GTDVNVSPK
EAhy926	O00461	GOLI4	KPDPAEQQN[115]VTQVAHSPQGY
EAhy926	O00461	GOLI4	KPDPAEQQN[115]VTQVAHSPQGYNTAR
activatedTHP1	O00468	AGRIN	CCQDN[115]ITAAR
HEPG2	O00468	AGRIN	CQDN[115]ITAAR
HEPG2	O00468	AGRIN	CVCPM[147]LTCPEAN[115]ATK
HEPG2	O00468	AGRIN	CVEESGSAHCVCPM[147]LTCPEAN[115]ATK
HAEC	O00468	AGRIN	CVEESGSAHCVCPM[147]LTCPEAN[115]ATK
HEPG2	O00468	AGRIN	ELM[147]LN[115]SSLMR
HEPG2	O00468	AGRIN	GCCQDN[115]ITAAR
activatedTHP1	O00468	AGRIN	GCCQDN[115]ITAAR
FoamCell	O00468	AGRIN	GCCQDN[115]ITAAR
HAEC	O00468	AGRIN	GCCQDN[115]ITAAR
FoamCell	O00468	AGRIN	LTCPEAN[115]ATK
HEPG2	O00468	AGRIN	N[115]ELMLN[115]SSLMR
HEPG2	O00468	AGRIN	NELM[147]LN[115]SSLM[147]R
HEPG2	O00468	AGRIN	NELM[147]LN[115]SSLMR
HEPG2	O00468	AGRIN	NELMLN[115]SSLM[147]R
HEPG2	O00468	AGRIN	NELMLN[115]SSLMR
FoamCell	O00468	AGRIN	NELMLN[115]SSLMR
HEPG2	O00468	AGRIN	HCAQTPYGCCQDN[115]ITAAR
EAhy926	O00469	PLOD2	EAIN[115]ITLDHK
EAhy926	O00469	PLOD2	LTHLHEGLPVKN[115]GTR
EAhy926	O00469	PLOD2	YN[115]CSIESPR
HAEC	O00469	PLOD2	YN[115]CSIESPR
THP1	O00472	ELL2	LNN[115]SSPN[115]SSGGVK
HEPG2	O00567	NOP56	IINDN[115]ATYCR
EAhy926	O00592	PODXL	QLVLN[115]LTGN
HAEC	O00592	PODXL	QLVLN[115]LTGN
EAhy926	O00592	PODXL	QLVLN[115]LTGN[115]TLCAGGASDEK
FoamCell	O00592	PODXL	QLVLN[115]LTGN[115]TLCAGGASDEK
THP1	O00592	PODXL	QLVLN[115]LTGN[115]TLCAGGASDEK
HAEC	O00592	PODXL	QLVLN[115]LTGN[115]TLCAGGASDEK
EAhy926	O00592	PODXL	QLVLN[115]LTGNTL
HAEC	O00592	PODXL	QLVLN[115]LTGNTL
THP1	O00592	PODXL	QLVLN[115]LTGNTLCAGGASDEK
EAhy926	O00592	PODXL	QLVLN[115]LTGNTLCAGGASDEK
FoamCell	O00592	PODXL	QLVLN[115]LTGNTLCAGGASDEK
HAEC	O00592	PODXL	QLVLN[115]LTGNTLCAGGASDEK
EAhy926	O00592	PODXL	VLN[115]LTGNTLCAGGASDEK
HEPG2	O00750	P3C2B	EAN[115]ATTYFTR
activatedTHP1	O00754	MA2B1	GVSEPLM[147]EN[115]GSGAWVR
THP1	O00754	MA2B1	LN[115]QTEPVAGN[115]YYPVNTR
FoamCell	O00754	MA2B1	LN[115]QTEPVAGN[115]YYPVNTR
THP1	O00754	MA2B1	LN[115]QTEPVAGNYYPVNTR
FoamCell	O00754	MA2B1	LN[115]QTEPVAGNYYPVNTR
activatedTHP1	O00754	MA2B1	LN[115]QTEPVAGNYYPVNTR
HAEC	O14495	PLPP3	FLSVCNPDFSQIN[115]CSEGYIQNYR
HAEC	O14495	PLPP3	SVCNPDFSQIN[115]CSEGYIQNYR
HAEC	O14522	PTPRT	EN[115]DTHCIDF
HEPG2	O14638	ENPP3	LADKN[115]ITHGFLYPPASN[115]R
HEPG2	O14638	ENPP3	M[147]PYN[115]GSVPFEER
HEPG2	O14638	ENPP3	MPYN[115]GSVPFEER
HEPG2	O14638	ENPP3	IQPAPN[115]N[115]GTHGSLNHLLK
HEPG2	O14657	TOR1B	EERPLN[115]ASALK
HEPG2	O14672	ADA10	EGICN[115]GFTALCPASDPKPN[115]FTDCNR
HEPG2	O14672	ADA10	EGICNGFTALCPASDPKPN[115]FTDCN[115]R
HAEC	O14672	ADA10	EGICNGFTALCPASDPKPN[115]FTDCNR
HAEC	O14672	ADA10	IN[115]TTADEKD
EAhy926	O14672	ADA10	IN[115]TTADEKDPTN
FoamCell	O14672	ADA10	IN[115]TTADEKDPTNPF
HAEC	O14672	ADA10	IN[115]TTADEKDPTNPF
HEPG2	O14672	ADA10	IN[115]TTADEKDPTNPF
EAhy926	O14672	ADA10	IN[115]TTADEKDPTNPF
activatedTHP1	O14672	ADA10	IN[115]TTADEKDPTNPFR
FoamCell	O14672	ADA10	IN[115]TTADEKDPTNPFR
HAEC	O14672	ADA10	IN[115]TTADEKDPTNPFR
THP1	O14672	ADA10	IN[115]TTADEKDPTNPFR
EAhy926	O14672	ADA10	IN[115]TTADEKDPTNPFR
EAhy926	O14672	ADA10	IN[115]TTADEKDPTNPFRFPN
EAhy926	O14672	ADA10	IRIN[115]TTADEKDPTNPF
THP1	O14672	ADA10	N[115]ISFMVK
HAEC	O14672	ADA10	PKPN[115]FTDCNR
HEPG2	O14672	ADA10	PN[115]FTDCNR
HAEC	O14672	ADA10	PN[115]FTDCNR
HEPG2	O14672	ADA10	TALCPASDPKPN[115]FTDCNR
HAEC	O14672	ADA10	TALCPASDPKPN[115]FTDCNR
HAEC	O14672	ADA10	EGICN[115]GFTALCPASDPKPN[115]FTDCNR
HAEC	O14672	ADA10	GFTALCPASDPKPN[115]FTDCNR
HEPG2	O14672	ADA10	IN[115]TTADEKDPTNPFR
EAhy926	O14672	ADA10	IRIN[115]TTADEKDPTNPFR
EAhy926	O14672	ADA10	IN[115]TTADEKDPTN[115]PFRFPNIGVEK
EAhy926	O14672	ADA10	IN[115]TTADEKDPTNPFRFPNIGVEK
FoamCell	O14713	ITBP1	SSGQSN[115]N[115]N[115]SD
activatedTHP1	O14713	ITBP1	SSGQSN[115]N[115]N[115]SD
FoamCell	O14773	TPP1	YFN[115]ASGR
activatedTHP1	O14773	TPP1	YFN[115]ASGR
HEPG2	O14786	NRP1	ECSQN[115]YTTPSGVIK
FoamCell	O14786	NRP1	EGFSAN[115]YSVL
EAhy926	O14786	NRP1	EGFSAN[115]YSVLQ
FoamCell	O14786	NRP1	EGFSAN[115]YSVLQS
FoamCell	O14786	NRP1	EGFSAN[115]YSVLQSSVSEDFK
activatedTHP1	O14786	NRP1	EGFSAN[115]YSVLQSSVSEDFK
EAhy926	O14786	NRP1	EGFSAN[115]YSVLQSSVSEDFK
THP1	O14786	NRP1	EGFSAN[115]YSVLQSSVSEDFK
HAEC	O14786	NRP1	EGFSAN[115]YSVLQSSVSEDFK
HEPG2	O14786	NRP1	EGFSAN[115]YSVLQSSVSEDFK
FoamCell	O14786	NRP1	GFSAN[115]YSVLQSSVSEDFK
EAhy926	O14786	NRP1	GFSAN[115]YSVLQSSVSEDFK
activatedTHP1	O14786	NRP1	GPECSQN[115]YTTPSG
FoamCell	O14786	NRP1	GPECSQN[115]YTTPSG
THP1	O14786	NRP1	GPECSQN[115]YTTPSGVIK
HEPG2	O14786	NRP1	GPECSQN[115]YTTPSGVIK
FoamCell	O14786	NRP1	GPECSQN[115]YTTPSGVIK
EAhy926	O14786	NRP1	GPECSQN[115]YTTPSGVIK
activatedTHP1	O14786	NRP1	GPECSQN[115]YTTPSGVIK
HAEC	O14786	NRP1	GPECSQN[115]YTTPSGVIK
EAhy926	O14786	NRP1	IGYSN[115]N[115]GSDWK
HAEC	O14786	NRP1	IGYSN[115]N[115]GSDWK
activatedTHP1	O14786	NRP1	IGYSN[115]N[115]GSDWK
FoamCell	O14786	NRP1	IGYSN[115]N[115]GSDWK
EAhy926	O14786	NRP1	IGYSNN[115]GSDWK
HAEC	O14786	NRP1	KRGPECSQN[115]YTTPSGVIK
activatedTHP1	O14786	NRP1	QYSTN[115]WSAER
FoamCell	O14786	NRP1	RGPECSQN[115]Y
activatedTHP1	O14786	NRP1	RGPECSQN[115]Y
FoamCell	O14786	NRP1	RGPECSQN[115]YTTPSG
activatedTHP1	O14786	NRP1	RGPECSQN[115]YTTPSG
activatedTHP1	O14786	NRP1	RGPECSQN[115]YTTPSGVIK
EAhy926	O14786	NRP1	RGPECSQN[115]YTTPSGVIK
HAEC	O14786	NRP1	RGPECSQN[115]YTTPSGVIK
FoamCell	O14786	NRP1	RGPECSQN[115]YTTPSGVIK
FoamCell	O14786	NRP1	SAN[115]YSVLQSSVSEDFK
activatedTHP1	O14786	NRP1	SAN[115]YSVLQSSVSEDFK
HEPG2	O14786	NRP1	SAN[115]YSVLQSSVSEDFK
THP1	O14786	NRP1	SAN[115]YSVLQSSVSEDFK
EAhy926	O14786	NRP1	SAN[115]YSVLQSSVSEDFK
HAEC	O14786	NRP1	SAN[115]YSVLQSSVSEDFK
activatedTHP1	O14786	NRP1	SNN[115]GSDWK
FoamCell	O14786	NRP1	SNN[115]GSDWK
FoamCell	O14786	NRP1	SQN[115]YTTPSGVIK
HAEC	O14786	NRP1	SQN[115]YTTPSGVIK
activatedTHP1	O14786	NRP1	SQN[115]YTTPSGVIK
activatedTHP1	O14786	NRP1	STN[115]WSAER
FoamCell	O14786	NRP1	STN[115]WSAER
EAhy926	O14786	NRP1	FKIGYSNN[115]GSDWK
HAEC	O14817	TSN4	CCGVSN[115]YTDWFEVYN[115]ATR
HAEC	O14817	TSN4	GVSN[115]YTDWFEVYN[115]ATR
HEPG2	O14894	T4S5	HFEDTAGAYLLN[115]R
THP1	O14950	ML12B	N[115]GTDPEDVIR
FoamCell	O15031	PLXB2	ALSN[115]ISLR
activatedTHP1	O15031	PLXB2	ALSN[115]ISLR
HAEC	O15031	PLXB2	ALSN[115]ISLR
THP1	O15031	PLXB2	ALSN[115]ISLR
FoamCell	O15031	PLXB2	CN[115]TTSECPPPVITR
activatedTHP1	O15031	PLXB2	CN[115]TTSECPPPVITR
THP1	O15031	PLXB2	CN[115]TTSECPPPVITR
FoamCell	O15031	PLXB2	CVAVTSAQPQN[115]M[147]SR
activatedTHP1	O15031	PLXB2	CVAVTSAQPQN[115]M[147]SR
FoamCell	O15031	PLXB2	CVYEALCN[115]TTSECPPPVITR
THP1	O15031	PLXB2	CVYEALCN[115]TTSECPPPVITR
activatedTHP1	O15031	PLXB2	CVYEALCN[115]TTSECPPPVITR
HAEC	O15031	PLXB2	CVYEALCN[115]TTSECPPPVITR
EAhy926	O15031	PLXB2	CVYEALCN[115]TTSECPPPVITR
HEPG2	O15031	PLXB2	CVYEALCN[115]TTSECPPPVITR
activatedTHP1	O15031	PLXB2	EAESLQPM[147]TVVGTDYVFHN[115]DTK
FoamCell	O15031	PLXB2	EAESLQPM[147]TVVGTDYVFHN[115]DTK
HEPG2	O15031	PLXB2	EAESLQPM[147]TVVGTDYVFHN[115]DTK
EAhy926	O15031	PLXB2	EAESLQPM[147]TVVGTDYVFHN[115]DTK
THP1	O15031	PLXB2	EAESLQPM[147]TVVGTDYVFHN[115]DTK
activatedTHP1	O15031	PLXB2	EAESLQPMTVVGTDYVFHN[115]DTK
HEPG2	O15031	PLXB2	EAESLQPMTVVGTDYVFHN[115]DTK
EAhy926	O15031	PLXB2	EAESLQPMTVVGTDYVFHN[115]DTK
HAEC	O15031	PLXB2	EAESLQPMTVVGTDYVFHN[115]DTK
FoamCell	O15031	PLXB2	EAGAFEYVPDPTFEN[115]FTGGVK
activatedTHP1	O15031	PLXB2	EALCN[115]TTSECPPPVITR
FoamCell	O15031	PLXB2	EALCN[115]TTSECPPPVITR
HEPG2	O15031	PLXB2	EALCN[115]TTSECPPPVITR
THP1	O15031	PLXB2	EALCN[115]TTSECPPPVITR
HAEC	O15031	PLXB2	EALCN[115]TTSECPPPVITR
THP1	O15031	PLXB2	EYVPDPTFEN[115]FTGGVK
FoamCell	O15031	PLXB2	EYVPDPTFEN[115]FTGGVK
HEPG2	O15031	PLXB2	EYVPDPTFEN[115]FTGGVK
THP1	O15031	PLXB2	GGLN[115]LTAVTVAAEN[115]N[115]HTVAF
HEPG2	O15031	PLXB2	GGLN[115]LTAVTVAAEN[115]N[115]HTVAF
activatedTHP1	O15031	PLXB2	GGLN[115]LTAVTVAAEN[115]N[115]HTVAFLGTSDGR
THP1	O15031	PLXB2	GGLN[115]LTAVTVAAEN[115]N[115]HTVAFLGTSDGR
EAhy926	O15031	PLXB2	GGLN[115]LTAVTVAAEN[115]N[115]HTVAFLGTSDGR
HEPG2	O15031	PLXB2	GGLN[115]LTAVTVAAEN[115]N[115]HTVAFLGTSDGR
THP1	O15031	PLXB2	GGLN[115]LTAVTVAAEN[115]NHTVA
THP1	O15031	PLXB2	GGLN[115]LTAVTVAAEN[115]NHTVAF
FoamCell	O15031	PLXB2	GGLN[115]LTAVTVAAEN[115]NHTVAF
HAEC	O15031	PLXB2	GGLN[115]LTAVTVAAEN[115]NHTVAF
HEPG2	O15031	PLXB2	GGLN[115]LTAVTVAAEN[115]NHTVAF
THP1	O15031	PLXB2	GGLN[115]LTAVTVAAEN[115]NHTVAFLGTSDGR
activatedTHP1	O15031	PLXB2	GGLN[115]LTAVTVAAEN[115]NHTVAFLGTSDGR
FoamCell	O15031	PLXB2	GGLN[115]LTAVTVAAEN[115]NHTVAFLGTSDGR
FoamCell	O15031	PLXB2	GGLN[115]LTAVTVAAENN[115]HTVA
THP1	O15031	PLXB2	GGLN[115]LTAVTVAAENN[115]HTVA
THP1	O15031	PLXB2	GGLN[115]LTAVTVAAENN[115]HTVAF
HAEC	O15031	PLXB2	GGLN[115]LTAVTVAAENN[115]HTVAF
activatedTHP1	O15031	PLXB2	GGLN[115]LTAVTVAAENN[115]HTVAF
FoamCell	O15031	PLXB2	GGLN[115]LTAVTVAAENN[115]HTVAF
HEPG2	O15031	PLXB2	GGLN[115]LTAVTVAAENN[115]HTVAF
FoamCell	O15031	PLXB2	GGLN[115]LTAVTVAAENN[115]HTVAFLGTSDGR
activatedTHP1	O15031	PLXB2	GGLN[115]LTAVTVAAENN[115]HTVAFLGTSDGR
HEPG2	O15031	PLXB2	GGLN[115]LTAVTVAAENN[115]HTVAFLGTSDGR
activatedTHP1	O15031	PLXB2	HVTLYN[115]CSFGR
FoamCell	O15031	PLXB2	LCN[115]TTSECPPPVITR
activatedTHP1	O15031	PLXB2	LCN[115]TTSECPPPVITR
THP1	O15031	PLXB2	LCN[115]TTSECPPPVITR
HEPG2	O15031	PLXB2	LHVTLYN[115]CSFGR
FoamCell	O15031	PLXB2	LSHDAN[115]ETLPLH
activatedTHP1	O15031	PLXB2	LSHDAN[115]ETLPLH
FoamCell	O15031	PLXB2	LSHDAN[115]ETLPLHLY
HAEC	O15031	PLXB2	LSHDAN[115]ETLPLHLY
HEPG2	O15031	PLXB2	LSHDAN[115]ETLPLHLY
HEPG2	O15031	PLXB2	LSHDAN[115]ETLPLHLYVK
EAhy926	O15031	PLXB2	LSHDAN[115]ETLPLHLYVK
FoamCell	O15031	PLXB2	LSN[115]ISLR
activatedTHP1	O15031	PLXB2	LSN[115]ISLR
HAEC	O15031	PLXB2	N[115]CSFQPER
activatedTHP1	O15031	PLXB2	N[115]CSFQPER
FoamCell	O15031	PLXB2	N[115]CSFQPER
THP1	O15031	PLXB2	N[115]CSFQPER
FoamCell	O15031	PLXB2	PTFEN[115]FTGGVK
HEPG2	O15031	PLXB2	PTFEN[115]FTGGVK
activatedTHP1	O15031	PLXB2	PTFEN[115]FTGGVK
EAhy926	O15031	PLXB2	PTFEN[115]FTGGVKK
HAEC	O15031	PLXB2	RALSN[115]ISLR
THP1	O15031	PLXB2	SAQPQN[115]M[147]SR
FoamCell	O15031	PLXB2	SAQPQN[115]M[147]SR
activatedTHP1	O15031	PLXB2	SAQPQN[115]M[147]SR
FoamCell	O15031	PLXB2	SCVAVTSAQPQN[115]M[147]SR
activatedTHP1	O15031	PLXB2	SCVAVTSAQPQN[115]M[147]SR
HEPG2	O15031	PLXB2	SCVAVTSAQPQN[115]M[147]SR
EAhy926	O15031	PLXB2	SCVAVTSAQPQN[115]M[147]SR
THP1	O15031	PLXB2	SCVAVTSAQPQN[115]M[147]SR
HAEC	O15031	PLXB2	SCVAVTSAQPQN[115]M[147]SR
HAEC	O15031	PLXB2	SCVAVTSAQPQN[115]M[147]SRR
activatedTHP1	O15031	PLXB2	SCVAVTSAQPQN[115]MS
HEPG2	O15031	PLXB2	SCVAVTSAQPQN[115]MSR
EAhy926	O15031	PLXB2	SCVAVTSAQPQN[115]MSR
activatedTHP1	O15031	PLXB2	SCVAVTSAQPQN[115]MSR
FoamCell	O15031	PLXB2	SCVAVTSAQPQN[115]MSR
HAEC	O15031	PLXB2	SCVAVTSAQPQN[115]MSR
THP1	O15031	PLXB2	SCVAVTSAQPQN[115]MSR
EAhy926	O15031	PLXB2	SCVAVTSAQPQN[115]MSRR
FoamCell	O15031	PLXB2	SIN[115]VTGQGF
EAhy926	O15031	PLXB2	SIN[115]VTGQGFSLIQR
HEPG2	O15031	PLXB2	SIN[115]VTGQGFSLIQR
activatedTHP1	O15031	PLXB2	SIN[115]VTGQGFSLIQR
FoamCell	O15031	PLXB2	SKSCVAVTSAQPQN[115]M[147]SR
activatedTHP1	O15031	PLXB2	SKSCVAVTSAQPQN[115]M[147]SR
EAhy926	O15031	PLXB2	SKSCVAVTSAQPQN[115]M[147]SRR
THP1	O15031	PLXB2	TEAGAFEYVPDPTFEN[115]FTGGVK
FoamCell	O15031	PLXB2	TEAGAFEYVPDPTFEN[115]FTGGVK
HEPG2	O15031	PLXB2	TEAGAFEYVPDPTFEN[115]FTGGVK
EAhy926	O15031	PLXB2	TEAGAFEYVPDPTFEN[115]FTGGVK
HAEC	O15031	PLXB2	TEAGAFEYVPDPTFEN[115]FTGGVK
activatedTHP1	O15031	PLXB2	TEAGAFEYVPDPTFEN[115]FTGGVK
activatedTHP1	O15031	PLXB2	TEAGAFEYVPDPTFEN[115]FTGGVKK
HEPG2	O15031	PLXB2	TVVGTDYVFHN[115]DTK
THP1	O15031	PLXB2	TVVGTDYVFHN[115]DTK
activatedTHP1	O15031	PLXB2	TVVGTDYVFHN[115]DTK
FoamCell	O15031	PLXB2	TVVGTDYVFHN[115]DTK
EAhy926	O15031	PLXB2	TVVGTDYVFHN[115]DTK
HAEC	O15031	PLXB2	TVVGTDYVFHN[115]DTK
EAhy926	O15031	PLXB2	VAAENN[115]HTVAFLGTSDGR
THP1	O15031	PLXB2	VAVTSAQPQN[115]M[147]SR
EAhy926	O15031	PLXB2	VAVTSAQPQN[115]M[147]SR
activatedTHP1	O15031	PLXB2	VAVTSAQPQN[115]M[147]SR
FoamCell	O15031	PLXB2	VAVTSAQPQN[115]M[147]SR
HEPG2	O15031	PLXB2	VAVTSAQPQN[115]M[147]SR
HAEC	O15031	PLXB2	VAVTSAQPQN[115]M[147]SR
FoamCell	O15031	PLXB2	VAVTSAQPQN[115]MSR
HEPG2	O15031	PLXB2	VAVTSAQPQN[115]MSR
EAhy926	O15031	PLXB2	VAVTSAQPQN[115]MSR
FoamCell	O15031	PLXB2	VFHN[115]DTK
FoamCell	O15031	PLXB2	VTSAQPQN[115]M[147]SR
activatedTHP1	O15031	PLXB2	VTSAQPQN[115]M[147]SR
FoamCell	O15031	PLXB2	VVFLSPAVPEEPEAYN[115]LTVL
EAhy926	O15031	PLXB2	VVFLSPAVPEEPEAYN[115]LTVLIEM[147]DGHR
activatedTHP1	O15031	PLXB2	VVGTDYVFHN[115]DTK
HEPG2	O15031	PLXB2	VVGTDYVFHN[115]DTK
EAhy926	O15031	PLXB2	VVGTDYVFHN[115]DTK
FoamCell	O15031	PLXB2	VYEALCN[115]TTSECPPPVITR
activatedTHP1	O15031	PLXB2	VYEALCN[115]TTSECPPPVITR
activatedTHP1	O15031	PLXB2	YN[115]CSFGR
HAEC	O15031	PLXB2	GGLN[115]LTAVTVAAEN[115]N[115]HTVAFLGTSDGR
EAhy926	O15031	PLXB2	GGLN[115]LTAVTVAAEN[115]NHTVAFLGTSDGR
EAhy926	O15031	PLXB2	GGLN[115]LTAVTVAAENN[115]HTVAFLGTSDGR
THP1	O15031	PLXB2	GGLN[115]LTAVTVAAENN[115]HTVAFLGTSDGR
FoamCell	O15031	PLXB2	GGLN[115]LTAVTVAAENNHTVAFLGTSDGR
HEPG2	O15031	PLXB2	HVTLYN[115]CSFGR
EAhy926	O15031	PLXB2	LHVTLYN[115]CSFGR
EAhy926	O15031	PLXB2	SKSCVAVTSAQPQN[115]M[147]SR
activatedTHP1	O15031	PLXB2	SKSCVAVTSAQPQN[115]MSR
EAhy926	O15031	PLXB2	SKSCVAVTSAQPQN[115]MSR
FoamCell	O15031	PLXB2	TEAGAFEYVPDPTFEN[115]FTGGVKK
HAEC	O15031	PLXB2	TEAGAFEYVPDPTFEN[115]FTGGVKK
EAhy926	O15031	PLXB2	TEAGAFEYVPDPTFEN[115]FTGGVKK
HEPG2	O15031	PLXB2	TEAGAFEYVPDPTFEN[115]FTGGVKK
EAhy926	O15031	PLXB2	VVFLSPAVPEEPEAYN[115]LTVLIEMDGHR
HAEC	O15031	PLXB2	LSHDAN[115]ETLPLHLYVK
HEPG2	O15118	NPC1	LIASN[115]VTETM[147]GIN[115]GSAYR
HEPG2	O15118	NPC1	LIASN[115]VTETMGIN[115]GSAYR
HEPG2	O15118	NPC1	QSQFLN[115]VTATEDYVDPVTN[115]QTK
activatedTHP1	O15118	NPC1	TATEDYVDPVTN[115]QTK
HEPG2	O15118	NPC1	VDN[115]ITDQFCN[115]ASVVDPA
HEPG2	O15118	NPC1	VDN[115]ITDQFCN[115]ASVVDPACVR
FoamCell	O15118	NPC1	VDN[115]ITDQFCN[115]ASVVDPACVR
activatedTHP1	O15118	NPC1	VDN[115]ITDQFCN[115]ASVVDPACVR
HAEC	O15118	NPC1	VDN[115]ITDQFCN[115]ASVVDPACVR
activatedTHP1	O15118	NPC1	VDNITDQFCN[115]ASVVDPACVR
HAEC	O15118	NPC1	VITFPVNN[115]YYN[115]DTEK
HEPG2	O15118	NPC1	VITFPVNNYYN[115]DTEK
HAEC	O15118	NPC1	VITFPVNNYYN[115]DTEK
HAEC	O15123	ANGP2	AVQN[115]QTAVMIEIGTN[115]LLN[115]QTAEQTR
HAEC	O15123	ANGP2	AVQN[115]QTAVMIEIGTNLLN[115]QTAEQTR
HAEC	O15123	ANGP2	IVTATVN[115]N[115]SVLQK
HAEC	O15123	ANGP2	IVTATVN[115]NSVLQK
HAEC	O15123	ANGP2	KIVTATVN[115]NSVLQK
HAEC	O15123	ANGP2	KLTDVEAQVLN[115]QTTR
HAEC	O15123	ANGP2	LLN[115]QTAEQTR
activatedTHP1	O15123	ANGP2	LQVLEN[115]IM[147]EN[115]N[115]TQWLM[147]K
HAEC	O15123	ANGP2	LQVLENIM[147]EN[115]NTQW
HAEC	O15123	ANGP2	LQVLENIM[147]EN[115]NTQWLM[147]K
HAEC	O15123	ANGP2	LQVLENIMEN[115]NTQW
HAEC	O15123	ANGP2	LQVLENIMEN[115]NTQWLM[147]K
HAEC	O15123	ANGP2	LTDVEAQVLN[115]QTTR
HAEC	O15123	ANGP2	SGHTTN[115]GIYTLTFPN[115]STEEIK
HAEC	O15123	ANGP2	TLTFPN[115]STEEIK
HAEC	O15123	ANGP2	EM[147]VEIQQNAVQN[115]QTAVMIEIGTNLLN[115]QTAEQTR
activatedTHP1	O15204	ADEC1	NYNEN[115]LTLIR
FoamCell	O15204	ADEC1	NYNEN[115]LTLIR
FoamCell	O15204	ADEC1	TSNQEEQDPAN[115]HTCGVK
HEPG2	O15230	LAMA5	AQQLLAN[115]STALEEAM[147]LQEQQR
HEPG2	O15230	LAMA5	AQQLLAN[115]STALEEAMLQEQQR
EAhy926	O15230	LAMA5	AQQLLAN[115]STALEEAMLQEQQR
HAEC	O15230	LAMA5	AQQLLAN[115]STALEEAMLQEQQR
HEPG2	O15230	LAMA5	CEICAPGFYGNALLPGN[115]CTR
HEPG2	O15230	LAMA5	DN[115]ATLQATLHAAR
EAhy926	O15230	LAMA5	GIN[115]ASSM[147]AWAR
HEPG2	O15230	LAMA5	GIN[115]ASSM[147]AWAR
EAhy926	O15230	LAMA5	GIN[115]ASSMAWAR
HEPG2	O15230	LAMA5	GIN[115]ASSMAWAR
HEPG2	O15230	LAMA5	GNALLPGN[115]CTR
HEPG2	O15230	LAMA5	LAN[115]STALEEAMLQEQQR
HEPG2	O15230	LAMA5	LEVDAQSN[115]HTVGPL
HAEC	O15230	LAMA5	LEVDAQSN[115]HTVGPLLAAAAGAPAPL
HEPG2	O15230	LAMA5	LGLAN[115]ASAPSGEQLLR
HEPG2	O15230	LAMA5	LN[115]ASIADLQSQLR
EAhy926	O15230	LAMA5	LN[115]ASIADLQSQLR
HAEC	O15230	LAMA5	LN[115]ASIADLQSQLR
HEPG2	O15230	LAMA5	LN[115]TTGVSAGCTADLLVGR
HEPG2	O15230	LAMA5	LVGGPVAGGDPN[115]QTIR
HAEC	O15230	LAMA5	LVGGPVAGGDPN[115]QTIR
HEPG2	O15230	LAMA5	PGAM[147]N[115]FSYSPLLR
HEPG2	O15230	LAMA5	PGAMN[115]FSYSPLLR
HEPG2	O15230	LAMA5	RLN[115]TTGVSAGC
HEPG2	O15230	LAMA5	RLN[115]TTGVSAGCTADLLVGR
EAhy926	O15230	LAMA5	TLSELM[147]SQTGHLGLAN[115]ASAPSGEQLLR
HEPG2	O15230	LAMA5	TLSELM[147]SQTGHLGLAN[115]ASAPSGEQLLR
HEPG2	O15230	LAMA5	TLSELMSQTGHLGLAN[115]ASAPSGEQLLR
HAEC	O15230	LAMA5	TLSELMSQTGHLGLAN[115]ASAPSGEQLLR
EAhy926	O15230	LAMA5	LHRLN[115]ASIADLQSQLR
HAEC	O15230	LAMA5	TLSELM[147]SQTGHLGLAN[115]ASAPSGEQLLR
EAhy926	O15230	LAMA5	TLSELMSQTGHLGLAN[115]ASAPSGEQLLR
HAEC	O15230	LAMA5	VFDLQQNLGSVN[115]VSTGCAPALQAQTPGLGPR
HEPG2	O15321	TM9S1	IIFAN[115]VSVR
EAhy926	O15321	TM9S1	RSN[115]M[147]SGAVQTVEF
HAEC	O15354	GPR37	QN[115]GSLGEGIHEPGGPR
FoamCell	O15389	SIGL5	FQGSPALN[115]ATPISNTGILELR
THP1	O15389	SIGL5	FQGSPALN[115]ATPISNTGILELR
THP1	O15389	SIGL5	LEEKPLEGN[115]SSQGSF
activatedTHP1	O15389	SIGL5	LEEKPLEGN[115]SSQGSFK
THP1	O15389	SIGL5	LEEKPLEGN[115]SSQGSFK
FoamCell	O15389	SIGL5	LEEKPLEGN[115]SSQGSFK
FoamCell	O15389	SIGL5	N[115]GIALEILQN[115]TSYLPVLEGQALR
THP1	O15389	SIGL5	PLEGN[115]SSQGSFK
THP1	O15394	NCAM2	AM[147]LANNNLQILNIN[115]K
THP1	O15394	NCAM2	AMLANNNLQILNIN[115]K
THP1	O15394	NCAM2	AN[115]NNLQILNIN[115]K
THP1	O15394	NCAM2	ANNNLQILNIN[115]K
THP1	O15394	NCAM2	EGNPIN[115]ISCDVK
THP1	O15394	NCAM2	FAM[147]LAN[115]NNLQILNIN[115]K
THP1	O15394	NCAM2	FAM[147]LANN[115]NLQILNIN[115]K
THP1	O15394	NCAM2	FAM[147]LANNN[115]LQILNIN[115]K
THP1	O15394	NCAM2	FAM[147]LANNNLQILNIN[115]K
THP1	O15394	NCAM2	FISN[115]QTIY
THP1	O15394	NCAM2	FISN[115]QTIYY
THP1	O15394	NCAM2	FISN[115]QTIYYS
THP1	O15394	NCAM2	GNPIN[115]ISCDVK
THP1	O15394	NCAM2	LANN[115]NLQILNIN[115]K
THP1	O15394	NCAM2	LANNNLQILNIN[115]K
THP1	O15394	NCAM2	LEPN[115]TTYEIR
THP1	O15394	NCAM2	LNN[115]LEPN[115]TTYEIR
THP1	O15394	NCAM2	LNNLEPN[115]TTYEIR
THP1	O15394	NCAM2	LVLPAKN[115]TTNLK
THP1	O15394	NCAM2	M[147]LANNNLQILNIN[115]K
THP1	O15394	NCAM2	M[147]VVLNNLEPN[115]TTYEIR
THP1	O15394	NCAM2	N[115]LEPN[115]TTYEIR
THP1	O15394	NCAM2	NLEPN[115]TTYEIR
THP1	O15394	NCAM2	NN[115]LEPN[115]TTYEIR
THP1	O15394	NCAM2	NN[115]LQILNIN[115]K
THP1	O15394	NCAM2	NNLEPN[115]TTYEIR
THP1	O15394	NCAM2	NNLQILNIN[115]K
THP1	O15394	NCAM2	NNNLQILNIN[115]K
THP1	O15394	NCAM2	PIN[115]ISCDVK
THP1	O15394	NCAM2	PN[115]TTYEIR
THP1	O15394	NCAM2	SFN[115]ATAER
activatedTHP1	O15394	NCAM2	SFN[115]ATAER
FoamCell	O15394	NCAM2	SFN[115]ATAER
THP1	O15394	NCAM2	SHGVQTM[147]VVLNNLEPN[115]TTY
THP1	O15394	NCAM2	SHGVQTM[147]VVLNNLEPN[115]TTYEIR
THP1	O15394	NCAM2	SWEGNPIN[115]ISCDVK
THP1	O15394	NCAM2	VLNNLEPN[115]TTYEIR
FoamCell	O15394	NCAM2	VVLNNLEPN[115]TTYEIR
THP1	O15394	NCAM2	VVLNNLEPN[115]TTYEIR
activatedTHP1	O15394	NCAM2	VVLNNLEPN[115]TTYEIR
THP1	O15394	NCAM2	YN[115]CTATN[115]HIGTR
THP1	O15394	NCAM2	YN[115]CTATNHIGT
FoamCell	O15394	NCAM2	YN[115]CTATNHIGTR
THP1	O15394	NCAM2	YN[115]CTATNHIGTR
THP1	O15394	NCAM2	YSWEGNPIN[115]ISCDVK
FoamCell	O15438	MRP3	FWDSN[115]LSVH
activatedTHP1	O15438	MRP3	FWDSN[115]LSVHT
FoamCell	O15438	MRP3	FWDSN[115]LSVHTENPDLTPC
FoamCell	O15438	MRP3	FWDSN[115]LSVHTENPDLTPCFQN
FoamCell	O15438	MRP3	QN[115]NTSLR
activatedTHP1	O15438	MRP3	QN[115]NTSLR
HEPG2	O15439	MRP4	QSM[147]LN[115]VTVN[115]GGGN[115]VTEK
THP1	O15439	MRP4	QSM[147]LN[115]VTVN[115]GGGN[115]VTEK
FoamCell	O15439	MRP4	QSM[147]LN[115]VTVN[115]GGGN[115]VTEK
FoamCell	O15439	MRP4	QSMLN[115]VTVN[115]GGGN[115]VTEK
HEPG2	O15439	MRP4	QSMLN[115]VTVN[115]GGGN[115]VTEK
THP1	O15439	MRP4	QSMLN[115]VTVN[115]GGGN[115]VTEK
THP1	O15439	MRP4	QSMLN[115]VTVN[115]GGGNVTEK
THP1	O15439	MRP4	VTVN[115]GGGN[115]VTEK
EAhy926	O15440	MRP5	GN[115]ETSVSDSM[147]K
HEPG2	O15440	MRP5	GN[115]ETSVSDSM[147]K
FoamCell	O15440	MRP5	GN[115]ETSVSDSM[147]K
EAhy926	O15440	MRP5	GN[115]ETSVSDSMK
HEPG2	O15440	MRP5	GN[115]ETSVSDSMK
HAEC	O15440	MRP5	GN[115]ETSVSDSMK
THP1	O15440	MRP5	GN[115]ETSVSDSMK
activatedTHP1	O15440	MRP5	GN[115]ETSVSDSMK
FoamCell	O15440	MRP5	GN[115]ETSVSDSMK
FoamCell	O15440	MRP5	QGSGN[115]TTVTR
FoamCell	O15533	TPSN	TGN[115]GTFWLPR
EAhy926	O43155	FLRT2	AVEDTICSEATTHASYLN[115]N[115]GSNTASSHE
FoamCell	O43155	FLRT2	IAVISDM[147]AFQN[115]LTSLER
THP1	O43155	FLRT2	IAVISDM[147]AFQN[115]LTSLER
activatedTHP1	O43155	FLRT2	IAVISDM[147]AFQN[115]LTSLER
EAhy926	O43155	FLRT2	IAVISDM[147]AFQN[115]LTSLER
HAEC	O43155	FLRT2	IAVISDM[147]AFQN[115]LTSLER
EAhy926	O43155	FLRT2	IAVISDMAFQN[115]LTSLER
FoamCell	O43155	FLRT2	IAVISDMAFQN[115]LTSLER
HAEC	O43155	FLRT2	IAVISDMAFQN[115]LTSLER
EAhy926	O43155	FLRT2	VDENRIAVISDM[147]AFQN[115]LTSLER
HEPG2	O43157	PLXB1	MSPAN[115]ISR
HEPG2	O43157	PLXB1	TLDPN[115]ITSAGPTK
HEPG2	O43157	PLXB1	YTLDPN[115]ITSAGPTK
EAhy926	O43157	PLXB1	YTLDPN[115]ITSAGPTK
HEPG2	O43157	PLXB1	LQPLPPTAFTPN[115]GTYLQHLAR
THP1	O43193	MTLR	LVGVEQDPGISVVPGLN[115]GTAR
FoamCell	O43193	MTLR	LVGVEQDPGISVVPGLN[115]GTAR
FoamCell	O43278	SPIT1	TVTSSDHPEDTAN[115]VTVTVLSTK
HEPG2	O43278	SPIT1	TVTSSDHPEDTAN[115]VTVTVLSTK
THP1	O43291	SPIT2	CATVTEN[115]ATGDLATSR
HEPG2	O43306	ADCY6	ASSN[115]ETFDGLDCPAAGR
FoamCell	O43306	ADCY6	ASSN[115]ETFDGLDCPAAGR
THP1	O43306	ADCY6	ASSN[115]ETFDGLDCPAAGR
FoamCell	O43306	ADCY6	GLASSN[115]ETFDGLDCPAAGR
THP1	O43306	ADCY6	GLASSN[115]ETFDGLDCPAAGR
HAEC	O43306	ADCY6	M[147]LN[115]LTPADITAC
THP1	O43306	ADCY6	M[147]LN[115]LTPADITAC
FoamCell	O43306	ADCY6	M[147]LN[115]LTPADITAC
FoamCell	O43306	ADCY6	MLN[115]LTPADITAC
activatedTHP1	O43426	SYNJ1	N[115]QPSSFSGSN[115]LTLNDDWNK
THP1	O43451	MGA	SGN[115]ETQPYPAFTR
activatedTHP1	O43451	MGA	SGN[115]ETQPYPAFTR
HEPG2	O43490	PROM1	EALENM[147]N[115]STLK
HEPG2	O43490	PROM1	EALENMN[115]STLK
HEPG2	O43490	PROM1	ILAQYN[115]TTK
HEPG2	O43490	PROM1	SIGSDIDN[115]VTQR
HEPG2	O43490	PROM1	SVYVN[115]NTESYIHR
HEPG2	O43490	PROM1	VLN[115]SIGSDIDN[115]VTQR
HEPG2	O43490	PROM1	VLNSIGSDIDN[115]VTQR
HEPG2	O43490	PROM1	YILAQYN[115]TTK
HEPG2	O43505	B4GA1	ALGTN[115]VSYPNNLLR
HEPG2	O43556	SGCE	LNAIN[115]ITSALDR
EAhy926	O43556	SGCE	LNAIN[115]ITSALDR
HEPG2	O43567	RNF13	NFEN[115]ASQTFDDLPAR
FoamCell	O43570	CAH12	EFQGYN[115]LSANK
FoamCell	O43570	CAH12	FQGYN[115]LSANK
activatedTHP1	O43570	CAH12	FQGYN[115]LSANK
FoamCell	O43570	CAH12	NSDLYPDASTASN[115]K
EAhy926	O43657	TSN6	ALKQYN[115]STGDYR
EAhy926	O43657	TSN6	QYN[115]STGDYR
activatedTHP1	O43657	TSN6	QYN[115]STGDYR
HEPG2	O43657	TSN6	QYN[115]STGDYR
HAEC	O43657	TSN6	QYN[115]STGDYR
FoamCell	O43663	PRC1	TTM[147]SN[115]ATANSSIRPIFGGTVYHSPVSR
EAhy926	O43688	PLPP2	VN[115]CSVYVQLEK
EAhy926	O43707	ACTN4	N[115]GTLEDQLSHLK
activatedTHP1	O43852	CALU	N[115]ATYGYVLDDPDPDDGFNYK
FoamCell	O43852	CALU	N[115]ATYGYVLDDPDPDDGFNYK
HEPG2	O43895	XPP2	FSSETLSYLN[115]SSCTGPM
HEPG2	O43895	XPP2	FSSETLSYLN[115]SSCTGPM[147]
HEPG2	O43895	XPP2	QQMQTQN[115]LSAY
HEPG2	O43921	EFNA2	VYVRPTN[115]ETLY
HEPG2	O43921	EFNA2	VYVRPTN[115]ETLYEAPEP
FoamCell	O60244	MED14	QN[115]SSVAAPM[147]M[147]VSN[115]ILK
activatedTHP1	O60245	PCDH7	IDN[115]LTGELSTSER
HAEC	O60245	PCDH7	IDN[115]LTGELSTSER
HAEC	O60245	PCDH7	LVVQVN[115]DSGQPSQSTTTLVHVFVN[115]ESVSN[115]ATAIDSQIAR
THP1	O60266	ADCY3	EQM[147]QGFNPGLN[115]GTDR
FoamCell	O60266	ADCY3	NPGLN[115]GTDR
FoamCell	O60266	ADCY3	QGFNPGLN[115]GTDR
FoamCell	O60266	ADCY3	TGPSN[115]ATAGM[147]ETEGSCLENPK
HAEC	O60266	ADCY3	TGPSN[115]ATAGM[147]ETEGSCLENPK
FoamCell	O60266	ADCY3	TGPSN[115]ATAGMETEGSCLEN[115]PK
FoamCell	O60266	ADCY3	TGPSN[115]ATAGMETEGSCLENPK
THP1	O60266	ADCY3	VALEQM[147]QGFNPGLN[115]GTDR
FoamCell	O60266	ADCY3	VALEQM[147]QGFNPGLN[115]GTDR
HAEC	O60266	ADCY3	YTGPSN[115]ATAGMETEGSCLENPK
FoamCell	O60266	ADCY3	EHDLPMVALEQM[147]QGFNPGLN[115]GTDR
THP1	O60449	LY75	AICYYSGN[115]ETEK
THP1	O60449	LY75	AISN[115]ASDVWK
THP1	O60449	LY75	CN[115]LTITSR
THP1	O60449	LY75	CSM[147]LIASN[115]ETWK
FoamCell	O60449	LY75	DGHGTAISN[115]ASDVW
THP1	O60449	LY75	DGHGTAISN[115]ASDVWK
activatedTHP1	O60449	LY75	DGHGTAISN[115]ASDVWK
FoamCell	O60449	LY75	DGHGTAISN[115]ASDVWK
HAEC	O60449	LY75	DGHGTAISN[115]ASDVWK
FoamCell	O60449	LY75	EEYN[115]TTLPQFMPYEDGIYSVIQK
THP1	O60449	LY75	ENEPNVPYN[115]K
THP1	O60449	LY75	ENN[115]N[115]ITM[147]R
THP1	O60449	LY75	ENN[115]N[115]ITMR
THP1	O60449	LY75	ENNN[115]ITM[147]R
FoamCell	O60449	LY75	ENNN[115]ITM[147]R
HAEC	O60449	LY75	ENNN[115]ITMR
FoamCell	O60449	LY75	ENNN[115]ITMR
THP1	O60449	LY75	ENNN[115]ITMR
FoamCell	O60449	LY75	GTAISN[115]ASDVWK
THP1	O60449	LY75	GTAISN[115]ASDVWK
HAEC	O60449	LY75	GTNCN[115]LTITSR
FoamCell	O60449	LY75	GTNCN[115]LTITSR
THP1	O60449	LY75	GTNCN[115]LTITSR
HAEC	O60449	LY75	IAN[115]ISGDGQK
FoamCell	O60449	LY75	IAN[115]ISGDGQK
THP1	O60449	LY75	IAN[115]ISGDGQK
activatedTHP1	O60449	LY75	IAN[115]ISGDGQK
THP1	O60449	LY75	IAN[115]ISGDGQKW
HAEC	O60449	LY75	IAN[115]ISGDGQKW
activatedTHP1	O60449	LY75	IAN[115]ISGDGQKW
FoamCell	O60449	LY75	IAN[115]ISGDGQKW
THP1	O60449	LY75	IASN[115]ETWK
HAEC	O60449	LY75	ICEKYN[115]VSSLEK
FoamCell	O60449	LY75	ICYYSGN[115]ETEK
THP1	O60449	LY75	IYEDEVPFGTN[115]CN[115]LTITSR
HAEC	O60449	LY75	IYEDEVPFGTN[115]CN[115]LTITSR
THP1	O60449	LY75	IYEDEVPFGTNCN[115]LTITSR
HAEC	O60449	LY75	IYEDEVPFGTNCN[115]LTITSR
FoamCell	O60449	LY75	IYEDEVPFGTNCN[115]LTITSR
THP1	O60449	LY75	KPLN[115]NTVEL
FoamCell	O60449	LY75	KPLN[115]NTVELTDVW
THP1	O60449	LY75	KPLN[115]NTVELTDVW
HAEC	O60449	LY75	KPLN[115]NTVELTDVW
FoamCell	O60449	LY75	LIASN[115]ETWK
THP1	O60449	LY75	LIASN[115]ETWK
THP1	O60449	LY75	LLVN[115]ESN[115]SWDK
THP1	O60449	LY75	LLVN[115]ESNSWDK
activatedTHP1	O60449	LY75	LLVN[115]ESNSWDK
FoamCell	O60449	LY75	LLVN[115]ESNSWDK
HAEC	O60449	LY75	LLVN[115]ESNSWDK
THP1	O60449	LY75	LVN[115]ESNSWDK
THP1	O60449	LY75	NNN[115]ITMR
FoamCell	O60449	LY75	QTLQN[115]ASETVK
HAEC	O60449	LY75	QTLQN[115]ASETVK
THP1	O60449	LY75	QTLQN[115]ASETVK
activatedTHP1	O60449	LY75	QTLQN[115]ASETVK
FoamCell	O60449	LY75	SDGTEVTLTYWDEN[115]EPNVPYN[115]K
FoamCell	O60449	LY75	SDGTEVTLTYWDENEPNVPYN[115]K
THP1	O60449	LY75	SMLIASN[115]ETWK
FoamCell	O60449	LY75	SPFTGTWN[115]FTSCSER
THP1	O60449	LY75	SPFTGTWN[115]FTSCSER
FoamCell	O60449	LY75	TGTWN[115]FTSCSER
THP1	O60449	LY75	TGTWN[115]FTSCSER
FoamCell	O60449	LY75	TLQN[115]ASETVK
THP1	O60449	LY75	TLQN[115]ASETVK
THP1	O60449	LY75	TLTYWDENEPNVPYN[115]K
THP1	O60449	LY75	TVDCN[115]DN[115]QPGAICYYSGN[115]ETEK
FoamCell	O60449	LY75	TVDCN[115]DNQPGAICYYSGN[115]ETEK
THP1	O60449	LY75	TVDCN[115]DNQPGAICYYSGN[115]ETEK
FoamCell	O60449	LY75	TVDCNDN[115]QPGAICYYSGN[115]ETEK
activatedTHP1	O60449	LY75	TVDCNDN[115]QPGAICYYSGN[115]ETEK
THP1	O60449	LY75	TVDCNDN[115]QPGAICYYSGN[115]ETEK
THP1	O60449	LY75	TVDCNDNQPGAICYYSGN[115]ETEK
HAEC	O60449	LY75	TVDCNDNQPGAICYYSGN[115]ETEK
activatedTHP1	O60449	LY75	TVDCNDNQPGAICYYSGN[115]ETEK
FoamCell	O60449	LY75	TVDCNDNQPGAICYYSGN[115]ETEK
HAEC	O60449	LY75	TVDCNDNQPGAICYYSGN[115]ETEKEVKPVDSVK
THP1	O60449	LY75	WDENEPNVPYN[115]K
THP1	O60449	LY75	YN[115]VSSLEK
HAEC	O60449	LY75	YN[115]VSSLEK
THP1	O60449	LY75	YSGN[115]ETEK
FoamCell	O60449	LY75	YYSGN[115]ETEK
THP1	O60449	LY75	YYSGN[115]ETEK
HAEC	O60449	LY75	KPLN[115]NTVELTDVWTYSDTR
activatedTHP1	O60462	NRP2	N[115]FTSPN[115]GTIESPGFPEK
FoamCell	O60462	NRP2	N[115]FTSPN[115]GTIESPGFPEK
HAEC	O60462	NRP2	N[115]FTSPN[115]GTIESPGFPEK
EAhy926	O60462	NRP2	SN[115]SSSATSGSGAPSTDKEK
activatedTHP1	O60462	NRP2	TGSEDCSKN[115]FTSPN[115]GTIESPGFPEK
HAEC	O60462	NRP2	TGSEDCSKN[115]FTSPN[115]GTIESPGFPEKYPHNLDCTF
FoamCell	O60462	NRP2	TGSEDCSKN[115]FTSPN[115]GTIESPGFPEK
EAhy926	O60462	NRP2	TGSEDCSKN[115]FTSPN[115]GTIESPGFPEK
HAEC	O60462	NRP2	TGSEDCSKN[115]FTSPN[115]GTIESPGFPEK
HAEC	O60462	NRP2	TGSEDCSKN[115]FTSPN[115]GTIESPGFPEKYPHN[115]LDCTF
activatedTHP1	O60486	PLXC1	ASN[115]ITM[147]ILK
FoamCell	O60486	PLXC1	ASN[115]ITM[147]ILK
HEPG2	O60486	PLXC1	ASN[115]ITMILK
FoamCell	O60486	PLXC1	ASN[115]ITMILK
THP1	O60486	PLXC1	DQAGN[115]CTEPVSLAPPAR
activatedTHP1	O60486	PLXC1	DQAGN[115]CTEPVSLAPPAR
FoamCell	O60486	PLXC1	DQAGN[115]CTEPVSLAPPAR
FoamCell	O60486	PLXC1	DQAGN[115]CTEPVSLAPPARPR
activatedTHP1	O60486	PLXC1	DQAGN[115]CTEPVSLAPPARPR
activatedTHP1	O60486	PLXC1	ENDNFN[115]ISK
THP1	O60486	PLXC1	ENDNFN[115]ISK
FoamCell	O60486	PLXC1	ENDNFN[115]ISK
activatedTHP1	O60486	PLXC1	ENDNFN[115]ISKK
FoamCell	O60486	PLXC1	ENDNFN[115]ISKK
FoamCell	O60486	PLXC1	GACEVRPLGN[115]LS
activatedTHP1	O60486	PLXC1	GACEVRPLGN[115]LS
activatedTHP1	O60486	PLXC1	GACEVRPLGN[115]LSR
FoamCell	O60486	PLXC1	GACEVRPLGN[115]LSR
FoamCell	O60486	PLXC1	GTVVMN[115]R
FoamCell	O60486	PLXC1	HGEN[115]GQLN[115]CSFEN[115]ITR
FoamCell	O60486	PLXC1	ISGGQN[115]ITMM[147]GR
FoamCell	O60486	PLXC1	N[115]GTEVVSCHPQG
activatedTHP1	O60486	PLXC1	N[115]GTEVVSCHPQG
activatedTHP1	O60486	PLXC1	N[115]GTEVVSCHPQGSTAGVVYR
FoamCell	O60486	PLXC1	N[115]GTEVVSCHPQGSTAGVVYR
HEPG2	O60486	PLXC1	SNVIVTGAN[115]FTR
activatedTHP1	O60486	PLXC1	SNVIVTGAN[115]FTR
FoamCell	O60486	PLXC1	SNVIVTGAN[115]FTR
THP1	O60486	PLXC1	SNVIVTGAN[115]FTR
activatedTHP1	O60486	PLXC1	TASTIAN[115]SSKK
activatedTHP1	O60486	PLXC1	VILGEN[115]LTSN[115]CPEVIYEIK
activatedTHP1	O60486	PLXC1	VILGEN[115]LTSNCPEVIYEIK
THP1	O60486	PLXC1	VILGEN[115]LTSNCPEVIYEIK
FoamCell	O60486	PLXC1	VILGEN[115]LTSNCPEVIYEIK
HEPG2	O60487	MPZL2	LQFDDN[115]GTYTCQVK
HAEC	O60487	MPZL2	LQFDDN[115]GTYTCQVK
EAhy926	O60487	MPZL2	VLEAVN[115]GTDAR
HEPG2	O60487	MPZL2	VLEAVN[115]GTDAR
HAEC	O60487	MPZL2	VLEAVN[115]GTDAR
HEPG2	O60503	ADCY9	DAVQN[115]FSSER
HAEC	O60503	ADCY9	DAVQN[115]FSSER
FoamCell	O60503	ADCY9	DAVQN[115]FSSER
THP1	O60503	ADCY9	DAVQN[115]FSSER
HEPG2	O60503	ADCY9	DAVQN[115]FSSERN[115]PCNSSVPR
activatedTHP1	O60503	ADCY9	GDSSN[115]LTATAR
FoamCell	O60503	ADCY9	GDSSN[115]LTATAR
EAhy926	O60503	ADCY9	GDSSN[115]LTATAR
HEPG2	O60503	ADCY9	GDSSN[115]LTATAR
THP1	O60503	ADCY9	GDSSN[115]LTATAR
HAEC	O60503	ADCY9	GDSSN[115]LTATAR
FoamCell	O60503	ADCY9	NPCN[115]SSVPR
THP1	O60503	ADCY9	NPCN[115]SSVPR
activatedTHP1	O60503	ADCY9	NPCN[115]SSVPR
EAhy926	O60503	ADCY9	NPCN[115]SSVPR
HEPG2	O60503	ADCY9	NPCN[115]SSVPR
HAEC	O60503	ADCY9	NPCN[115]SSVPR
THP1	O60503	ADCY9	PCN[115]SSVPR
HEPG2	O60503	ADCY9	TSPLDAVQN[115]FSSER
THP1	O60503	ADCY9	TSPLDAVQN[115]FSSER
HAEC	O60503	ADCY9	TSPLDAVQN[115]FSSER
activatedTHP1	O60503	ADCY9	TSPLDAVQN[115]FSSER
FoamCell	O60503	ADCY9	TSPLDAVQN[115]FSSER
FoamCell	O60503	ADCY9	YVSLCPDSSVLTSPLDAVQN[115]FSSER
HEPG2	O60503	ADCY9	DAVQN[115]FSSERNPCN[115]SSVPR
HEPG2	O60512	B4GT3	GIYVIHQAGN[115]GTFNR
HEPG2	O60568	PLOD3	EQYIHEN[115]YSR
HEPG2	O60568	PLOD3	SAEFFN[115]YTVR
activatedTHP1	O60568	PLOD3	SAEFFN[115]YTVR
THP1	O60568	PLOD3	SAEFFN[115]YTVR
FoamCell	O60603	TLR2	N[115]LTNIDISK
THP1	O60603	TLR2	N[115]LTNIDISK
activatedTHP1	O60603	TLR2	N[115]LTNIDISK
FoamCell	O60603	TLR2	SIQN[115]VSHL
THP1	O60603	TLR2	SIQN[115]VSHL
FoamCell	O60603	TLR2	SIQN[115]VSHLIL
FoamCell	O60603	TLR2	SIQN[115]VSHLILH
THP1	O60603	TLR2	SIQN[115]VSHLILH
THP1	O60603	TLR2	YLN[115]LSSTR
activatedTHP1	O60603	TLR2	YLN[115]LSSTR
FoamCell	O60603	TLR2	YLN[115]LSSTR
HEPG2	O60635	TSN1	DYGSQEDFTQVWN[115]TTM[147]K
HEPG2	O60635	TSN1	DYGSQEDFTQVWN[115]TTMK
FoamCell	O60637	TSN3	ETASNCN[115]GSLAHPSD
FoamCell	O60637	TSN3	TYN[115]GTNPDAASR
HEPG2	O60637	TSN3	TYN[115]GTNPDAASR
EAhy926	O60637	TSN3	TYN[115]GTNPDAASR
activatedTHP1	O60637	TSN3	TYN[115]GTNPDAASR
HAEC	O60637	TSN3	TYN[115]GTNPDAASR
THP1	O60637	TSN3	TYN[115]GTNPDAASR
HAEC	O60779	S19A2	LGPDKN[115]LTER
HEPG2	O60779	S19A2	LLGPDKN[115]LTER
activatedTHP1	O60779	S19A2	LLGPDKN[115]LTER
THP1	O60779	S19A2	LLGPDKN[115]LTER
FoamCell	O60779	S19A2	LLGPDKN[115]LTER
HAEC	O60779	S19A2	LLGPDKN[115]LTER
EAhy926	O60779	S19A2	LLGPDKN[115]LTER
EAhy926	O60931	CTNS	LHGN[115]HSN[115]QTGPR
activatedTHP1	O75019	LIRA1	QAGLSQAN[115]FTLGPVSR
THP1	O75019	LIRA1	QPQAGLSQAN[115]FTLGPVSR
FoamCell	O75019	LIRA1	SQAN[115]FTLGPVSR
EAhy926	O75051	PLXA2	EHYLSSVN[115]K
HAEC	O75051	PLXA2	EHYLSSVN[115]K
EAhy926	O75051	PLXA2	EHYLSSVN[115]KTGTMYGVIVR
HAEC	O75051	PLXA2	FN[115]SSSVQCQN[115]SSY
HAEC	O75051	PLXA2	FYN[115]CSAH
HAEC	O75051	PLXA2	FYN[115]CSAHQL
HAEC	O75051	PLXA2	FYN[115]CSAHQLCL
HAEC	O75051	PLXA2	IN[115]ISEDCPQLVPTEEILIPVGEVK
HAEC	O75051	PLXA2	KLTGN[115]LTIQVAHK
EAhy926	O75051	PLXA2	LGN[115]QTCEFYGR
HAEC	O75051	PLXA2	LGN[115]QTCEFYGR
HAEC	O75051	PLXA2	LIYN[115]DTK
EAhy926	O75051	PLXA2	LTGN[115]LTIQVAHK
HAEC	O75051	PLXA2	LTGN[115]LTIQVAHK
HAEC	O75051	PLXA2	NNVQSLLIYN[115]DTK
EAhy926	O75051	PLXA2	NVQSLLIYN[115]DTK
HAEC	O75051	PLXA2	NVQSLLIYN[115]DTK
HAEC	O75051	PLXA2	VFNNVQSLLIYN[115]DTK
HAEC	O75051	PLXA2	VVN[115]TTTLTC
HAEC	O75051	PLXA2	VVN[115]TTTLTCLAPSLTTDYRPGLDTVERPDEF
EAhy926	O75051	PLXA2	IN[115]ISEDCPQLVPTEEILIPVGEVKPITLK
HAEC	O75051	PLXA2	IN[115]ISEDCPQLVPTEEILIPVGEVKPITLK
THP1	O75054	IGSF3	LSQAQGN[115]LSVLETR
FoamCell	O75054	IGSF3	TVM[147]RPDASLQVDTVVPN[115]ATVSEK
FoamCell	O75054	IGSF3	VQGN[115]STLLHITDLQAR
THP1	O75071	EFC14	LEGM[147]N[115]ETVSN[115]LTQR
HAEC	O75077	ADA23	LLCTN[115]LTR
FoamCell	O75077	ADA23	CSLSNGAHCSDGPCCN[115]NTSC
HAEC	O75095	MEGF6	SACN[115]CTAGAACDAVN[115]GSCLCPAGR
HEPG2	O75096	LRP4	ADLN[115]GSNM[147]ETVIGR
EAhy926	O75096	LRP4	ADLN[115]GSNMETVIGR
HEPG2	O75096	LRP4	ADLN[115]GSNMETVIGR
EAhy926	O75096	LRP4	VLIN[115]NSLDEPR
HEPG2	O75096	LRP4	VLIN[115]NSLDEPR
EAhy926	O75096	LRP4	KVLIN[115]NSLDEPR
FoamCell	O75144	ICOSL	HIPQN[115]SSLENVDSR
EAhy926	O75144	ICOSL	HIPQN[115]SSLENVDSR
activatedTHP1	O75144	ICOSL	HIPQN[115]SSLENVDSR
THP1	O75144	ICOSL	HIPQN[115]SSLENVDSR
EAhy926	O75144	ICOSL	LFN[115]VTPQDEQK
HAEC	O75144	ICOSL	LFN[115]VTPQDEQK
HEPG2	O75144	ICOSL	LFN[115]VTPQDEQK
activatedTHP1	O75144	ICOSL	LFN[115]VTPQDEQK
FoamCell	O75144	ICOSL	LFN[115]VTPQDEQK
THP1	O75144	ICOSL	LFN[115]VTPQDEQK
activatedTHP1	O75144	ICOSL	LLQQN[115]LTVGSQTGNDIGER
FoamCell	O75144	ICOSL	LQQN[115]LTVGSQTGNDIGER
FoamCell	O75144	ICOSL	SLLDQALQN[115]DTVFLNM[147]R
FoamCell	O75144	ICOSL	TDN[115]SLLDQALQN[115]DTVFLN[115]
activatedTHP1	O75144	ICOSL	TDN[115]SLLDQALQN[115]DTVFLN[115]M[147]R
EAhy926	O75144	ICOSL	TDN[115]SLLDQALQN[115]DTVFLN[115]M[147]R
THP1	O75144	ICOSL	TDN[115]SLLDQALQN[115]DTVFLNM[147]R
FoamCell	O75144	ICOSL	TDN[115]SLLDQALQN[115]DTVFLNM[147]R
activatedTHP1	O75144	ICOSL	TDN[115]SLLDQALQN[115]DTVFLNM[147]R
FoamCell	O75144	ICOSL	TDN[115]SLLDQALQN[115]DTVFLNMR
activatedTHP1	O75144	ICOSL	TDN[115]SLLDQALQN[115]DTVFLNMR
FoamCell	O75144	ICOSL	TDNSLLDQALQN[115]DTVF
activatedTHP1	O75144	ICOSL	TDNSLLDQALQN[115]DTVF
THP1	O75144	ICOSL	TDNSLLDQALQN[115]DTVF
HAEC	O75144	ICOSL	TDNSLLDQALQN[115]DTVF
FoamCell	O75144	ICOSL	TDNSLLDQALQN[115]DTVFL
THP1	O75144	ICOSL	TDNSLLDQALQN[115]DTVFLN
FoamCell	O75144	ICOSL	TDNSLLDQALQN[115]DTVFLN
THP1	O75144	ICOSL	TDNSLLDQALQN[115]DTVFLN[115]M[147]R
FoamCell	O75144	ICOSL	TDNSLLDQALQN[115]DTVFLN[115]M[147]R
FoamCell	O75144	ICOSL	TDNSLLDQALQN[115]DTVFLNM[147]R
activatedTHP1	O75144	ICOSL	TDNSLLDQALQN[115]DTVFLNM[147]R
THP1	O75144	ICOSL	TDNSLLDQALQN[115]DTVFLNM[147]R
EAhy926	O75144	ICOSL	TDNSLLDQALQN[115]DTVFLNM[147]R
HAEC	O75144	ICOSL	TDNSLLDQALQN[115]DTVFLNM[147]R
EAhy926	O75144	ICOSL	TDNSLLDQALQN[115]DTVFLNMR
FoamCell	O75144	ICOSL	TDNSLLDQALQN[115]DTVFLNMR
activatedTHP1	O75144	ICOSL	TDNSLLDQALQN[115]DTVFLNMR
EAhy926	O75144	ICOSL	TVVTYHIPQN[115]SSLEN[115]VDSR
activatedTHP1	O75144	ICOSL	TVVTYHIPQN[115]SSLENVDSR
FoamCell	O75144	ICOSL	TVVTYHIPQN[115]SSLENVDSR
HEPG2	O75144	ICOSL	TVVTYHIPQN[115]SSLENVDSR
EAhy926	O75144	ICOSL	TVVTYHIPQN[115]SSLENVDSR
HEPG2	O75144	ICOSL	HIPQN[115]SSLENVDSR
THP1	O75144	ICOSL	TVVTYHIPQN[115]SSLENVDSR
EAhy926	O75197	LRP5	IEVANLN[115]GTSR
THP1	O75197	LRP5	IEVANLN[115]GTSR
HEPG2	O75197	LRP5	IEVANLN[115]GTSR
HAEC	O75197	LRP5	IEVANLN[115]GTSR
HEPG2	O75326	SEM7A	EDNPDKNPEAPLN[115]VSR
activatedTHP1	O75326	SEM7A	EDNPDKNPEAPLN[115]VSR
FoamCell	O75326	SEM7A	EDNPDKNPEAPLN[115]VSR
activatedTHP1	O75326	SEM7A	LVN[115]GTVVPLGEM[147]R
THP1	O75326	SEM7A	NLVN[115]GTVVPLGEM[147]R
HEPG2	O75326	SEM7A	NLVN[115]GTVVPLGEM[147]R
activatedTHP1	O75326	SEM7A	NLVN[115]GTVVPLGEM[147]R
FoamCell	O75326	SEM7A	NLVN[115]GTVVPLGEM[147]R
activatedTHP1	O75326	SEM7A	NLVN[115]GTVVPLGEMR
HEPG2	O75326	SEM7A	NLVN[115]GTVVPLGEMR
FoamCell	O75326	SEM7A	NLVN[115]GTVVPLGEMR
THP1	O75387	LAT3	ESSTN[115]TTQDEQR
THP1	O75387	LAT3	N[115]EGFYSSTCPAESSTN[115]TTQDEQR
FoamCell	O75387	LAT3	N[115]EGFYSSTCPAESSTN[115]TTQDEQR
activatedTHP1	O75387	LAT3	N[115]EGFYSSTCPAESSTN[115]TTQDEQR
THP1	O75387	LAT3	NEGFYSSTCPAESSTN[115]TTQDEQR
activatedTHP1	O75387	LAT3	NEGFYSSTCPAESSTN[115]TTQDEQR
FoamCell	O75387	LAT3	NEGFYSSTCPAESSTN[115]TTQDEQR
HAEC	O75387	LAT3	NEGFYSSTCPAESSTN[115]TTQDEQR
THP1	O75387	LAT3	SSTCPAESSTN[115]TTQDEQR
HEPG2	O75387	LAT3	SSTCPAESSTN[115]TTQDEQR
FoamCell	O75387	LAT3	SSTCPAESSTN[115]TTQDEQR
activatedTHP1	O75387	LAT3	SSTCPAESSTN[115]TTQDEQR
HAEC	O75387	LAT3	SSTCPAESSTN[115]TTQDEQR
THP1	O75387	LAT3	STCPAESSTN[115]TTQDEQR
activatedTHP1	O75387	LAT3	STCPAESSTN[115]TTQDEQR
THP1	O75387	LAT3	STN[115]TTQDEQR
THP1	O75387	LAT3	TCPAESSTN[115]TTQDEQR
HEPG2	O75387	LAT3	NEGFYSSTCPAESSTN[115]TTQDEQR
HEPG2	O75462	CRLF1	ALALANLN[115]GSR
HEPG2	O75462	CRLF1	ALANLN[115]GSR
HEPG2	O75462	CRLF1	VLN[115]ASTLALALANLN[115]GSR
HEPG2	O75462	CRLF1	VVDDVSN[115]QTSCR
activatedTHP1	O75487	GPC4	DYN[115]ATDHAGK
FoamCell	O75487	GPC4	DYN[115]ATDHAGK
FoamCell	O75487	GPC4	QQCPSEFDYN[115]ATDHAGK
FoamCell	O75509	TNR21	VLSSIQEGTVPDN[115]TSSAR
HEPG2	O75509	TNR21	VLSSIQEGTVPDN[115]TSSAR
HAEC	O75509	TNR21	VLSSIQEGTVPDN[115]TSSAR
HAEC	O75509	TNR21	VSEHCTN[115]TSLR
HEPG2	O75509	TNR21	AGTYVSEHCTN[115]TSLR
HAEC	O75578	ITA10	ALDN[115]TTKPGPVLN[115]EGSPTSIQK
EAhy926	O75578	ITA10	ALDN[115]TTKPGPVLNEGSPTSIQK
HAEC	O75578	ITA10	ALDN[115]TTKPGPVLNEGSPTSIQK
HAEC	O75578	ITA10	FFFN[115]VTDEAALTDIVDALGDR
HAEC	O75578	ITA10	GHLGDYQLGN[115]SSHPAVN
HAEC	O75578	ITA10	GHLGDYQLGN[115]SSHPAVNMH
HAEC	O75578	ITA10	IFGLEGSHAEN[115]ESSF
HAEC	O75578	ITA10	KENAYN[115]TSLSL
HAEC	O75578	ITA10	LN[115]GSNTQCQVVR
HAEC	O75578	ITA10	LTASSDSLERN[115]GTLQDNTAQTSAY
HAEC	O75578	ITA10	TVTFALDN[115]TTKPGPVLNEGSPTSIQK
HAEC	O75578	ITA10	GHLGDYQLGN[115]SSHPAVNM[147]H
HAEC	O75578	ITA10	TVTFALDN[115]TTKPGPVLN[115]EGSPTSIQK
EAhy926	O75578	ITA10	TVTFALDN[115]TTKPGPVLNEGSPTSIQK
EAhy926	O75581	LRP6	VVLVN[115]TSLGWPN[115]GLALDYDEGK
activatedTHP1	O75629	CREG1	IVTPEEYYN[115]VT
activatedTHP1	O75629	CREG1	IVTPEEYYN[115]VTV
activatedTHP1	O75629	CREG1	IVTPEEYYN[115]VTVQ
HEPG2	O75751	S22A3	YLLEAAN[115]DSASATSAL
FoamCell	O75762	TRPA1	FN[115]VSIHSK
FoamCell	O75871	CEAM4	DVLLLACN[115]ISETIQAY
THP1	O75871	CEAM4	DVLLLACN[115]ISETIQAY
FoamCell	O75871	CEAM4	ETVYPN[115]GSLLFQN[115]ITLEDAGSY
FoamCell	O75871	CEAM4	TIN[115]ASYDSDQATGQLH
activatedTHP1	O75871	CEAM4	TIN[115]ASYDSDQATGQLH
THP1	O75871	CEAM4	TIN[115]ASYDSDQATGQLH
FoamCell	O75871	CEAM4	TIN[115]ASYDSDQATGQLHVHQN
THP1	O75882	ATRN	AATCINPLN[115]GSVCER
HEPG2	O75882	ATRN	AATCINPLN[115]GSVCERPAN[115]HSAK
HAEC	O75882	ATRN	AATCINPLN[115]GSVCERPAN[115]HSAK
activatedTHP1	O75882	ATRN	CIN[115]QSICEK
HAEC	O75882	ATRN	CIN[115]QSICEK
HEPG2	O75882	ATRN	CIN[115]QSICEK
THP1	O75882	ATRN	CIN[115]QSICEK
FoamCell	O75882	ATRN	CIN[115]QSICEK
HEPG2	O75882	ATRN	DLDMFIN[115]ASK
EAhy926	O75882	ATRN	DLDMFIN[115]ASK
FoamCell	O75882	ATRN	DLDMFIN[115]ASK
HAEC	O75882	ATRN	FGGNTHN[115]DTSM[147]SHGAK
HAEC	O75882	ATRN	GICN[115]SSDVR
activatedTHP1	O75882	ATRN	GICN[115]SSDVR
FoamCell	O75882	ATRN	GICN[115]SSDVR
THP1	O75882	ATRN	GICN[115]SSDVR
HEPG2	O75882	ATRN	IDSTGN[115]VTN[115]ELR
activatedTHP1	O75882	ATRN	IDSTGN[115]VTNELR
HEPG2	O75882	ATRN	IDSTGN[115]VTNELR
EAhy926	O75882	ATRN	IDSTGN[115]VTNELR
HAEC	O75882	ATRN	IDSTGN[115]VTNELR
THP1	O75882	ATRN	IDSTGN[115]VTNELR
activatedTHP1	O75882	ATRN	ISN[115]SSDTVECECSENWK
HEPG2	O75882	ATRN	ISN[115]SSDTVECECSENWK
FoamCell	O75882	ATRN	ISN[115]SSDTVECECSENWK
THP1	O75882	ATRN	ISN[115]SSDTVECECSENWK
HAEC	O75882	ATRN	ISN[115]SSDTVECECSENWK
FoamCell	O75882	ATRN	LLN[115]SSM[147]CLEDSR
FoamCell	O75882	ATRN	LN[115]SSM[147]CLEDSR
HAEC	O75882	ATRN	SFDM[147]CPNN[115]CSGR
THP1	O75882	ATRN	SVPVPAN[115]QSFWTR
HAEC	O75882	ATRN	FGGN[115]THN[115]DTSM[147]SHGAK
HAEC	O75882	ATRN	GGNTHN[115]DTSM[147]SHGAK
HAEC	O75899	GABR2	IQDFN[115]YTDHTLGR
FoamCell	O75899	GABR2	NHYQELN[115]DILN[115]LGN[115]FTESTDGGK
HAEC	O75899	GABR2	VGEYN[115]AVADTLEIIN[115]DTIR
HAEC	O75899	GABR2	VGEYNAVADTLEIIN[115]DTIR
FoamCell	O75970	MPDZ	YN[115]FSSTN[115]
THP1	O75970	MPDZ	YN[115]FSSTN[115]
HEPG2	O75976	CBPD	DLDTDFTN[115]N[115]ASQPETK
THP1	O75976	CBPD	DLDTDFTN[115]N[115]ASQPETK
HEPG2	O75976	CBPD	DLDTDFTNN[115]ASQPETK
FoamCell	O75976	CBPD	DLDTDFTNN[115]ASQPETK
THP1	O75976	CBPD	DLDTDFTNN[115]ASQPETK
HEPG2	O75976	CBPD	DSITGSGLEN[115]ATISVAGIN[115]HNITTGR
EAhy926	O75976	CBPD	FANEYPN[115]ITR
HEPG2	O75976	CBPD	FANEYPN[115]ITR
activatedTHP1	O75976	CBPD	FANEYPN[115]ITR
FoamCell	O75976	CBPD	FANEYPN[115]ITR
THP1	O75976	CBPD	FANEYPN[115]ITR
HEPG2	O75976	CBPD	GKDLDTDFTN[115]N[115]ASQPETK
EAhy926	O75976	CBPD	GKDLDTDFTNN[115]ASQPETK
HEPG2	O75976	CBPD	GKDLDTDFTNN[115]ASQPETK
HEPG2	O75976	CBPD	LLN[115]TTDVYLLPSLN[115]PDGFER
EAhy926	O75976	CBPD	LLN[115]TTDVYLLPSLN[115]PDGFER
HEPG2	O75976	CBPD	LLN[115]TTDVYLLPSLNPDGFER
HAEC	O75976	CBPD	LLN[115]TTDVYLLPSLNPDGFER
EAhy926	O75976	CBPD	LLN[115]TTDVYLLPSLNPDGFER
HEPG2	O75976	CBPD	DSITGSGLEN[115]ATISVAGIN[115]HN[115]ITTGR
HEPG2	O75976	CBPD	DSITGSGLENATISVAGIN[115]HN[115]ITTGR
FoamCell	O76082	S22A5	ATIAN[115]FSALGLEPGR
activatedTHP1	O76082	S22A5	IAN[115]FSALGLEPGR
THP1	O76082	S22A5	IAN[115]FSALGLEPGR
FoamCell	O76082	S22A5	IAN[115]FSALGLEPGR
THP1	O76082	S22A5	LATIAN[115]FSAL
FoamCell	O76082	S22A5	LATIAN[115]FSAL
THP1	O76082	S22A5	LATIAN[115]FSALGLEPGR
FoamCell	O76082	S22A5	LATIAN[115]FSALGLEPGR
EAhy926	O76082	S22A5	LATIAN[115]FSALGLEPGR
activatedTHP1	O76082	S22A5	LATIAN[115]FSALGLEPGR
HEPG2	O76082	S22A5	LATIAN[115]FSALGLEPGR
HAEC	O76082	S22A5	LATIAN[115]FSALGLEPGR
THP1	O76082	S22A5	N[115]HTVPLR
FoamCell	O76082	S22A5	N[115]HTVPLR
FoamCell	O76082	S22A5	PDAAN[115]LSSAWR
FoamCell	O76082	S22A5	VPDAAN[115]LSSAW
HEPG2	O76082	S22A5	VPDAAN[115]LSSAWR
activatedTHP1	O76082	S22A5	VPDAAN[115]LSSAWR
EAhy926	O76082	S22A5	VPDAAN[115]LSSAWR
HAEC	O76082	S22A5	VPDAAN[115]LSSAWR
FoamCell	O76082	S22A5	VPDAAN[115]LSSAWR
THP1	O76082	S22A5	VPDAAN[115]LSSAWR
EAhy926	O94813	SLIT2	DLEVLTLNNNN[115]ITR
HAEC	O94813	SLIT2	ITCVGN[115]DSFIGLSSVR
FoamCell	O94813	SLIT2	LDLN[115]GNN[115]ITR
HAEC	O94813	SLIT2	LDLN[115]GNN[115]ITR
EAhy926	O94813	SLIT2	LDLNGN[115]N[115]ITR
HAEC	O94813	SLIT2	LDLNGNN[115]ITR
HAEC	O94813	SLIT2	QAPGQN[115]GTSFHGCIR
FoamCell	O94898	LRIG2	IEDM[147]GIYSCM[147]AQN[115]TAGGLSAN[115]ASLTVL
EAhy926	O94898	LRIG2	LSN[115]WN[115]ISLESQTLQEVK
EAhy926	O94898	LRIG2	LSNWN[115]ISLESQTLQEVK
activatedTHP1	O94905	ERLN2	VYDIVKN[115]YTADYDK
activatedTHP1	O94906	PRP6	N[115]QAADDDDEDLN[115]DTNYDEFN[115]GYAG
HAEC	O94911	ABCA8	FSVVYTPVTN[115]TTQQIM[147]N[115]K
HAEC	O94911	ABCA8	FSVVYTPVTN[115]TTQQIM[147]NK
EAhy926	O94911	ABCA8	FSVVYTPVTN[115]TTQQIMNK
HAEC	O94911	ABCA8	FSVVYTPVTN[115]TTQQIMNK
HAEC	O94911	ABCA8	TPVTN[115]TTQQIMNK
EAhy926	O94911	ABCA8	VDTFN[115]ESR
HAEC	O94911	ABCA8	VDTFN[115]ESR
EAhy926	O95084	PRS23	DGGRGAN[115]DSTSAM[147]PEQMK
EAhy926	O95084	PRS23	DGGRGAN[115]DSTSAMPEQMK
EAhy926	O95084	PRS23	GAN[115]DSTSAM[147]PEQM[147]K
HAEC	O95084	PRS23	GAN[115]DSTSAM[147]PEQM[147]K
EAhy926	O95084	PRS23	GAN[115]DSTSAM[147]PEQM[147]KF
HAEC	O95084	PRS23	GAN[115]DSTSAM[147]PEQM[147]KF
FoamCell	O95084	PRS23	GAN[115]DSTSAM[147]PEQMK
EAhy926	O95084	PRS23	GAN[115]DSTSAM[147]PEQMK
HAEC	O95084	PRS23	GAN[115]DSTSAM[147]PEQMK
FoamCell	O95084	PRS23	GAN[115]DSTSAMPEQM[147]K
EAhy926	O95084	PRS23	GAN[115]DSTSAMPEQM[147]K
EAhy926	O95084	PRS23	GAN[115]DSTSAMPEQM[147]KF
EAhy926	O95084	PRS23	GAN[115]DSTSAMPEQMK
HAEC	O95084	PRS23	GAN[115]DSTSAMPEQMK
EAhy926	O95084	PRS23	GAN[115]DSTSAMPEQMKF
EAhy926	O95084	PRS23	GAN[115]DSTSAM[147]PEQM[147]KFQWIR
FoamCell	O95136	S1PR2	VQEHYN[115]Y
HEPG2	O95136	S1PR2	VQEHYN[115]YTK
activatedTHP1	O95136	S1PR2	VQEHYN[115]YTK
FoamCell	O95136	S1PR2	VQEHYN[115]YTK
HAEC	O95196	CSPG5	DLASSEN[115]GTECR
THP1	O95196	CSPG5	DLASSEN[115]GTECR
HEPG2	O95297	MPZL1	DASINIEN[115]MQFIHN[115]GTY
HEPG2	O95297	MPZL1	DASINIEN[115]MQFIHN[115]GTYICDVK
HEPG2	O95297	MPZL1	DASINIENMQFIHN[115]GTY
HAEC	O95297	MPZL1	DASINIENMQFIHN[115]GTY
HAEC	O95297	MPZL1	DASINIENMQFIHN[115]GTYICDVK
FoamCell	O95297	MPZL1	EIFVAN[115]GTQGK
EAhy926	O95297	MPZL1	EIFVAN[115]GTQGK
THP1	O95297	MPZL1	EIFVAN[115]GTQGK
HEPG2	O95297	MPZL1	EIFVAN[115]GTQGK
HAEC	O95297	MPZL1	EIFVAN[115]GTQGK
activatedTHP1	O95297	MPZL1	EIFVAN[115]GTQGK
HAEC	O95297	MPZL1	EIFVAN[115]GTQGKL
FoamCell	O95297	MPZL1	FIHN[115]GTYICDVK
HEPG2	O95297	MPZL1	FIHN[115]GTYICDVK
HAEC	O95297	MPZL1	FIHN[115]GTYICDVK
HAEC	O95297	MPZL1	IHN[115]GTYICDVK
HEPG2	O95297	MPZL1	IHN[115]GTYICDVK
EAhy926	O95297	MPZL1	LEVYTPKEIFVAN[115]GTQGK
HEPG2	O95297	MPZL1	QFIHN[115]GTYICDVK
HAEC	O95297	MPZL1	QFIHN[115]GTYICDVK
EAhy926	O95297	MPZL1	DASIN[115]IENMQFIHN[115]GTYICDVK
EAhy926	O95297	MPZL1	DASINIEN[115]MQFIHN[115]GTYICDVK
HAEC	O95297	MPZL1	DASINIEN[115]MQFIHN[115]GTYICDVK
HAEC	O95297	MPZL1	DASINIENM[147]QFIHN[115]GTYICDVK
HEPG2	O95297	MPZL1	LEVYTPKEIFVAN[115]GTQGK
HEPG2	O95395	GCNT3	SIN[115]CSGVTR
HEPG2	O95445	APOM	TELFSSSCPGGIM[147]LN[115]ETGQGYQR
FoamCell	O95477	ABCA1	AFN[115]ETNQAIR
FoamCell	O95477	ABCA1	ALFGGN[115]GTEEDAETFYDN[115]STTPY
activatedTHP1	O95477	ABCA1	EAFN[115]ETN[115]QAIR
FoamCell	O95477	ABCA1	EAFN[115]ETN[115]QAIR
THP1	O95477	ABCA1	EAFN[115]ETN[115]QAIR
HEPG2	O95477	ABCA1	EAFN[115]ETNQAIR
HAEC	O95477	ABCA1	EAFN[115]ETNQAIR
THP1	O95477	ABCA1	EAFN[115]ETNQAIR
EAhy926	O95477	ABCA1	EAFN[115]ETNQAIR
FoamCell	O95477	ABCA1	EAFN[115]ETNQAIR
activatedTHP1	O95477	ABCA1	EAFN[115]ETNQAIR
activatedTHP1	O95477	ABCA1	FLTN[115]VN[115]SSSSSTQIYQAVSR
FoamCell	O95477	ABCA1	FLTNVN[115]SSSSSTQIYQAVSR
FoamCell	O95477	ABCA1	HLTSLCN[115]GSK
HEPG2	O95477	ABCA1	HPEDVQSSN[115]GSVY
activatedTHP1	O95477	ABCA1	HPEDVQSSN[115]GSVY
EAhy926	O95477	ABCA1	HPEDVQSSN[115]GSVY
FoamCell	O95477	ABCA1	HPEDVQSSN[115]GSVY
THP1	O95477	ABCA1	HPEDVQSSN[115]GSVY
HEPG2	O95477	ABCA1	HPEDVQSSN[115]GSVYTWR
FoamCell	O95477	ABCA1	LEPIATEVWLIN[115]K
HEPG2	O95477	ABCA1	LEPIATEVWLIN[115]K
THP1	O95477	ABCA1	LEPIATEVWLIN[115]K
activatedTHP1	O95477	ABCA1	LEPIATEVWLIN[115]K
activatedTHP1	O95477	ABCA1	LQDFLVDN[115]ETF
FoamCell	O95477	ABCA1	LQDFLVDN[115]ETFSGF
HEPG2	O95477	ABCA1	LTNVN[115]SSSSSTQIYQAVSR
activatedTHP1	O95477	ABCA1	LTNVN[115]SSSSSTQIYQAVSR
FoamCell	O95477	ABCA1	LTNVN[115]SSSSSTQIYQAVSR
FoamCell	O95477	ABCA1	LTSLCN[115]GSK
FoamCell	O95477	ABCA1	PTPGEAPGVVGNFN[115]K
FoamCell	O95477	ABCA1	QEVMFLTNVN[115]SSSSSTQIYQAVSR
FoamCell	O95477	ABCA1	QLHLTSLCN[115]GSK
activatedTHP1	O95477	ABCA1	TLN[115]STSPFPSK
FoamCell	O95477	ABCA1	TLN[115]STSPFPSK
THP1	O95477	ABCA1	TLN[115]STSPFPSK
activatedTHP1	O95477	ABCA1	TLN[115]STSPFPSKELAEATK
FoamCell	O95477	ABCA1	YPTPGEAPGVVGNFN[115]K
THP1	O95477	ABCA1	YPTPGEAPGVVGNFN[115]K
activatedTHP1	O95477	ABCA1	YPTPGEAPGVVGNFN[115]K
EAhy926	O95477	ABCA1	HPEDVQSSN[115]GSVYTWR
activatedTHP1	O95477	ABCA1	LQDFLVDN[115]ETFSGFLYHN[115]LSLPK
HEPG2	O95477	ABCA1	QLHLTSLCN[115]GSK
THP1	O95490	AGRL2	GPDLSN[115]CTSH
THP1	O95490	AGRL2	GPDLSN[115]CTSHW
FoamCell	O95490	AGRL2	HMN[115]SSEQAH
THP1	O95490	AGRL2	HMN[115]SSEQAH
THP1	O95490	AGRL2	N[115]STIAVN[115]SH
FoamCell	O95490	AGRL2	N[115]STIAVNSH
THP1	O95490	AGRL2	N[115]STIAVNSH
HEPG2	O95490	AGRL2	SLGQFLSTEN[115]ATIK
activatedTHP1	O95490	AGRL2	SLGQFLSTEN[115]ATIK
FoamCell	O95490	AGRL2	SLGQFLSTEN[115]ATIK
THP1	O95490	AGRL2	SLGQFLSTEN[115]ATIK
THP1	O95490	AGRL2	STEN[115]ATIK
activatedTHP1	O95490	AGRL2	SVYQDN[115]ESETGK
FoamCell	O95490	AGRL2	SVYQDN[115]ESETGK
THP1	O95490	AGRL2	SVYQDN[115]ESETGK
HEPG2	O95497	VNN1	LTGVAGN[115]YTVCQK
HEPG2	O95497	VNN1	M[147]TGSGIYAPN[115]SSR
HEPG2	O95497	VNN1	MTGSGIYAPN[115]SSR
HEPG2	O95497	VNN1	TAAVYEHAAILPN[115]ATLTPVSR
HEPG2	O95497	VNN1	EHAAILPN[115]ATLTPVSR
activatedTHP1	O95498	VNN2	LVNKN[115]GSSGPILTV
activatedTHP1	O95631	NET1	SCHLCN[115]ASDPK
FoamCell	O95631	NET1	SCHLCN[115]ASDPK
HAEC	O95754	SEM4F	TEVTQVN[115]TTNCGR
HEPG2	O95857	TSN13	SVNPN[115]DTCLASCVK
THP1	O95857	TSN13	SVNPN[115]DTCLASCVK
HAEC	O95857	TSN13	SVNPN[115]DTCLASCVK
EAhy926	O95858	TSN15	N[115]TTEVVN[115]TM[147]CGYK
HAEC	O95858	TSN15	N[115]TTEVVN[115]TM[147]CGYK
THP1	O95858	TSN15	N[115]TTEVVNTM[147]CGYK
EAhy926	O95858	TSN15	N[115]TTEVVNTM[147]CGYK
HAEC	O95858	TSN15	N[115]TTEVVNTM[147]CGYK
HEPG2	O95858	TSN15	N[115]TTEVVNTM[147]CGYK
HEPG2	O95858	TSN15	N[115]TTEVVNTMCGYK
activatedTHP1	O95858	TSN15	N[115]TTEVVNTMCGYK
EAhy926	O95858	TSN15	N[115]TTEVVNTMCGYK
HAEC	O95858	TSN15	N[115]TTEVVNTMCGYK
THP1	O95858	TSN15	N[115]TTEVVNTMCGYK
FoamCell	O95980	RECK	AN[115]TSTCR
HAEC	O95980	RECK	APDYCPETM[147]VEIWN[115]CMN[115]SSLPGVFK
HAEC	O95980	RECK	APDYCPETM[147]VEIWNCMN[115]SSLPGVFK
HAEC	O95980	RECK	AVENYCASISPQLIHCVN[115]N[115]YTQSYPM[147]R
HAEC	O95980	RECK	CVNN[115]YTQSYPM[147]R
THP1	O95980	RECK	CVNN[115]YTQSYPM[147]R
THP1	O95980	RECK	CVNN[115]YTQSYPMR
HAEC	O95980	RECK	CVNN[115]YTQSYPMR
HAEC	O95980	RECK	GLAPGSAGALCCN[115]HSK
activatedTHP1	O95980	RECK	N[115]LTYCTNFNNRPTELF
HAEC	O95980	RECK	NCMN[115]SSLPGVFK
FoamCell	O95980	RECK	NCMN[115]SSLPGVFK
THP1	O95980	RECK	NCMN[115]SSLPGVFK
HAEC	O95980	RECK	AVEN[115]YCASISPQLIHCVNN[115]YTQSYPM[147]R
HAEC	O95980	RECK	AVENYCASISPQLIHCVNN[115]YTQSYPM[147]R
HAEC	O95980	RECK	LHCCSKAN[115]TSTCR
HAEC	O96005	CLPT1	DYYPIN[115]ESLASLPLR
FoamCell	O96005	CLPT1	DYYPIN[115]ESLASLPLR
THP1	O96005	CLPT1	DYYPIN[115]ESLASLPLR
activatedTHP1	O96005	CLPT1	DYYPIN[115]ESLASLPLR
FoamCell	O96014	WNT11	QCN[115]KTSN[115]GSDSCDLM[147]CCGRGYN[115]
activatedTHP1	P00338	LDHA	SGKDYN[115]VTANSK
HEPG2	P00450	CERU	EHEGAIYPDN[115]TTDFQR
HEPG2	P00450	CERU	ELHHLQEQN[115]VSNAFLDK
HEPG2	P00450	CERU	EN[115]LTAPGSDSAVFFEQGTTR
HEPG2	P00450	CERU	PDN[115]TTDFQR
HEPG2	P00450	CERU	ELHHLQEQN[115]VSN[115]AFLDK
HEPG2	P00533	EGFR	DSLSIN[115]ATNIK
HAEC	P00533	EGFR	DSLSIN[115]ATNIK
EAhy926	P00533	EGFR	DSLSIN[115]ATNIK
HAEC	P00533	EGFR	EFVEN[115]SECIQCHPECLPQAM[147]N[115]ITCTGR
EAhy926	P00533	EGFR	EITGFLLIQAWPEN[115]R
EAhy926	P00533	EGFR	LLIQAWPEN[115]R
HEPG2	P00533	EGFR	LLIQAWPEN[115]R
EAhy926	P00533	EGFR	PAGVM[147]GEN[115]NTLVWK
EAhy926	P00533	EGFR	TCPAGVM[147]GEN[115]N[115]TLVWK
HEPG2	P00533	EGFR	TCPAGVM[147]GEN[115]N[115]TLVWK
HEPG2	P00533	EGFR	TCPAGVM[147]GEN[115]NTLVWK
EAhy926	P00533	EGFR	TCPAGVM[147]GEN[115]NTLVWK
EAhy926	P00533	EGFR	TCPAGVMGEN[115]NTLVWK
HEPG2	P00533	EGFR	TCPAGVMGEN[115]NTLVWK
EAhy926	P00533	EGFR	DIVSSDFLSN[115]MSMDFQN[115]HLGSCQK
EAhy926	P00533	EGFR	DIVSSDFLSN[115]MSMDFQNHLGSCQK
activatedTHP1	P00739	HPTR	MVSHHN[115]LTTGA
activatedTHP1	P00739	HPTR	NLFLN[115]HSEN[115]A
HEPG2	P00739	HPTR	NLFLN[115]HSEN[115]ATAK
HAEC	P00739	HPTR	NLFLN[115]HSEN[115]ATAK
activatedTHP1	P00749	UROK	EN[115]STDYLYPEQLK
THP1	P00749	UROK	EN[115]STDYLYPEQLK
EAhy926	P00749	UROK	EN[115]STDYLYPEQLK
FoamCell	P00749	UROK	EN[115]STDYLYPEQLK
HAEC	P00749	UROK	EN[115]STDYLYPEQLK
HAEC	P00749	UROK	TIQTICLPSM[147]YN[115]DPQFGTSCEITGFGKEN[115]STDYLYPEQLK
HAEC	P00749	UROK	TIQTICLPSM[147]YNDPQFGTSCEITGFGKEN[115]STDYLYPEQLK
HAEC	P01008	ANT3	SLTFN[115]ETYQDISELVYGAK
HAEC	P01009	A1AT	QLAHQSN[115]STNIFFSPVSIATAF
HAEC	P01009	A1AT	YLGN[115]ATAIFFLPDEGK
HEPG2	P01009	A1AT	YLGN[115]ATAIFFLPDEGK
HAEC	P01009	A1AT	ADTHDEILEGLN[115]FN[115]LTEIPEAQIHEGFQELLR
HAEC	P01009	A1AT	ADTHDEILEGLNFN[115]LTEIPEAQIHEGFQELLR
HAEC	P01023	A2MG	GCVLLSYLN[115]ETVTVSASLESVR
HEPG2	P01023	A2MG	GNEANYYSN[115]ATTDEHGLVQF
FoamCell	P01023	A2MG	IYVLDYLN[115]ETQQLTPEIK
HEPG2	P01023	A2MG	SIN[115]TTN[115]VM[147]GTSLTVR
HEPG2	P01023	A2MG	SIN[115]TTNVM[147]GTSLTVR
HEPG2	P01023	A2MG	SIN[115]TTNVMGTSLTVR
HEPG2	P01023	A2MG	VLDYLN[115]ETQQLTPEIK
HAEC	P01023	A2MG	VSN[115]QTLSLFFTVLQDVPVR
HEPG2	P01024	CO3	HM[147]GN[115]VTFTIPANR
HEPG2	P01024	CO3	TVLTPATNHM[147]GN[115]VTF
HEPG2	P01024	CO3	TVLTPATNHM[147]GN[115]VTFTIPANR
THP1	P01033	TIMP1	FVGTPEVN[115]QTTLY
activatedTHP1	P01033	TIMP1	FVGTPEVN[115]QTTLY
HEPG2	P01033	TIMP1	FVGTPEVN[115]QTTLYQR
EAhy926	P01033	TIMP1	FVGTPEVN[115]QTTLYQR
FoamCell	P01033	TIMP1	FVGTPEVN[115]QTTLYQR
activatedTHP1	P01033	TIMP1	FVGTPEVN[115]QTTLYQR
THP1	P01033	TIMP1	FVGTPEVN[115]QTTLYQR
EAhy926	P01033	TIMP1	SHN[115]RSEEFLIAGK
HEPG2	P01033	TIMP1	SHN[115]RSEEFLIAGK
activatedTHP1	P01033	TIMP1	VGTPEVN[115]QTTLYQR
HEPG2	P01130	LDLR	DM[147]SDEVGCVN[115]VTLCEGPN[115]K
THP1	P01130	LDLR	DM[147]SDEVGCVN[115]VTLCEGPN[115]K
HEPG2	P01130	LDLR	DM[147]SDEVGCVN[115]VTLCEGPNK
THP1	P01130	LDLR	DM[147]SDEVGCVN[115]VTLCEGPNK
HEPG2	P01130	LDLR	DMSDEVGCVN[115]VTLCEGPNK
THP1	P01130	LDLR	DMSDEVGCVN[115]VTLCEGPNK
activatedTHP1	P01130	LDLR	HN[115]LTQPR
EAhy926	P01130	LDLR	LTGSDVN[115]LLAENLLSPEDMVLFHN[115]LTQPR
EAhy926	P01130	LDLR	LTGSDVNLLAEN[115]LLSPEDM[147]VLFHN[115]LTQPR
EAhy926	P01130	LDLR	LTGSDVNLLAEN[115]LLSPEDMVLFHN[115]LTQPR
EAhy926	P01130	LDLR	LTGSDVNLLAENLLSPEDM[147]VLFHN[115]LTQPR
FoamCell	P01137	TGFB1	FFN[115]TSELR
activatedTHP1	P01137	TGFB1	FFN[115]TSELR
HAEC	P01137	TGFB1	FFN[115]TSELR
HAEC	P01137	TGFB1	LASPPSQGEVPPGPLPEAVLALYN[115]STR
HAEC	P01137	TGFB1	M[147]FFN[115]TSELR
FoamCell	P01137	TGFB1	MFFN[115]TSELR
HAEC	P01137	TGFB1	MFFN[115]TSELR
HAEC	P01137	TGFB1	YSN[115]N[115]SWR
EAhy926	P01137	TGFB1	LASPPSQGEVPPGPLPEAVLALYN[115]STR
THP1	P01730	CD4	AGSGN[115]LTLALEAK
FoamCell	P01730	CD4	AGSGN[115]LTLALEAK
THP1	P01730	CD4	GSGN[115]LTLALEAK
THP1	P01730	CD4	N[115]LTCEVWGPTSPK
FoamCell	P01730	CD4	QYAGSGN[115]LTLALEAK
FoamCell	P01833	PIGR	AN[115]LTN[115]FPEN[115]GTFVVNIAQLSQDDSGR
FoamCell	P01833	PIGR	VPGN[115]VTAVLGETLK
FoamCell	P01833	PIGR	WN[115]NTGCQALPSQDEGPSK
HEPG2	P01848	TRAC	DFACAN[115]AFN[115]N[115]SIIPEDTFFPSPESSCDVK
HEPG2	P01891	1A68	YYN[115]QSEAGSHTIQM[147]MYGCDVGSDGR
HAEC	P01891	1A68	GYYN[115]QSEAGSHTIQMMYGCDVGSDGR
HEPG2	P01891	1A68	YYN[115]QSEAGSHTIQMM[147]YGCDVGSDGR
EAhy926	P01891	1A68	YYN[115]QSEAGSHTIQMMYGCDVGSDGR
THP1	P01892	1A02	GYYN[115]QSEAGSHTV
activatedTHP1	P01892	1A02	GYYN[115]QSEAGSHTV
FoamCell	P01892	1A02	GYYN[115]QSEAGSHTVQ
activatedTHP1	P01892	1A02	GYYN[115]QSEAGSHTVQ
THP1	P01892	1A02	GYYN[115]QSEAGSHTVQ
FoamCell	P01892	1A02	GYYN[115]QSEAGSHTVQR
activatedTHP1	P01892	1A02	GYYN[115]QSEAGSHTVQR
HEPG2	P01892	1A02	GYYN[115]QSEAGSHTVQR
HAEC	P01892	1A02	GYYN[115]QSEAGSHTVQR
THP1	P01892	1A02	GYYN[115]QSEAGSHTVQR
FoamCell	P01892	1A02	N[115]QSEAGSHTVQR
THP1	P01892	1A02	N[115]QSEAGSHTVQR
activatedTHP1	P01892	1A02	N[115]QSEAGSHTVQR
HEPG2	P01892	1A02	N[115]QSEAGSHTVQR
HAEC	P01892	1A02	N[115]QSEAGSHTVQR
HEPG2	P01892	1A02	RGYYN[115]QSEAGSHTVQR
HAEC	P01892	1A02	RGYYN[115]QSEAGSHTVQR
FoamCell	P01892	1A02	YN[115]QSEAGSHTVQR
activatedTHP1	P01892	1A02	YN[115]QSEAGSHTVQR
HEPG2	P01892	1A02	YN[115]QSEAGSHTVQR
HAEC	P01892	1A02	YN[115]QSEAGSHTVQR
HEPG2	P01892	1A02	YYN[115]QSEAGSHTVQR
activatedTHP1	P01892	1A02	YYN[115]QSEAGSHTVQR
FoamCell	P01892	1A02	YYN[115]QSEAGSHTVQR
HAEC	P01892	1A02	YYN[115]QSEAGSHTVQR
HEPG2	P01892	1A02	VDLGTLRGYYN[115]QSEAGSHTVQR
THP1	P01903	DRA	SN[115]YTPITNVPPEVTVLTNSPVELR
EAhy926	P02545	LMNA	N[115]STGEEVAMR
activatedTHP1	P02671	FIBA	MDGSLNFN[115]R
HEPG2	P02675	FIBB	GTAGN[115]ALMDGASQLMGEN[115]R
HEPG2	P02675	FIBB	GTAGNALMDGASQLM[147]GEN[115]R
activatedTHP1	P02675	FIBB	GTAGNALMDGASQLM[147]GEN[115]R
HEPG2	P02749	APOH	LGN[115]WSAMPSCK
HEPG2	P02749	APOH	VYKPSAGN[115]NSLYR
HEPG2	P02749	APOH	VYKPSAGN[115]N[115]SLYR
HAEC	P02751	FINC	APTN[115]LQFVN[115]ETDSTVLVR
HAEC	P02751	FINC	APTNLQFVN[115]ETDSTVLVR
HAEC	P02751	FINC	DITYNVN[115]DTFHK
HAEC	P02751	FINC	DQCIVDDITYN[115]VN[115]DTFHK
activatedTHP1	P02751	FINC	DQCIVDDITYN[115]VN[115]DTFHK
HAEC	P02751	FINC	DQCIVDDITYN[115]VN[115]DTFHKR
HAEC	P02751	FINC	DQCIVDDITYNVN[115]DTFHK
HEPG2	P02751	FINC	DQCIVDDITYNVN[115]DTFHK
FoamCell	P02751	FINC	DQCIVDDITYNVN[115]DTFHK
activatedTHP1	P02751	FINC	DQCIVDDITYNVN[115]DTFHK
HAEC	P02751	FINC	DQCIVDDITYNVN[115]DTFHKR
HAEC	P02751	FINC	FVN[115]ETDSTVLVR
HAEC	P02751	FINC	HEEGHM[147]LN[115]CT
HAEC	P02751	FINC	HEEGHM[147]LN[115]CTC
HEPG2	P02751	FINC	HEEGHM[147]LN[115]CTCF
HAEC	P02751	FINC	HEEGHM[147]LN[115]CTCF
HAEC	P02751	FINC	HEEGHM[147]LN[115]CTCFGQGR
HEPG2	P02751	FINC	HEEGHM[147]LN[115]CTCFGQGR
HAEC	P02751	FINC	HEEGHMLN[115]C
HAEC	P02751	FINC	HEEGHMLN[115]CTC
HEPG2	P02751	FINC	HEEGHMLN[115]CTCF
HAEC	P02751	FINC	HEEGHMLN[115]CTCF
HAEC	P02751	FINC	HEEGHMLN[115]CTCFGQGR
HAEC	P02751	FINC	HN[115]YTDCTSEGR
HAEC	P02751	FINC	HN[115]YTDCTSEGRR
HAEC	P02751	FINC	IVDDITYN[115]VN[115]DTFHK
HEPG2	P02751	FINC	IVDDITYNVN[115]DTFHK
EAhy926	P02751	FINC	IVDDITYNVN[115]DTFHK
HAEC	P02751	FINC	IVDDITYNVN[115]DTFHK
HAEC	P02751	FINC	LDAPTN[115]LQFVN[115]ETD
HAEC	P02751	FINC	LDAPTN[115]LQFVN[115]ETDSTVL
HEPG2	P02751	FINC	LDAPTN[115]LQFVN[115]ETDSTVLVR
EAhy926	P02751	FINC	LDAPTN[115]LQFVN[115]ETDSTVLVR
HAEC	P02751	FINC	LDAPTN[115]LQFVN[115]ETDSTVLVR
FoamCell	P02751	FINC	LDAPTN[115]LQFVN[115]ETDSTVLVR
activatedTHP1	P02751	FINC	LDAPTN[115]LQFVN[115]ETDSTVLVR
HAEC	P02751	FINC	LDAPTNLQFVN[115]ETD
HAEC	P02751	FINC	LDAPTNLQFVN[115]ETDSTVL
FoamCell	P02751	FINC	LDAPTNLQFVN[115]ETDSTVLVR
activatedTHP1	P02751	FINC	LDAPTNLQFVN[115]ETDSTVLVR
HEPG2	P02751	FINC	LDAPTNLQFVN[115]ETDSTVLVR
EAhy926	P02751	FINC	LDAPTNLQFVN[115]ETDSTVLVR
HAEC	P02751	FINC	LDAPTNLQFVN[115]ETDSTVLVR
FoamCell	P02751	FINC	LN[115]CTCFGQGR
activatedTHP1	P02751	FINC	LN[115]CTCFGQGR
HAEC	P02751	FINC	LN[115]CTCFGQGR
activatedTHP1	P02751	FINC	LQFVN[115]ETDSTVLVR
FoamCell	P02751	FINC	LQFVN[115]ETDSTVLVR
HAEC	P02751	FINC	LYN[115]N[115]HN[115]YTDCTSEGR
HAEC	P02751	FINC	LYN[115]NHN[115]YTDCTSEGR
HAEC	P02751	FINC	LYN[115]NHN[115]YTDCTSEGRR
HAEC	P02751	FINC	LYNN[115]HN[115]YTDCTSEGR
HAEC	P02751	FINC	LYNN[115]HN[115]YTDCTSEGRR
HAEC	P02751	FINC	LYNNHN[115]YTDCTSEGR
HEPG2	P02751	FINC	LYNNHN[115]YTDCTSEGR
HAEC	P02751	FINC	LYNNHN[115]YTDCTSEGRR
HAEC	P02751	FINC	M[147]LN[115]CTCFGQGR
HEPG2	P02751	FINC	MLN[115]CTCFGQGR
FoamCell	P02751	FINC	MLN[115]CTCFGQGR
HAEC	P02751	FINC	MLN[115]CTCFGQGR
HAEC	P02751	FINC	N[115]HN[115]YTDCTSEGR
HAEC	P02751	FINC	N[115]N[115]HN[115]YTDCTSEGR
HEPG2	P02751	FINC	N[115]NHN[115]YTDCTSEGR
HAEC	P02751	FINC	N[115]VN[115]DTFHK
HAEC	P02751	FINC	NHN[115]YTDCTSEGR
HAEC	P02751	FINC	NHN[115]YTDCTSEGRR
FoamCell	P02751	FINC	NN[115]HN[115]YTDCTSEGR
HAEC	P02751	FINC	NN[115]HN[115]YTDCTSEGR
HAEC	P02751	FINC	NN[115]HN[115]YTDCTSEGRR
FoamCell	P02751	FINC	NNHN[115]YTDCTSEGR
HEPG2	P02751	FINC	NNHN[115]YTDCTSEGR
HAEC	P02751	FINC	NNHN[115]YTDCTSEGR
activatedTHP1	P02751	FINC	NNHN[115]YTDCTSEGR
HEPG2	P02751	FINC	NVN[115]DTFHK
HAEC	P02751	FINC	NVN[115]DTFHK
EAhy926	P02751	FINC	NVN[115]DTFHKR
HEPG2	P02751	FINC	QFVN[115]ETDSTVLVR
activatedTHP1	P02751	FINC	QFVN[115]ETDSTVLVR
HAEC	P02751	FINC	QFVN[115]ETDSTVLVR
FoamCell	P02751	FINC	QFVN[115]ETDSTVLVR
HAEC	P02751	FINC	RHEEGHM[147]LN[115]CTCF
HAEC	P02751	FINC	RHEEGHM[147]LN[115]CTCFGQGR
HAEC	P02751	FINC	RHEEGHMLN[115]CTCF
HAEC	P02751	FINC	RHEEGHMLN[115]CTCFGQGR
FoamCell	P02751	FINC	VN[115]DTFHK
HAEC	P02751	FINC	VN[115]DTFHK
activatedTHP1	P02751	FINC	VN[115]ETDSTVLVR
HAEC	P02751	FINC	VN[115]ETDSTVLVR
HEPG2	P02751	FINC	DQCIVDDITYN[115]VN[115]DTFHK
HEPG2	P02751	FINC	HEEGHMLN[115]CTCFGQGR
HAEC	P02751	FINC	ITYNVN[115]DTFHK
HAEC	P02751	FINC	IVYSPSVEGSSTELNLPETAN[115]SVTLSDLQPGVQYN[115]ITIY
HEPG2	P02751	FINC	LYN[115]N[115]HN[115]YTDCTSEGR
HEPG2	P02751	FINC	LYNN[115]HN[115]YTDCTSEGR
HAEC	P02751	FINC	N[115]N[115]HN[115]YTDCTSEGRR
HAEC	P02751	FINC	N[115]NHN[115]YTDCTSEGRR
HAEC	P02751	FINC	QCIVDDITYNVN[115]DTFHK
HAEC	P02751	FINC	YNN[115]HN[115]YTDCTSEGR
HAEC	P02751	FINC	YNNHN[115]YTDCTSEGRR
HAEC	P02751	FINC	GGNSNGALCHFPFLYN[115]N[115]HN[115]YTDCTSEGR
HAEC	P02751	FINC	SQLRDQCIVDDITYNVN[115]DTFHK
HEPG2	P02765	FETUA	AAFNAQNN[115]GSNFQLEEISR
HEPG2	P02765	FETUA	AALAAFNAQNN[115]GSNFQLEEISR
HEPG2	P02765	FETUA	NAQNN[115]GSNFQLEEISR
HEPG2	P02765	FETUA	QDCPLLAPLN[115]DTR
HEPG2	P02765	FETUA	VCQDCPLLAPLN[115]DTR
HEPG2	P02771	FETA	FTKVN[115]FTEIQK
HEPG2	P02771	FETA	VN[115]FTEIQK
activatedTHP1	P02786	TFR1	DFEDLYTPVN[115]GSIVIVR
THP1	P02786	TFR1	DFEDLYTPVN[115]GSIVIVR
FoamCell	P02786	TFR1	DFEDLYTPVN[115]GSIVIVR
EAhy926	P02786	TFR1	DFEDLYTPVN[115]GSIVIVR
HAEC	P02786	TFR1	DFEDLYTPVN[115]GSIVIVR
HEPG2	P02786	TFR1	DFEDLYTPVN[115]GSIVIVR
FoamCell	P02786	TFR1	FEDLYTPVN[115]GSIVIVR
FoamCell	P02786	TFR1	GAFN[115]ETLFR
HEPG2	P02786	TFR1	KDFEDLYTPVN[115]GSIVIVR
EAhy926	P02786	TFR1	KDFEDLYTPVN[115]GSIVIVR
activatedTHP1	P02786	TFR1	KDFEDLYTPVN[115]GSIVIVR
FoamCell	P02786	TFR1	KDFEDLYTPVN[115]GSIVIVR
HAEC	P02786	TFR1	KDFEDLYTPVN[115]GSIVIVR
HAEC	P02786	TFR1	KQN[115]N[115]GAFN[115]ETLFR
HAEC	P02786	TFR1	KQN[115]NGAFN[115]ETLFR
HEPG2	P02786	TFR1	KQN[115]NGAFN[115]ETLFR
HEPG2	P02786	TFR1	KQNN[115]GAFN[115]ETLFR
HAEC	P02786	TFR1	KQNN[115]GAFN[115]ETLFR
EAhy926	P02786	TFR1	KQNN[115]GAFN[115]ETLFR
EAhy926	P02786	TFR1	KQNNGAFN[115]ETLFR
FoamCell	P02786	TFR1	QN[115]N[115]GAFN[115]ETLFR
activatedTHP1	P02786	TFR1	QN[115]NGAFN[115]ETLFR
FoamCell	P02786	TFR1	QN[115]NGAFN[115]ETLFR
HEPG2	P02786	TFR1	QN[115]NGAFN[115]ETLFR
EAhy926	P02786	TFR1	QN[115]NGAFN[115]ETLFR
FoamCell	P02786	TFR1	QNN[115]GAFN[115]ETLFR
HEPG2	P02786	TFR1	QNN[115]GAFN[115]ETLFR
activatedTHP1	P02786	TFR1	QNN[115]GAFN[115]ETLFR
EAhy926	P02786	TFR1	QNN[115]GAFN[115]ETLFR
HAEC	P02786	TFR1	QNN[115]GAFN[115]ETLFR
THP1	P02786	TFR1	QNNGAFN[115]ETLFR
EAhy926	P02786	TFR1	QNNGAFN[115]ETLFR
HAEC	P02786	TFR1	QNNGAFN[115]ETLFR
FoamCell	P02786	TFR1	QNNGAFN[115]ETLFR
FoamCell	P02786	TFR1	TPVN[115]GSIVIVR
FoamCell	P02786	TFR1	YTPVN[115]GSIVIVR
EAhy926	P02786	TFR1	KQN[115]N[115]GAFN[115]ETLFR
EAhy926	P02786	TFR1	KQN[115]NGAFN[115]ETLFR
HEPG2	P02787	TRFE	QQQHLFGSN[115]VTDCSGNF
HAEC	P02790	HEMO	N[115]GTGHGN[115]STHHGPEYM[147]R
HEPG2	P03951	FA11	VYSGILN[115]QSEIK
HEPG2	P03989	1B27	YYN[115]QSEAGSHTLQN[115]MY
HEPG2	P04004	VTNC	N[115]N[115]ATVHEQVGGPSLTSDLQAQSK
HEPG2	P04062	GLCM	DLGPTLAN[115]STHHNVR
HAEC	P04062	GLCM	TYTYADTPDDFQLHN[115]FSLPEEDTK
FoamCell	P04114	APOB	CTSGAYSN[115]ASSTDSASYYPLTGDTR
FoamCell	P04114	APOB	FEVDSPVYN[115]ATW
FoamCell	P04114	APOB	FEVDSPVYN[115]ATWSAS
FoamCell	P04114	APOB	FN[115]SSYLQGTN
FoamCell	P04114	APOB	FN[115]SSYLQGTN[115]QITGR
HEPG2	P04114	APOB	FN[115]SSYLQGTNQITGR
FoamCell	P04114	APOB	FN[115]SSYLQGTNQITGR
HEPG2	P04114	APOB	FVEGSHN[115]STVSLTTK
FoamCell	P04114	APOB	SN[115]ASSTDSASYYPLTGDTR
FoamCell	P04114	APOB	TSGAYSN[115]ASSTDSASYYPLTGDTR
HEPG2	P04114	APOB	VN[115]QNLVYESGSLN[115]FSK
HEPG2	P04114	APOB	VNQNLVYESGSLN[115]FSK
HEPG2	P04114	APOB	YDFN[115]SSM[147]LYSTAK
HEPG2	P04114	APOB	YDFN[115]SSMLYSTAK
FoamCell	P04114	APOB	YNQN[115]FSAGNNEN[115]IM[147]EAH
FoamCell	P04114	APOB	YNQN[115]FSAGNNENIM[147]EAH
HEPG2	P04156	PRIO	EN[115]FTETDVK
EAhy926	P04156	PRIO	EN[115]FTETDVK
HEPG2	P04156	PRIO	GEN[115]FTETDVK
EAhy926	P04156	PRIO	GEN[115]FTETDVK
THP1	P04156	PRIO	GEN[115]FTETDVK
activatedTHP1	P04156	PRIO	GEN[115]FTETDVK
FoamCell	P04156	PRIO	GEN[115]FTETDVK
HAEC	P04156	PRIO	GEN[115]FTETDVK
EAhy926	P04156	PRIO	GEN[115]FTETDVKMMER
EAhy926	P04156	PRIO	HTVTTTTKGEN[115]FTETDVK
EAhy926	P04156	PRIO	QHTVTTTTKGEN[115]FTETDVK
HEPG2	P04156	PRIO	QHTVTTTTKGEN[115]FTETDVK
HAEC	P04156	PRIO	QHTVTTTTKGEN[115]FTETDVK
EAhy926	P04156	PRIO	TTTKGEN[115]FTETDVK
EAhy926	P04156	PRIO	GEN[115]FTETDVKM[147]M[147]ER
EAhy926	P04156	PRIO	GEN[115]FTETDVKMM[147]ER
EAhy926	P04156	PRIO	TVTTTTKGEN[115]FTETDVK
EAhy926	P04156	PRIO	QHTVTTTTKGEN[115]FTETDVKMMER
FoamCell	P04180	LCAT	AELSN[115]HTR
FoamCell	P04201	MAS	MDGSN[115]VTSFVVEEPTNISTGR
THP1	P04216	THY1	HEN[115]TSSSPIQY
FoamCell	P04216	THY1	HEN[115]TSSSPIQYEF
THP1	P04216	THY1	HEN[115]TSSSPIQYEF
THP1	P04233	HG2A	GALPQGPM[147]QN[115]ATK
HAEC	P04275	VWF	ASPPSSSCN[115]ISSGEM[147]QK
HAEC	P04275	VWF	ASPPSSSCN[115]ISSGEMQK
HAEC	P04275	VWF	GLQPTLTNPGECRPN[115]FTCA
HAEC	P04275	VWF	GLQPTLTNPGECRPN[115]FTCACR
HAEC	P04275	VWF	GQVYLQCGTPCN[115]LTCR
HAEC	P04275	VWF	GYKEEN[115]NTGECCGR
HAEC	P04275	VWF	IGEADFN[115]R
HAEC	P04275	VWF	KVN[115]CTTQPCPTAK
HAEC	P04275	VWF	LQCGTPCN[115]LTCR
HAEC	P04275	VWF	M[147]EACM[147]LN[115]GTVIGPGK
HAEC	P04275	VWF	M[147]EACMLN[115]GTVIGPGK
HAEC	P04275	VWF	M[147]LN[115]GTVIGPGK
HAEC	P04275	VWF	MEACM[147]LN[115]GTVIGPGK
HAEC	P04275	VWF	MEACMLN[115]GTVIGPGK
HAEC	P04275	VWF	MLN[115]GTVIGPGK
HAEC	P04275	VWF	PN[115]FTCACR
HAEC	P04275	VWF	WN[115]CTDHVCDATCSTIGM[147]AH
HAEC	P04275	VWF	WN[115]CTDHVCDATCSTIGM[147]AHY
HAEC	P04275	VWF	YQGGN[115]RTNTGL
HAEC	P04275	VWF	CTN[115]GSVVYHEVLNAMECK
HAEC	P04275	VWF	HCDGN[115]VSSCGDHPSEGCFCPPDK
HAEC	P04275	VWF	HCTN[115]GSVVYHEVLN[115]AM[147]ECK
HAEC	P04275	VWF	HCTN[115]GSVVYHEVLNAM[147]ECK
HAEC	P04275	VWF	KTQCCDEYECACN[115]CVN[115]STVSCPLGY
HAEC	P04275	VWF	KTQCCDEYECACNCVN[115]STVSCPLGY
HAEC	P04275	VWF	PGECRPN[115]FTCACR
HAEC	P04275	VWF	TEPM[147]QVALHCTN[115]GSVVYHEVLN[115]AMECK
HAEC	P04275	VWF	TEPM[147]QVALHCTN[115]GSVVYHEVLNAMECK
HAEC	P04275	VWF	TEPMQVALHCTN[115]GSVVYHEVLNAMECK
HAEC	P04275	VWF	TTCNPCPLGYKEEN[115]N[115]TGECCGR
HAEC	P04275	VWF	WN[115]CTDHVCDATCSTIGM[147]AHYL
HAEC	P04275	VWF	WN[115]CTDHVCDATCSTIGMAH
activatedTHP1	P04406	G3P	IISN[115]ASCTTNCLAPLAK
THP1	P04406	G3P	VPTAN[115]VSVVDLTCR
EAhy926	P04626	ERBB2	GDPLN[115]N[115]TTPVTGASPGGLR
EAhy926	P04626	ERBB2	GDPLNN[115]TTPVTGASPGGLR
HAEC	P04626	ERBB2	GHCWGPGPTQCVN[115]CSQF
HEPG2	P04626	ERBB2	GHCWGPGPTQCVN[115]CSQFLR
HAEC	P04626	ERBB2	GHCWGPGPTQCVN[115]CSQFLR
HAEC	P04626	ERBB2	HCLPCHPECQPQN[115]GSVTCFGPEADQCVAC
EAhy926	P04626	ERBB2	NNQLALTLIDTN[115]R
EAhy926	P04626	ERBB2	PLN[115]NTTPVTGASPGGLR
HAEC	P04626	ERBB2	FPDEEGACQPCPIN[115]CTHSCVDLDDK
FoamCell	P04839	CY24B	AVHN[115]ITVCEQK
activatedTHP1	P04839	CY24B	AVHN[115]ITVCEQK
activatedTHP1	P04839	CY24B	GQTAESLAVHN[115]I
FoamCell	P04839	CY24B	GQTAESLAVHN[115]ITVC
THP1	P04839	CY24B	GQTAESLAVHN[115]ITVC
FoamCell	P04839	CY24B	GQTAESLAVHN[115]ITVCEQK
THP1	P04839	CY24B	GQTAESLAVHN[115]ITVCEQK
activatedTHP1	P04839	CY24B	GQTAESLAVHN[115]ITVCEQK
FoamCell	P04839	CY24B	QN[115]ESYLN[115]FAR
FoamCell	P04839	CY24B	QN[115]ESYLNF
activatedTHP1	P04839	CY24B	QN[115]ESYLNFA
FoamCell	P04839	CY24B	QN[115]ESYLNFAR
activatedTHP1	P04839	CY24B	QN[115]ESYLNFAR
THP1	P04839	CY24B	QN[115]ESYLNFAR
FoamCell	P04839	CY24B	SLAVHN[115]ITVCEQK
FoamCell	P04839	CY24B	SVALSELGDRQN[115]ESYLNFAR
activatedTHP1	P04839	CY24B	SVALSELGDRQN[115]ESYLNFAR
FoamCell	P04839	CY24B	TAESLAVHN[115]ITVCEQK
FoamCell	P04839	CY24B	VHN[115]ITVCEQK
FoamCell	P04839	CY24B	VN[115]N[115]SDPYSVALSELGDR
activatedTHP1	P04839	CY24B	VN[115]N[115]SDPYSVALSELGDR
THP1	P04839	CY24B	VN[115]NSDPYSVALSELGDR
FoamCell	P04839	CY24B	VN[115]NSDPYSVALSELGDR
activatedTHP1	P04839	CY24B	VN[115]NSDPYSVALSELGDR
activatedTHP1	P04839	CY24B	VN[115]NSDPYSVALSELGDRQN[115]ESYLNFAR
FoamCell	P04839	CY24B	VN[115]NSDPYSVALSELGDRQN[115]ESYLNFAR
FoamCell	P04839	CY24B	VNN[115]SDPYSVALSELGDRQN[115]ESYL
activatedTHP1	P04839	CY24B	VNN[115]SDPYSVALSELGDRQN[115]ESYL
FoamCell	P04839	CY24B	VNN[115]SDPYSVALSELGDRQN[115]ESYLN
FoamCell	P04839	CY24B	VNN[115]SDPYSVALSELGDRQN[115]ESYLNFA
activatedTHP1	P04839	CY24B	VNN[115]SDPYSVALSELGDRQN[115]ESYLN[115]FAR
FoamCell	P04839	CY24B	VNN[115]SDPYSVALSELGDRQN[115]ESYLNF
FoamCell	P04839	CY24B	VNN[115]SDPYSVALSELGDRQN[115]ESYLNFAR
activatedTHP1	P04839	CY24B	VNN[115]SDPYSVALSELGDRQN[115]ESYLNFAR
FoamCell	P04839	CY24B	VNNSDPYSVALSELGDRQN[115]ESYLNFAR
HEPG2	P04843	RPN1	DEIGN[115]VSTSH
EAhy926	P05026	AT1B1	AVQFTN[115]LTM[147]DTEIR
activatedTHP1	P05026	AT1B1	AVQFTN[115]LTM[147]DTEIR
HEPG2	P05026	AT1B1	AVQFTN[115]LTM[147]DTEIR
THP1	P05026	AT1B1	AVQFTN[115]LTM[147]DTEIR
EAhy926	P05026	AT1B1	AVQFTN[115]LTMDTEIR
HEPG2	P05026	AT1B1	AVQFTN[115]LTMDTEIR
activatedTHP1	P05026	AT1B1	AVQFTN[115]LTMDTEIR
FoamCell	P05026	AT1B1	AVQFTN[115]LTMDTEIR
THP1	P05026	AT1B1	AVQFTN[115]LTMDTEIR
HAEC	P05026	AT1B1	FKLEWLGN[115]CSGLNDETY
HEPG2	P05026	AT1B1	FKLEWLGN[115]CSGLNDETY
HEPG2	P05026	AT1B1	FTN[115]LTM[147]DTEIR
EAhy926	P05026	AT1B1	FTN[115]LTM[147]DTEIR
HEPG2	P05026	AT1B1	FTN[115]LTMDTEIR
FoamCell	P05026	AT1B1	FTN[115]LTMDTEIR
THP1	P05026	AT1B1	FTN[115]LTMDTEIR
EAhy926	P05026	AT1B1	FTN[115]LTMDTEIR
HEPG2	P05026	AT1B1	GFKPKPPKN[115]ESLETYPVM[147]K
HAEC	P05026	AT1B1	GFKPKPPKN[115]ESLETYPVMK
HEPG2	P05026	AT1B1	GFKPKPPKN[115]ESLETYPVMK
HEPG2	P05026	AT1B1	GN[115]CSGLNDETYGYK
HEPG2	P05026	AT1B1	KLEWLGN[115]CSGLNDETYGYK
FoamCell	P05026	AT1B1	LAVQFTN[115]LTM[147]DTEIR
THP1	P05026	AT1B1	LAVQFTN[115]LTM[147]DTEIR
HEPG2	P05026	AT1B1	LAVQFTN[115]LTM[147]DTEIR
HAEC	P05026	AT1B1	LAVQFTN[115]LTM[147]DTEIR
activatedTHP1	P05026	AT1B1	LAVQFTN[115]LTM[147]DTEIR
EAhy926	P05026	AT1B1	LAVQFTN[115]LTM[147]DTEIR
FoamCell	P05026	AT1B1	LAVQFTN[115]LTMDTEIR
HEPG2	P05026	AT1B1	LAVQFTN[115]LTMDTEIR
EAhy926	P05026	AT1B1	LAVQFTN[115]LTMDTEIR
HAEC	P05026	AT1B1	LAVQFTN[115]LTMDTEIR
THP1	P05026	AT1B1	LAVQFTN[115]LTMDTEIR
activatedTHP1	P05026	AT1B1	LAVQFTN[115]LTMDTEIR
HEPG2	P05026	AT1B1	LEWLGN[115]CSGLN[115]DETYGYK
THP1	P05026	AT1B1	LEWLGN[115]CSGLN[115]DETYGYK
FoamCell	P05026	AT1B1	LEWLGN[115]CSGLN[115]DETYGYK
activatedTHP1	P05026	AT1B1	LEWLGN[115]CSGLN[115]DETYGYK
HAEC	P05026	AT1B1	LEWLGN[115]CSGLN[115]DETYGYK
FoamCell	P05026	AT1B1	LEWLGN[115]CSGLNDETY
HEPG2	P05026	AT1B1	LEWLGN[115]CSGLNDETY
THP1	P05026	AT1B1	LEWLGN[115]CSGLNDETY
HAEC	P05026	AT1B1	LEWLGN[115]CSGLNDETY
HEPG2	P05026	AT1B1	LEWLGN[115]CSGLNDETYGYK
EAhy926	P05026	AT1B1	LEWLGN[115]CSGLNDETYGYK
THP1	P05026	AT1B1	LEWLGN[115]CSGLNDETYGYK
activatedTHP1	P05026	AT1B1	LEWLGN[115]CSGLNDETYGYK
FoamCell	P05026	AT1B1	LEWLGN[115]CSGLNDETYGYK
HAEC	P05026	AT1B1	LEWLGN[115]CSGLNDETYGYK
HEPG2	P05026	AT1B1	LGN[115]CSGLNDETYGYK
HEPG2	P05026	AT1B1	LQPLLAVQFTN[115]LTM[147]DTEIR
HEPG2	P05026	AT1B1	PKPPKN[115]ESLETYPVM[147]K
HEPG2	P05026	AT1B1	QFTN[115]LTMDTEIR
HAEC	P05026	AT1B1	TN[115]LTM[147]DTEIR
HEPG2	P05026	AT1B1	TN[115]LTM[147]DTEIR
activatedTHP1	P05026	AT1B1	TN[115]LTM[147]DTEIR
FoamCell	P05026	AT1B1	TN[115]LTMDTEIR
EAhy926	P05026	AT1B1	TN[115]LTMDTEIR
HEPG2	P05026	AT1B1	TN[115]LTMDTEIR
activatedTHP1	P05026	AT1B1	TN[115]LTMDTEIR
HEPG2	P05026	AT1B1	VLGFKPKPPKN[115]ESLETYPVM[147]K
EAhy926	P05026	AT1B1	VLGFKPKPPKN[115]ESLETYPVMK
HEPG2	P05026	AT1B1	VLGFKPKPPKN[115]ESLETYPVMK
HAEC	P05026	AT1B1	VLGFKPKPPKN[115]ESLETYPVMK
HEPG2	P05026	AT1B1	VQFTN[115]LTM[147]DTEIR
EAhy926	P05026	AT1B1	VQFTN[115]LTM[147]DTEIR
activatedTHP1	P05026	AT1B1	VQFTN[115]LTM[147]DTEIR
THP1	P05026	AT1B1	VQFTN[115]LTM[147]DTEIR
FoamCell	P05026	AT1B1	VQFTN[115]LTM[147]DTEIR
HEPG2	P05026	AT1B1	VQFTN[115]LTMDTEIR
EAhy926	P05026	AT1B1	VQFTN[115]LTMDTEIR
FoamCell	P05026	AT1B1	VQFTN[115]LTMDTEIR
activatedTHP1	P05026	AT1B1	VQFTN[115]LTMDTEIR
activatedTHP1	P05026	AT1B1	YLQPLLAVQFTN[115]LTM[147]DTEIR
EAhy926	P05026	AT1B1	YLQPLLAVQFTN[115]LTM[147]DTEIR
HAEC	P05026	AT1B1	YLQPLLAVQFTN[115]LTM[147]DTEIR
HEPG2	P05026	AT1B1	YLQPLLAVQFTN[115]LTM[147]DTEIR
EAhy926	P05026	AT1B1	YLQPLLAVQFTN[115]LTMDTEIR
HAEC	P05026	AT1B1	YLQPLLAVQFTN[115]LTMDTEIR
EAhy926	P05026	AT1B1	FKLEWLGN[115]CSGLN[115]DETYGYK
HAEC	P05026	AT1B1	FKLEWLGN[115]CSGLN[115]DETYGYK
HEPG2	P05026	AT1B1	FKLEWLGN[115]CSGLN[115]DETYGYK
HAEC	P05026	AT1B1	FKLEWLGN[115]CSGLNDETYGYK
HAEC	P05026	AT1B1	GFKPKPPKN[115]ESLETYPVM[147]K
HAEC	P05026	AT1B1	PKPPKN[115]ESLETYPVM[147]K
HEPG2	P05026	AT1B1	PKPPKN[115]ESLETYPVMK
EAhy926	P05026	AT1B1	VLGFKPKPPKN[115]ESLETYPVM[147]K
HAEC	P05026	AT1B1	VLGFKPKPPKN[115]ESLETYPVM[147]K
FoamCell	P05067	A4	EQN[115]YSDDVLAN
EAhy926	P05067	A4	EQN[115]YSDDVLANM[147]ISEPR
THP1	P05067	A4	EQN[115]YSDDVLANM[147]ISEPR
HAEC	P05106	ITB3	CN[115]N[115]GN[115]GTFECGVCR
activatedTHP1	P05106	ITB3	CN[115]NGN[115]GTFECGVCR
FoamCell	P05106	ITB3	CN[115]NGN[115]GTFECGVCR
EAhy926	P05106	ITB3	CNN[115]GN[115]GTFECGVCR
FoamCell	P05106	ITB3	CNN[115]GN[115]GTFECGVCR
activatedTHP1	P05106	ITB3	CNN[115]GN[115]GTFECGVCR
HAEC	P05106	ITB3	CNN[115]GN[115]GTFECGVCR
HAEC	P05106	ITB3	CNNGN[115]GTFECGVCR
FoamCell	P05106	ITB3	CNNGN[115]GTFECGVCR
FoamCell	P05106	ITB3	DAVN[115]CTYK
HAEC	P05106	ITB3	DAVN[115]CTYK
HAEC	P05106	ITB3	DAVN[115]CTYKNEDDCVVR
HAEC	P05106	ITB3	DLPEELSLSFN[115]ATCLNNEVIPGLK
HAEC	P05106	ITB3	DTGKDAVN[115]CTYK
EAhy926	P05106	ITB3	DTGKDAVN[115]CTYK
EAhy926	P05106	ITB3	EATSTFTN[115]ITYR
activatedTHP1	P05106	ITB3	EATSTFTN[115]ITYR
HAEC	P05106	ITB3	GEMCSGHGQCSCGDCLCDSDWTGYYCN[115]CTTR
HAEC	P05106	ITB3	GN[115]GTFECGVCR
EAhy926	P05106	ITB3	LRPDDSKN[115]FSIQVR
HAEC	P05106	ITB3	N[115]GN[115]GTFECGVCR
HAEC	P05106	ITB3	SFN[115]ATCLNNEVIPGLK
HAEC	P05106	ITB3	SLSFN[115]ATCLNNEVIPGLK
HAEC	P05106	ITB3	YCN[115]CTTR
HAEC	P05106	ITB3	YKGEMCSGHGQCSCGDCLCDSDWTGYYCN[115]CTTR
HAEC	P05106	ITB3	DAVN[115]CTYKN[115]EDDCVVR
HAEC	P05106	ITB3	DTGKDAVN[115]CTYKN[115]EDDCVVR
HAEC	P05106	ITB3	DTGKDAVN[115]CTYKNEDDCVVR
HAEC	P05106	ITB3	YKGEM[147]CSGHGQCSCGDCLCDSDWTGYYCN[115]CTTR
activatedTHP1	P05107	ITB2	AAAFN[115]VTFR
FoamCell	P05107	ITB2	AAAFN[115]VTFR
THP1	P05107	ITB2	AAAFN[115]VTFR
THP1	P05107	ITB2	AAFN[115]VTFR
activatedTHP1	P05107	ITB2	AAFN[115]VTFR
FoamCell	P05107	ITB2	AAFN[115]VTFR
activatedTHP1	P05107	ITB2	AFN[115]VTFR
THP1	P05107	ITB2	AFN[115]VTFR
FoamCell	P05107	ITB2	AFN[115]VTFR
FoamCell	P05107	ITB2	CQKLN[115]FTGPGDPDSIR
activatedTHP1	P05107	ITB2	CQKLN[115]FTGPGDPDSIR
THP1	P05107	ITB2	CQKLN[115]FTGPGDPDSIR
THP1	P05107	ITB2	DN[115]NSIICSGLGDCVCGQ
FoamCell	P05107	ITB2	DN[115]NSIICSGLGDCVCGQ
activatedTHP1	P05107	ITB2	ECIESGPGCTWCQKLN[115]FTGPGDPDSIR
FoamCell	P05107	ITB2	FN[115]VTFR
THP1	P05107	ITB2	FN[115]VTFR
activatedTHP1	P05107	ITB2	GQAAAFN[115]VTFR
FoamCell	P05107	ITB2	GQAAAFN[115]VTFR
THP1	P05107	ITB2	KDN[115]N[115]SIICSGLGD
FoamCell	P05107	ITB2	KDN[115]N[115]SIICSGLGDCVCG
FoamCell	P05107	ITB2	KDN[115]N[115]SIICSGLGDCVCGQ
activatedTHP1	P05107	ITB2	KDN[115]N[115]SIICSGLGDCVCGQ
THP1	P05107	ITB2	KDN[115]N[115]SIICSGLGDCVCGQ
THP1	P05107	ITB2	KDN[115]N[115]SIICSGLGDCVCGQC
FoamCell	P05107	ITB2	KDN[115]N[115]SIICSGLGDCVCGQC
activatedTHP1	P05107	ITB2	KDN[115]N[115]SIICSGLGDCVCGQC
FoamCell	P05107	ITB2	KDN[115]N[115]SIICSGLGDCVCGQCL
activatedTHP1	P05107	ITB2	KDN[115]N[115]SIICSGLGDCVCGQCL
THP1	P05107	ITB2	KDN[115]N[115]SIICSGLGDCVCGQCLC
FoamCell	P05107	ITB2	KDN[115]N[115]SIICSGLGDCVCGQCLC
activatedTHP1	P05107	ITB2	KDN[115]N[115]SIICSGLGDCVCGQCLC
FoamCell	P05107	ITB2	KDN[115]N[115]SIICSGLGDCVCGQCLCH
FoamCell	P05107	ITB2	KDN[115]NSIIC
activatedTHP1	P05107	ITB2	KDN[115]NSIIC
THP1	P05107	ITB2	KDN[115]NSIIC
FoamCell	P05107	ITB2	KDN[115]NSIICS
activatedTHP1	P05107	ITB2	KDN[115]NSIICSG
FoamCell	P05107	ITB2	KDN[115]NSIICSG
THP1	P05107	ITB2	KDN[115]NSIICSGLGD
THP1	P05107	ITB2	KDN[115]NSIICSGLGDCVC
activatedTHP1	P05107	ITB2	KDN[115]NSIICSGLGDCVC
FoamCell	P05107	ITB2	KDN[115]NSIICSGLGDCVC
FoamCell	P05107	ITB2	KDN[115]NSIICSGLGDCVCG
FoamCell	P05107	ITB2	KDN[115]NSIICSGLGDCVCGQ
THP1	P05107	ITB2	KDN[115]NSIICSGLGDCVCGQ
activatedTHP1	P05107	ITB2	KDN[115]NSIICSGLGDCVCGQ
activatedTHP1	P05107	ITB2	KDN[115]NSIICSGLGDCVCGQC
FoamCell	P05107	ITB2	KDN[115]NSIICSGLGDCVCGQC
THP1	P05107	ITB2	KDN[115]NSIICSGLGDCVCGQC
activatedTHP1	P05107	ITB2	KDN[115]NSIICSGLGDCVCGQCL
FoamCell	P05107	ITB2	KDN[115]NSIICSGLGDCVCGQCL
THP1	P05107	ITB2	KDN[115]NSIICSGLGDCVCGQCL
activatedTHP1	P05107	ITB2	KDN[115]NSIICSGLGDCVCGQCLC
FoamCell	P05107	ITB2	KDN[115]NSIICSGLGDCVCGQCLC
THP1	P05107	ITB2	KDN[115]NSIICSGLGDCVCGQCLC
activatedTHP1	P05107	ITB2	KDN[115]NSIICSGLGDCVCGQCLCH
FoamCell	P05107	ITB2	KDN[115]NSIICSGLGDCVCGQCLCH
activatedTHP1	P05107	ITB2	KDN[115]NSIICSGLGDCVCGQCLCHTSDVPGK
FoamCell	P05107	ITB2	KLTN[115]N[115]SNQFQTEVGK
THP1	P05107	ITB2	KLTN[115]NSNQFQTEVGK
FoamCell	P05107	ITB2	KLTN[115]NSNQFQTEVGK
activatedTHP1	P05107	ITB2	KLTN[115]NSNQFQTEVGK
THP1	P05107	ITB2	LN[115]FTGPGDPD
FoamCell	P05107	ITB2	LN[115]FTGPGDPD
FoamCell	P05107	ITB2	LN[115]FTGPGDPDSIR
HEPG2	P05107	ITB2	LN[115]FTGPGDPDSIR
THP1	P05107	ITB2	LN[115]FTGPGDPDSIR
activatedTHP1	P05107	ITB2	LN[115]FTGPGDPDSIR
FoamCell	P05107	ITB2	LRPGQAAAFN[115]VTFR
activatedTHP1	P05107	ITB2	LRPGQAAAFN[115]VTFR
HEPG2	P05107	ITB2	LRPGQAAAFN[115]VTFR
activatedTHP1	P05107	ITB2	LTN[115]N[115]SN[115]QFQTEVGK
FoamCell	P05107	ITB2	LTN[115]N[115]SN[115]QFQTEVGK
HEPG2	P05107	ITB2	LTN[115]N[115]SNQFQTEVGK
activatedTHP1	P05107	ITB2	LTN[115]N[115]SNQFQTEVGK
FoamCell	P05107	ITB2	LTN[115]N[115]SNQFQTEVGK
THP1	P05107	ITB2	LTN[115]N[115]SNQFQTEVGK
THP1	P05107	ITB2	LTN[115]NSN[115]QFQTEVGK
HEPG2	P05107	ITB2	LTN[115]NSN[115]QFQTEVGK
activatedTHP1	P05107	ITB2	LTN[115]NSN[115]QFQTEVGK
FoamCell	P05107	ITB2	LTN[115]NSN[115]QFQTEVGK
THP1	P05107	ITB2	LTN[115]NSNQF
FoamCell	P05107	ITB2	LTN[115]NSNQF
FoamCell	P05107	ITB2	LTN[115]NSNQFQ
THP1	P05107	ITB2	LTN[115]NSNQFQ
activatedTHP1	P05107	ITB2	LTN[115]NSNQFQT
THP1	P05107	ITB2	LTN[115]NSNQFQT
FoamCell	P05107	ITB2	LTN[115]NSNQFQT
THP1	P05107	ITB2	LTN[115]NSNQFQTE
FoamCell	P05107	ITB2	LTN[115]NSNQFQTEVG
activatedTHP1	P05107	ITB2	LTN[115]NSNQFQTEVG
THP1	P05107	ITB2	LTN[115]NSNQFQTEVG
FoamCell	P05107	ITB2	LTN[115]NSNQFQTEVGK
activatedTHP1	P05107	ITB2	LTN[115]NSNQFQTEVGK
THP1	P05107	ITB2	LTN[115]NSNQFQTEVGK
HEPG2	P05107	ITB2	LTN[115]NSNQFQTEVGK
FoamCell	P05107	ITB2	LTN[115]NSNQFQTEVGKQ
activatedTHP1	P05107	ITB2	LTN[115]NSNQFQTEVGKQ
THP1	P05107	ITB2	LTN[115]NSNQFQTEVGKQ
FoamCell	P05107	ITB2	N[115]CSAACPGLQLSNN[115]PVK
activatedTHP1	P05107	ITB2	N[115]CSAACPGLQLSNNPVK
FoamCell	P05107	ITB2	N[115]CSAACPGLQLSNNPVK
THP1	P05107	ITB2	N[115]CSAACPGLQLSNNPVK
FoamCell	P05107	ITB2	N[115]FTGPGDPDSIR
activatedTHP1	P05107	ITB2	N[115]FTGPGDPDSIR
THP1	P05107	ITB2	N[115]FTGPGDPDSIR
FoamCell	P05107	ITB2	N[115]NSNQFQTEVGK
activatedTHP1	P05107	ITB2	PGQAAAFN[115]VTFR
FoamCell	P05107	ITB2	PGQAAAFN[115]VTFR
THP1	P05107	ITB2	PGQAAAFN[115]VTFR
FoamCell	P05107	ITB2	QAAAFN[115]VTFR
activatedTHP1	P05107	ITB2	RPGQAAAFN[115]VTFR
FoamCell	P05107	ITB2	TN[115]N[115]SN[115]QFQTEVGK
activatedTHP1	P05107	ITB2	TN[115]N[115]SNQFQTEVGK
FoamCell	P05107	ITB2	TN[115]N[115]SNQFQTEVGK
THP1	P05107	ITB2	TN[115]NSNQFQTEVGK
activatedTHP1	P05107	ITB2	TN[115]NSNQFQTEVGK
FoamCell	P05107	ITB2	TN[115]NSNQFQTEVGK
THP1	P05107	ITB2	DN[115]N[115]SIICSGLGDCVCGQCLCHTSDVPGK
THP1	P05107	ITB2	KDN[115]NSIICSGLGDCVCGQCLCH
HAEC	P05121	PAI1	FN[115]YTEFTTPDGHYY
EAhy926	P05121	PAI1	FN[115]YTEFTTPDGHYYDILE
HEPG2	P05154	IPSP	QGN[115]ATALFILPSEGK
activatedTHP1	P05164	PERM	NLRN[115]M[147]SNQLGLLAV
activatedTHP1	P05164	PERM	NLRN[115]M[147]SNQLGLLAVNQR
activatedTHP1	P05164	PERM	SYN[115]DSVDPR
FoamCell	P05362	ICAM1	AN[115]LTVVLLR
HEPG2	P05362	ICAM1	AN[115]LTVVLLR
HAEC	P05362	ICAM1	AN[115]LTVVLLR
EAhy926	P05362	ICAM1	AN[115]LTVVLLR
activatedTHP1	P05362	ICAM1	AN[115]LTVVLLR
THP1	P05362	ICAM1	AN[115]LTVVLLR
HEPG2	P05362	ICAM1	AN[115]LTVVLLRGEK
activatedTHP1	P05362	ICAM1	AN[115]LTVVLLRGEK
EAhy926	P05362	ICAM1	AN[115]LTVVLLRGEK
HEPG2	P05362	ICAM1	DCPGN[115]WTWPEN
HEPG2	P05362	ICAM1	DCPGN[115]WTWPEN[115]SQQTPM[147]
FoamCell	P05362	ICAM1	DCPGN[115]WTWPEN[115]SQQTPM[147]CQAW
HAEC	P05362	ICAM1	DCPGN[115]WTWPEN[115]SQQTPM[147]CQAW
activatedTHP1	P05362	ICAM1	DCPGN[115]WTWPEN[115]SQQTPM[147]CQAWGNPLPELK
HAEC	P05362	ICAM1	DCPGN[115]WTWPENSQQTPM
HEPG2	P05362	ICAM1	DCPGN[115]WTWPENSQQTPM
FoamCell	P05362	ICAM1	DCPGN[115]WTWPENSQQTPM
HEPG2	P05362	ICAM1	DCPGN[115]WTWPENSQQTPM[147]
FoamCell	P05362	ICAM1	DCPGN[115]WTWPENSQQTPM[147]
activatedTHP1	P05362	ICAM1	DCPGN[115]WTWPENSQQTPM[147]
FoamCell	P05362	ICAM1	DCPGN[115]WTWPENSQQTPM[147]CQAW
HAEC	P05362	ICAM1	DCPGN[115]WTWPENSQQTPM[147]CQAW
activatedTHP1	P05362	ICAM1	DCPGN[115]WTWPENSQQTPM[147]CQAWGNPLPELK
FoamCell	P05362	ICAM1	DHHGAN[115]FSC
activatedTHP1	P05362	ICAM1	DHHGAN[115]FSC
HEPG2	P05362	ICAM1	DHHGAN[115]FSC
HEPG2	P05362	ICAM1	DHHGAN[115]FSCR
EAhy926	P05362	ICAM1	DHHGAN[115]FSCR
HAEC	P05362	ICAM1	DHHGAN[115]FSCR
activatedTHP1	P05362	ICAM1	EN[115]TSAPYQLQTFVLPATPPQLVSPR
FoamCell	P05362	ICAM1	GAN[115]FSCR
FoamCell	P05362	ICAM1	GN[115]DSFSAK
activatedTHP1	P05362	ICAM1	GN[115]DSFSAK
HEPG2	P05362	ICAM1	HGAN[115]FSCR
HAEC	P05362	ICAM1	HGAN[115]FSCR
HEPG2	P05362	ICAM1	LN[115]PTVTYGN[115]DSFSAK
activatedTHP1	P05362	ICAM1	LN[115]PTVTYGN[115]DSFSAK
FoamCell	P05362	ICAM1	LN[115]PTVTYGN[115]DSFSAK
FoamCell	P05362	ICAM1	LNPTVTYGN[115]DSF
FoamCell	P05362	ICAM1	LNPTVTYGN[115]DSFSA
activatedTHP1	P05362	ICAM1	LNPTVTYGN[115]DSFSA
FoamCell	P05362	ICAM1	LNPTVTYGN[115]DSFSAK
activatedTHP1	P05362	ICAM1	LNPTVTYGN[115]DSFSAK
HEPG2	P05362	ICAM1	LNPTVTYGN[115]DSFSAK
HAEC	P05362	ICAM1	LNPTVTYGN[115]DSFSAK
EAhy926	P05362	ICAM1	LNPTVTYGN[115]DSFSAK
THP1	P05362	ICAM1	LNPTVTYGN[115]DSFSAK
activatedTHP1	P05362	ICAM1	LTCAVILGN[115]QSQE
FoamCell	P05362	ICAM1	LTCAVILGN[115]QSQETL
activatedTHP1	P05362	ICAM1	LTCAVILGN[115]QSQETL
activatedTHP1	P05362	ICAM1	LTCAVILGN[115]QSQETLQ
activatedTHP1	P05362	ICAM1	LTCAVILGN[115]QSQETLQTV
FoamCell	P05362	ICAM1	LTCAVILGN[115]QSQETLQTVTIY
activatedTHP1	P05362	ICAM1	LTCAVILGN[115]QSQETLQTVTIY
HAEC	P05362	ICAM1	LTCAVILGN[115]QSQETLQTVTIY
FoamCell	P05362	ICAM1	N[115]LTVVLLR
activatedTHP1	P05362	ICAM1	N[115]LTVVLLR
FoamCell	P05362	ICAM1	NPTVTYGN[115]DSFSAK
HEPG2	P05362	ICAM1	NPTVTYGN[115]DSFSAK
THP1	P05362	ICAM1	NPTVTYGN[115]DSFSAK
EAhy926	P05362	ICAM1	NPTVTYGN[115]DSFSAK
activatedTHP1	P05362	ICAM1	NPTVTYGN[115]DSFSAK
activatedTHP1	P05362	ICAM1	PTVTYGN[115]DSFSAK
HEPG2	P05362	ICAM1	PTVTYGN[115]DSFSAK
THP1	P05362	ICAM1	PTVTYGN[115]DSFSAK
EAhy926	P05362	ICAM1	PTVTYGN[115]DSFSAK
HAEC	P05362	ICAM1	PTVTYGN[115]DSFSAK
FoamCell	P05362	ICAM1	PTVTYGN[115]DSFSAK
HAEC	P05362	ICAM1	RDHHGAN[115]FSCR
HEPG2	P05362	ICAM1	RLNPTVTYGN[115]DSFSAK
activatedTHP1	P05362	ICAM1	RLNPTVTYGN[115]DSFSAK
HEPG2	P05362	ICAM1	SATLEVAGQLIHKN[115]QTR
FoamCell	P05362	ICAM1	TELDLRPQGLELFEN[115]T
activatedTHP1	P05362	ICAM1	TELDLRPQGLELFEN[115]T
FoamCell	P05362	ICAM1	TELDLRPQGLELFEN[115]TSAPY
activatedTHP1	P05362	ICAM1	TELDLRPQGLELFEN[115]TSAPY
EAhy926	P05362	ICAM1	TELDLRPQGLELFEN[115]TSAPY
HEPG2	P05362	ICAM1	TELDLRPQGLELFEN[115]TSAPY
HAEC	P05362	ICAM1	TELDLRPQGLELFEN[115]TSAPY
FoamCell	P05362	ICAM1	TELDLRPQGLELFEN[115]TSAPYQ
activatedTHP1	P05362	ICAM1	TELDLRPQGLELFEN[115]TSAPYQ
FoamCell	P05362	ICAM1	TELDLRPQGLELFEN[115]TSAPYQL
activatedTHP1	P05362	ICAM1	TELDLRPQGLELFEN[115]TSAPYQL
FoamCell	P05362	ICAM1	TELDLRPQGLELFEN[115]TSAPYQLQ
activatedTHP1	P05362	ICAM1	TELDLRPQGLELFEN[115]TSAPYQLQ
FoamCell	P05362	ICAM1	TELDLRPQGLELFEN[115]TSAPYQLQT
activatedTHP1	P05362	ICAM1	TELDLRPQGLELFEN[115]TSAPYQLQT
FoamCell	P05362	ICAM1	TELDLRPQGLELFEN[115]TSAPYQLQTF
activatedTHP1	P05362	ICAM1	TELDLRPQGLELFEN[115]TSAPYQLQTF
HAEC	P05362	ICAM1	TELDLRPQGLELFEN[115]TSAPYQLQTF
HEPG2	P05362	ICAM1	TVTYGN[115]DSFSAK
FoamCell	P05362	ICAM1	TVTYGN[115]DSFSAK
activatedTHP1	P05362	ICAM1	TVTYGN[115]DSFSAK
HEPG2	P05362	ICAM1	VTYGN[115]DSFSAK
FoamCell	P05362	ICAM1	VTYGN[115]DSFSAK
HAEC	P05362	ICAM1	VTYGN[115]DSFSAK
activatedTHP1	P05362	ICAM1	VTYGN[115]DSFSAK
EAhy926	P05362	ICAM1	YGN[115]DSFSAK
HEPG2	P05362	ICAM1	YGN[115]DSFSAK
activatedTHP1	P05362	ICAM1	YGN[115]DSFSAK
FoamCell	P05362	ICAM1	YGN[115]DSFSAK
HEPG2	P05362	ICAM1	AGQLIHKN[115]QTR
FoamCell	P05362	ICAM1	DCPGN[115]WTWPEN[115]SQQTPM[147]CQAWGNPLPELK
HAEC	P05362	ICAM1	DCPGN[115]WTWPEN[115]SQQTPM[147]CQAWGNPLPELK
HAEC	P05362	ICAM1	DCPGN[115]WTWPENSQQTPM[147]CQAWGN[115]PLPELK
FoamCell	P05362	ICAM1	DCPGN[115]WTWPENSQQTPM[147]CQAWGNPLPELK
FoamCell	P05362	ICAM1	RLNPTVTYGN[115]DSFSAK
HAEC	P05362	ICAM1	SATLEVAGQLIHKN[115]QTR
EAhy926	P05362	ICAM1	TELDLRPQGLELFEN[115]TSAPYQLQTF
HAEC	P05362	ICAM1	TELDLRPQGLELFEN[115]TSAPYQLQTFVLPATPPQLVSPR
HAEC	P05362	ICAM1	SFSCSATLEVAGQLIHKN[115]QTR
EAhy926	P05362	ICAM1	TELDLRPQGLELFEN[115]TSAPYQLQTFVLPATPPQLVSPR
HAEC	P05556	ITB1	CGWCTN[115]STFLQEGM[147]PTSAR
FoamCell	P05556	ITB1	CGWCTN[115]STFLQEGMPTSAR
HAEC	P05556	ITB1	CGWCTN[115]STFLQEGMPTSAR
HAEC	P05556	ITB1	CHEGN[115]GTFEC
HAEC	P05556	ITB1	CHEGN[115]GTFECGA
THP1	P05556	ITB1	CHEGN[115]GTFECGAC
activatedTHP1	P05556	ITB1	CHEGN[115]GTFECGAC
FoamCell	P05556	ITB1	CHEGN[115]GTFECGAC
HAEC	P05556	ITB1	CHEGN[115]GTFECGACR
FoamCell	P05556	ITB1	CHEGN[115]GTFECGACR
HEPG2	P05556	ITB1	CHEGN[115]GTFECGACR
EAhy926	P05556	ITB1	CHEGN[115]GTFECGACR
activatedTHP1	P05556	ITB1	CHEGN[115]GTFECGACR
FoamCell	P05556	ITB1	CTN[115]STFLQEGM[147]PTSAR
HAEC	P05556	ITB1	CTN[115]STFLQEGM[147]PTSAR
HEPG2	P05556	ITB1	CTN[115]STFLQEGM[147]PTSAR
THP1	P05556	ITB1	CTN[115]STFLQEGM[147]PTSAR
EAhy926	P05556	ITB1	CTN[115]STFLQEGM[147]PTSAR
EAhy926	P05556	ITB1	CTN[115]STFLQEGMPTSAR
FoamCell	P05556	ITB1	CTN[115]STFLQEGMPTSAR
HAEC	P05556	ITB1	CTN[115]STFLQEGMPTSAR
HEPG2	P05556	ITB1	CTN[115]STFLQEGMPTSAR
THP1	P05556	ITB1	CTN[115]STFLQEGMPTSAR
activatedTHP1	P05556	ITB1	CTSEQN[115]CTSPFSYK
EAhy926	P05556	ITB1	CTSEQN[115]CTSPFSYK
HEPG2	P05556	ITB1	CTSEQN[115]CTSPFSYK
THP1	P05556	ITB1	CTSEQN[115]CTSPFSYK
FoamCell	P05556	ITB1	CTSEQN[115]CTSPFSYK
HAEC	P05556	ITB1	CTSEQN[115]CTSPFSYK
activatedTHP1	P05556	ITB1	DTCTQECSYFN[115]ITK
HEPG2	P05556	ITB1	DTCTQECSYFN[115]ITK
HAEC	P05556	ITB1	DTCTQECSYFN[115]ITK
EAhy926	P05556	ITB1	DTCTQECSYFN[115]ITK
FoamCell	P05556	ITB1	DTCTQECSYFN[115]ITK
THP1	P05556	ITB1	DTCTQECSYFN[115]ITK
EAhy926	P05556	ITB1	DTCTQECSYFN[115]ITKVESR
HEPG2	P05556	ITB1	DTCTQECSYFN[115]ITKVESR
HAEC	P05556	ITB1	DTCTQECSYFN[115]ITKVESR
FoamCell	P05556	ITB1	EGN[115]GTFECGACR
THP1	P05556	ITB1	EGN[115]GTFECGACR
HAEC	P05556	ITB1	EGN[115]GTFECGACR
FoamCell	P05556	ITB1	EN[115]SSEICSN[115]N[115]GECVCGQCVCR
activatedTHP1	P05556	ITB1	EN[115]SSEICSN[115]N[115]GECVCGQCVCR
FoamCell	P05556	ITB1	EN[115]SSEICSN[115]NGECVCGQCVCR
THP1	P05556	ITB1	EN[115]SSEICSN[115]NGECVCGQCVCR
HAEC	P05556	ITB1	EN[115]SSEICSN[115]NGECVCGQCVCR
FoamCell	P05556	ITB1	EN[115]SSEICSNN[115]GECVCGQ
THP1	P05556	ITB1	EN[115]SSEICSNN[115]GECVCGQ
HAEC	P05556	ITB1	EN[115]SSEICSNN[115]GECVCGQ
FoamCell	P05556	ITB1	EN[115]SSEICSNN[115]GECVCGQCVCR
THP1	P05556	ITB1	EN[115]SSEICSNN[115]GECVCGQCVCR
HAEC	P05556	ITB1	EN[115]SSEICSNN[115]GECVCGQCVCR
activatedTHP1	P05556	ITB1	EN[115]SSEICSNN[115]GECVCGQCVCR
THP1	P05556	ITB1	EN[115]SSEICSNNGECVCGQ
FoamCell	P05556	ITB1	EN[115]SSEICSNNGECVCGQ
activatedTHP1	P05556	ITB1	EN[115]SSEICSNNGECVCGQCVCR
THP1	P05556	ITB1	EN[115]SSEICSNNGECVCGQCVCR
HAEC	P05556	ITB1	EN[115]SSEICSNNGECVCGQCVCR
FoamCell	P05556	ITB1	EN[115]SSEICSNNGECVCGQCVCR
HAEC	P05556	ITB1	GN[115]GTFECGACR
FoamCell	P05556	ITB1	GVN[115]GTGEN[115]GR
THP1	P05556	ITB1	GVN[115]GTGEN[115]GR
activatedTHP1	P05556	ITB1	GVN[115]GTGEN[115]GR
activatedTHP1	P05556	ITB1	GVN[115]GTGEN[115]GRK
FoamCell	P05556	ITB1	GVN[115]GTGEN[115]GRK
THP1	P05556	ITB1	GVN[115]GTGENGR
FoamCell	P05556	ITB1	GVN[115]GTGENGR
activatedTHP1	P05556	ITB1	GVN[115]GTGENGR
HAEC	P05556	ITB1	GWCTN[115]STFLQEGM[147]PTSAR
activatedTHP1	P05556	ITB1	HCECSTDEVN[115]SEDM[147]DAYCRKEN[115]SSEICS
HAEC	P05556	ITB1	HEGN[115]GTFECGACR
HAEC	P05556	ITB1	KCSN[115]ISIGDEVQF
activatedTHP1	P05556	ITB1	KDTCTQECSYFN[115]ITK
EAhy926	P05556	ITB1	KDTCTQECSYFN[115]ITK
HAEC	P05556	ITB1	KDTCTQECSYFN[115]ITK
HEPG2	P05556	ITB1	KDTCTQECSYFN[115]ITK
FoamCell	P05556	ITB1	KDTCTQECSYFN[115]ITK
EAhy926	P05556	ITB1	KDTCTQECSYFN[115]ITKVESR
HAEC	P05556	ITB1	KDTCTQECSYFN[115]ITKVESR
HEPG2	P05556	ITB1	KDTCTQECSYFN[115]ITKVESR
HAEC	P05556	ITB1	KEN[115]SSEICSN
activatedTHP1	P05556	ITB1	KEN[115]SSEICSN
FoamCell	P05556	ITB1	KEN[115]SSEICSN
[truncated: 12,100 more rows]

## Sheet: Table S2
Table S2: Matrix of all identified proteins in auto-CSC experiments with EA.hy926 cells, HAECs, HEPG2 cells, THP1 cells, activated THP1 cells, and foam cells.
Accession	Protein	EAhy926	HEPG2	FoamCell	HAEC	THP1	activatedTHP1
A1A580	KR231	1	0	0	0	0	0
A1A5B4	ANO9	0	1	0	0	0	0
A2RU67	F234B	0	1	0	0	0	0
A6NGE4	DC8L1	0	0	1	0	0	0
A6NGN9	IGLO5	0	0	1	0	1	0
A6NH11	GLTD2	0	1	0	0	0	0
A6NKL6	T200C	1	0	0	0	0	0
A6NN14	ZN729	0	0	1	0	0	0
A7MBM2	DISP2	1	0	0	0	0	0
A8MVS5	HIDE1	0	0	0	0	1	0
A8MVW0	F1712	1	1	0	1	0	0
A8MW92	P20L1	0	0	1	0	0	0
A8MY62	BLML	0	0	0	0	1	0
B3EWF7	EP2A2	0	0	1	0	0	0
F5H4A9	CC080	0	0	0	0	1	0
H3BS89	T178B	0	0	0	0	0	1
O00144	FZD9	0	0	1	0	0	0
O00182	LEG9	0	0	0	0	0	1
O00206	TLR4	0	0	1	1	0	0
O00222	GRM8	0	0	1	0	0	0
O00241	SIRB1	0	0	1	1	1	1
O00451	GFRA2	0	0	0	0	1	0
O00461	GOLI4	1	0	0	0	0	0
O00468	AGRIN	0	1	1	1	0	1
O00469	PLOD2	1	0	0	1	0	0
O00472	ELL2	0	0	0	0	1	0
O00567	NOP56	0	1	0	0	0	0
O00592	PODXL	1	0	1	1	1	0
O00750	P3C2B	0	1	0	0	0	0
O00754	MA2B1	0	0	1	0	1	1
O14495	PLPP3	0	0	0	1	0	0
O14522	PTPRT	0	0	0	1	0	0
O14638	ENPP3	0	1	0	0	0	0
O14657	TOR1B	0	1	0	0	0	0
O14672	ADA10	1	1	1	1	1	1
O14713	ITBP1	0	0	1	0	0	1
O14773	TPP1	0	0	1	0	0	1
O14786	NRP1	1	1	1	1	1	1
O14817	TSN4	0	0	0	1	0	0
O14894	T4S5	0	1	0	0	0	0
O14950	ML12B	0	0	0	0	1	0
O15031	PLXB2	1	1	1	1	1	1
O15118	NPC1	0	1	1	1	0	1
O15123	ANGP2	0	0	0	1	0	1
O15204	ADEC1	0	0	1	0	0	1
O15230	LAMA5	1	1	0	1	0	0
O15321	TM9S1	1	1	0	0	0	0
O15354	GPR37	0	0	0	1	0	0
O15389	SIGL5	0	0	1	0	1	1
O15394	NCAM2	0	0	1	0	1	1
O15438	MRP3	0	0	1	0	0	1
O15439	MRP4	0	1	1	0	1	0
O15440	MRP5	1	1	1	1	1	1
O15533	TPSN	0	0	1	0	0	0
O43155	FLRT2	1	0	1	1	1	1
O43157	PLXB1	1	1	0	0	0	0
O43193	MTLR	0	0	1	0	1	0
O43278	SPIT1	0	1	1	0	0	0
O43291	SPIT2	0	0	0	0	1	0
O43306	ADCY6	0	1	1	1	1	0
O43426	SYNJ1	0	0	0	0	0	1
O43451	MGA	0	0	0	0	1	1
O43490	PROM1	0	1	0	0	0	0
O43505	B4GA1	0	1	0	0	0	0
O43556	SGCE	1	1	0	0	0	0
O43567	RNF13	0	1	0	0	0	0
O43570	CAH12	0	0	1	0	0	1
O43657	TSN6	1	1	0	1	0	1
O43663	PRC1	0	0	1	0	0	0
O43688	PLPP2	1	0	0	0	0	0
O43707	ACTN4	1	0	0	0	0	0
O43852	CALU	0	0	1	0	0	1
O43895	XPP2	0	1	0	0	0	0
O43921	EFNA2	0	1	0	0	0	0
O60244	MED14	0	0	1	0	0	0
O60245	PCDH7	0	0	0	1	0	1
O60266	ADCY3	0	0	1	1	1	0
O60449	LY75	0	0	1	1	1	1
O60462	NRP2	1	0	1	1	0	1
O60486	PLXC1	0	1	1	0	1	1
O60487	MPZL2	1	1	0	1	0	0
O60503	ADCY9	1	1	1	1	1	1
O60512	B4GT3	0	1	0	0	0	0
O60568	PLOD3	0	1	0	0	1	1
O60603	TLR2	0	0	1	0	1	1
O60635	TSN1	0	1	0	0	0	0
O60637	TSN3	1	1	1	1	1	1
O60779	S19A2	1	1	1	1	1	1
O60931	CTNS	1	0	0	0	0	0
O75019	LIRA1	0	0	1	0	1	1
O75051	PLXA2	1	0	0	1	0	0
O75054	IGSF3	0	0	1	0	1	0
O75071	EFC14	0	0	0	0	1	0
O75077	ADA23	0	0	1	1	0	0
O75095	MEGF6	0	0	0	1	0	0
O75096	LRP4	1	1	0	0	0	0
O75144	ICOSL	1	1	1	1	1	1
O75197	LRP5	1	1	0	1	1	0
O75326	SEM7A	0	1	1	0	1	1
O75387	LAT3	0	1	1	1	1	1
O75462	CRLF1	0	1	0	0	0	0
O75487	GPC4	0	0	1	0	0	1
O75509	TNR21	0	1	1	1	0	0
O75578	ITA10	1	0	0	1	0	0
O75581	LRP6	1	0	0	0	0	0
O75629	CREG1	0	0	0	0	0	1
O75751	S22A3	0	1	0	0	0	0
O75762	TRPA1	0	0	1	0	0	0
O75871	CEAM4	0	0	1	0	1	1
O75882	ATRN	1	1	1	1	1	1
O75899	GABR2	0	0	1	1	0	0
O75970	MPDZ	0	0	1	0	1	0
O75976	CBPD	1	1	1	1	1	1
O76082	S22A5	1	1	1	1	1	1
O94813	SLIT2	1	0	1	1	0	0
O94898	LRIG2	1	0	1	0	0	0
O94905	ERLN2	0	0	0	0	0	1
O94906	PRP6	0	0	0	0	0	1
O94911	ABCA8	1	0	0	1	0	0
O95084	PRS23	1	0	1	1	0	0
O95136	S1PR2	0	1	1	0	0	1
O95196	CSPG5	0	0	0	1	1	0
O95297	MPZL1	1	1	1	1	1	1
O95395	GCNT3	0	1	0	0	0	0
O95445	APOM	0	1	0	0	0	0
O95477	ABCA1	1	1	1	1	1	1
O95490	AGRL2	0	1	1	0	1	1
O95497	VNN1	0	1	0	0	0	0
O95498	VNN2	0	0	0	0	0	1
O95631	NET1	0	0	1	0	0	1
O95754	SEM4F	0	0	0	1	0	0
O95857	TSN13	0	1	0	1	1	0
O95858	TSN15	1	1	0	1	1	1
O95980	RECK	0	0	1	1	1	1
O96005	CLPT1	0	0	1	1	1	1
O96014	WNT11	0	0	1	0	0	0
P00338	LDHA	0	0	0	0	0	1
P00450	CERU	0	1	0	0	0	0
P00533	EGFR	1	1	0	1	0	0
P00739	HPTR	0	1	0	1	0	1
P00749	UROK	1	0	1	1	1	1
P01008	ANT3	0	0	0	1	0	0
P01009	A1AT	0	1	0	1	0	0
P01023	A2MG	0	1	1	1	0	0
P01024	CO3	0	1	0	0	0	0
P01033	TIMP1	1	1	1	0	1	1
P01130	LDLR	1	1	0	0	1	1
P01137	TGFB1	1	0	1	1	0	1
P01730	CD4	0	0	1	0	1	0
P01833	PIGR	0	0	1	0	0	0
P01848	TRAC	0	1	0	0	0	0
P01891	1A68	1	1	0	1	0	0
P01892	1A02	0	1	1	1	1	1
P01903	DRA	0	0	0	0	1	0
P02545	LMNA	1	0	0	0	0	0
P02671	FIBA	0	0	0	0	0	1
P02675	FIBB	0	1	0	0	0	1
P02749	APOH	0	1	0	0	0	0
P02751	FINC	1	1	1	1	0	1
P02765	FETUA	0	1	0	0	0	0
P02771	FETA	0	1	0	0	0	0
P02786	TFR1	1	1	1	1	1	1
P02787	TRFE	0	1	0	0	0	0
P02790	HEMO	0	0	0	1	0	0
P03951	FA11	0	1	0	0	0	0
P03989	1B27	0	1	0	0	0	0
P04004	VTNC	0	1	0	0	0	0
P04062	GLCM	0	1	0	1	0	0
P04114	APOB	0	1	1	0	0	0
P04156	PRIO	1	1	1	1	1	1
P04180	LCAT	0	0	1	0	0	0
P04201	MAS	0	0	1	0	0	0
P04216	THY1	0	0	1	0	1	0
P04233	HG2A	0	0	0	0	1	0
P04275	VWF	0	0	0	1	0	0
P04406	G3P	0	0	0	0	1	1
P04626	ERBB2	1	1	0	1	0	0
P04839	CY24B	0	0	1	0	1	1
P04843	RPN1	0	1	0	0	0	0
P05026	AT1B1	1	1	1	1	1	1
P05067	A4	1	0	1	0	1	0
P05106	ITB3	1	0	1	1	0	1
P05107	ITB2	0	1	1	0	1	1
P05121	PAI1	1	0	0	1	0	0
P05154	IPSP	0	1	0	0	0	0
P05164	PERM	0	0	0	0	0	1
P05362	ICAM1	1	1	1	1	1	1
P05556	ITB1	1	1	1	1	1	1
P05937	CALB1	0	0	0	0	1	0
P05981	HEPS	0	1	0	0	0	0
P05997	CO5A2	1	0	0	1	0	0
P06133	UD2B4	0	1	0	0	0	0
P06213	INSR	1	1	1	1	1	1
P06756	ITAV	1	1	1	1	1	1
P06858	LIPL	0	0	1	0	0	0
P07093	GDN	0	0	0	0	0	1
P07204	TRBM	1	0	1	1	1	1
P07305	H10	0	0	1	0	0	0
P07306	ASGR1	0	1	0	0	0	0
P07307	ASGR2	1	1	0	0	0	0
P07333	CSF1R	0	0	1	0	1	1
P07339	CATD	1	1	1	1	0	1
P07550	ADRB2	1	0	0	0	0	0
P07602	SAP	0	0	1	0	0	0
P07686	HEXB	0	1	0	1	0	0
P07711	CATL1	0	0	1	0	0	1
P07942	LAMB1	1	1	0	1	0	0
P07949	RET	0	0	0	0	1	0
P07996	TSP1	1	0	0	1	0	0
P08069	IGF1R	1	1	1	1	1	1
P08174	DAF	1	1	1	1	0	0
P08183	MDR1	1	1	1	0	0	1
P08195	4F2	1	1	1	1	1	1
P08236	BGLR	0	1	1	0	1	1
P08473	NEP	1	0	1	1	0	1
P08571	CD14	0	0	1	0	1	1
P08575	PTPRC	0	0	1	0	1	1
P08581	MET	1	1	1	1	0	1
P08582	TRFM	1	1	1	1	1	1
P08648	ITA5	1	1	1	1	1	1
P08670	VIME	1	0	1	0	0	0
P08887	IL6RA	0	1	1	0	1	0
P08913	ADA2A	0	0	0	0	1	0
P08962	CD63	1	1	1	1	1	1
P09326	CD48	0	0	1	0	0	1
P09564	CD7	0	1	0	0	0	0
P09661	RU2A	0	0	1	0	0	0
P09668	CATH	0	1	0	0	0	0
P09758	TACD2	1	0	0	1	0	0
P0C0L4	CO4A	0	1	0	0	0	1
P0C7U0	ELFN1	1	1	0	0	1	1
P0DOX2	IGA2	1	1	0	1	0	1
P0DOX5	IGG1	0	0	0	1	0	0
P10253	LYAG	1	1	0	0	1	1
P10314	1A32	1	1	0	0	0	0
P10412	H14	0	1	0	0	0	0
P10451	OSTP	0	0	1	0	0	0
P10586	PTPRF	1	1	1	1	1	1
P10646	TFPI1	1	1	1	1	1	0
P10721	KIT	0	0	0	0	1	0
P10809	CH60	1	1	1	0	1	1
P10909	CLUS	1	1	1	1	1	1
P11047	LAMC1	1	1	0	1	0	0
P11049	CD37	0	0	1	0	1	1
P11117	PPAL	0	1	1	1	1	1
P11166	GTR1	1	1	1	1	1	1
P11215	ITAM	0	0	1	0	1	1
P11279	LAMP1	1	1	1	1	1	1
P11362	FGFR1	1	1	1	1	1	1
P11717	MPRI	1	1	1	1	1	1
P12259	FA5	0	1	0	0	0	0
P12314	FCGR1	0	0	1	0	1	1
P12318	FCG2A	0	0	1	0	1	1
P12821	ACE	0	1	1	1	1	1
P12830	CADH1	0	1	0	0	0	0
P13284	GILT	0	0	1	0	0	1
P13473	LAMP2	1	1	1	1	1	1
P13497	BMP1	0	1	0	1	0	1
P13591	NCAM1	0	0	0	0	0	1
P13598	ICAM2	1	1	1	1	1	1
P13612	ITA4	1	0	1	1	1	1
P13637	AT1A3	1	1	0	0	0	1
P13688	CEAM1	1	1	0	1	0	0
P13726	TF	0	1	1	0	1	1
P13987	CD59	1	1	1	1	1	1
P14151	LYAM1	1	0	0	1	0	0
P14384	CBPM	0	0	1	0	1	1
P14625	ENPL	0	1	0	0	1	1
P14672	GLUT4	0	1	0	0	0	0
P14778	IL1R1	0	0	0	1	0	0
P15144	AMPN	1	1	1	1	1	1
P15151	PVR	1	1	1	1	1	1
P15260	INGR1	1	1	1	1	1	1
P15309	PPAP	0	0	1	0	1	0
P15509	CSF2R	0	0	1	0	1	0
P15514	AREG	0	1	1	0	0	1
P15529	MCP	1	1	1	1	1	1
P15586	GNS	0	0	0	1	0	1
P15813	CD1D	0	0	1	0	1	0
P15848	ARSB	0	0	1	0	0	0
P16066	ANPRA	0	0	0	1	0	0
P16070	CD44	1	0	1	1	1	1
P16109	LYAM3	1	0	0	1	0	0
P16144	ITB4	1	0	0	1	0	0
P16188	1A30	1	1	1	1	1	1
P16234	PGFRA	0	0	1	0	0	1
P16278	BGAL	0	1	0	0	0	0
P16284	PECA1	1	0	1	1	1	1
P16401	H15	0	0	0	0	0	1
P16422	EPCAM	0	1	0	0	0	0
P16444	DPEP1	0	1	0	0	0	0
P16671	CD36	1	1	1	0	1	1
P16870	CBPE	0	1	0	0	0	0
P16989	YBOX3	1	0	0	0	0	0
P17181	INAR1	1	0	1	1	1	1
P17301	ITA2	1	1	1	1	1	1
P17643	TYRP1	0	0	1	0	0	0
P17655	CAN2	0	0	0	0	1	0
P17813	EGLN	1	0	1	1	1	1
P17927	CR1	0	0	0	0	1	0
P17936	IBP3	0	0	1	0	0	1
P17948	VGFR1	1	0	0	1	0	1
P18084	ITB5	1	1	1	1	1	1
P18462	1A25	1	0	0	0	0	0
P18463	1B37	1	1	1	1	0	1
P18510	IL1RA	0	1	0	0	0	0
P18825	ADA2C	0	1	0	0	0	0
P19022	CADH2	1	1	0	1	1	0
P19075	TSN8	0	1	0	1	0	0
P19256	LFA3	1	1	1	1	1	1
P19320	VCAM1	0	0	0	1	0	0
P19338	NUCL	0	0	0	0	0	1
P19397	CD53	0	0	1	0	1	1
P19438	TNR1A	0	0	0	1	0	0
P19440	GGT1	1	1	1	0	1	1
P19634	SL9A1	1	0	0	1	0	0
P19823	ITIH2	0	1	0	0	0	0
P19883	FST	0	1	0	0	0	0
P20138	CD33	1	0	1	0	1	1
P20160	CAP7	0	0	0	0	1	1
P20273	CD22	0	0	1	0	0	1
P20594	ANPRB	0	0	0	1	0	0
P20645	MPRD	1	1	1	1	1	1
P20648	ATP4A	1	0	0	0	0	0
P20701	ITAL	0	0	1	0	1	1
P20702	ITAX	0	0	1	0	1	1
P20774	MIME	0	1	1	0	0	1
P20827	EFNA1	0	1	0	1	0	0
P20908	CO5A1	0	0	0	1	0	0
P21333	FLNA	1	0	0	0	0	0
P21439	MDR3	0	0	1	0	0	0
P21453	S1PR1	1	0	0	1	0	0
P21554	CNR1	0	0	1	1	0	1
P21583	SCF	1	0	0	0	0	0
P21589	5NTD	1	1	1	1	1	1
P21709	EPHA1	0	0	0	0	1	0
P21730	C5AR1	0	0	0	0	1	0
P21731	TA2R	0	0	1	1	1	0
P21757	MSRE	0	0	1	0	0	1
P21810	PGS1	0	0	0	1	0	0
P21860	ERBB3	0	1	0	0	0	0
P22001	KCNA3	0	0	0	0	1	0
P22303	ACES	0	0	1	0	0	0
P22314	UBA1	0	0	0	0	1	0
P22413	ENPP1	1	1	0	1	0	0
P22455	FGFR4	0	1	0	0	0	0
P22607	FGFR3	0	1	0	0	0	0
P22695	QCR2	0	1	0	0	0	1
P22732	GTR5	0	0	1	0	1	1
P22794	EVI2A	0	0	0	0	0	1
P22897	MRC1	0	0	0	1	0	0
P23229	ITA6	1	1	1	1	0	1
P23284	PPIB	1	1	0	0	1	1
P23352	KALM	0	0	1	0	0	0
P23467	PTPRB	1	0	0	1	1	0
P23470	PTPRG	1	1	1	1	1	1
P23510	TNFL4	0	0	0	1	0	0
P24071	FCAR	0	0	1	0	1	1
P24394	IL4RA	1	1	1	1	0	1
P24530	EDNRB	0	0	1	0	0	0
P25025	CXCR2	0	0	0	0	1	0
P25054	APC	0	1	0	0	0	0
P25105	PTAFR	0	0	1	0	0	0
P25106	ACKR3	0	0	1	1	0	1
P25116	PAR1	1	1	0	1	0	0
P25445	TNR6	1	1	0	1	0	0
P25788	PSA3	0	0	0	0	0	1
P25942	TNR5	1	1	1	1	1	1
P26006	ITA3	1	1	1	1	0	1
P26010	ITB7	0	0	1	0	1	1
P26951	IL3RA	0	0	0	1	1	1
P27037	AVR2A	0	1	1	1	0	1
P27105	STOM	1	0	0	0	1	1
P27487	DPP4	1	1	0	1	0	0
P27701	CD82	1	0	1	1	1	1
P27930	IL1R2	0	0	1	0	0	0
P28221	5HT1D	1	0	0	0	0	0
P28827	PTPRM	1	1	0	1	0	0
P28906	CD34	0	0	0	1	0	0
P28907	CD38	0	0	1	0	1	1
P29017	CD1C	0	0	1	0	0	0
P29317	EPHA2	1	1	1	1	1	0
P29323	EPHB2	1	0	1	1	0	1
P29460	IL12B	0	0	0	0	0	1
P29966	MARCS	1	1	0	0	0	0
P29972	AQP1	0	0	1	1	1	1
P30041	PRDX6	0	0	0	0	1	0
P30443	1A01	0	0	0	1	0	0
P30447	1A23	1	1	0	0	0	0
P30450	1A26	1	1	1	1	0	0
P30460	1B08	0	0	0	1	0	0
P30462	1B14	0	0	0	1	0	0
P30498	1B78	0	1	0	0	0	0
P30511	HLAF	0	0	1	0	0	1
P30530	UFO	1	1	0	1	1	0
P30533	AMRP	0	0	1	0	0	0
P30825	CTR1	1	1	1	1	1	1
P30989	NTR1	1	0	1	1	1	1
P31641	SC6A6	0	0	1	1	0	1
P31997	CEAM8	0	1	0	0	1	0
P32004	L1CAM	0	1	1	0	1	1
P32241	VIPR1	0	0	0	1	0	0
P32418	NAC1	1	0	1	0	1	1
P32926	DSG3	0	0	0	0	1	0
P32927	IL3RB	1	0	1	0	1	0
P32942	ICAM3	0	1	1	0	1	1
P32970	CD70	1	0	1	0	1	1
P33032	MC5R	0	0	0	0	1	0
P33151	CADH5	1	0	0	1	0	0
P33527	MRP1	1	1	1	1	1	1
P33681	CD80	0	0	1	0	0	1
P34810	CD68	1	1	1	0	1	0
P34925	RYK	1	1	1	1	1	1
P34998	CRFR1	0	0	0	0	0	1
P35052	GPC1	1	1	0	1	1	1
P35354	PGH2	0	0	0	0	0	1
P35368	ADA1B	0	0	0	1	0	0
P35372	OPRM	1	0	0	0	0	0
P35542	SAA4	0	1	0	0	0	0
P35555	FBN1	0	0	0	1	0	0
P35590	TIE1	0	0	0	1	0	0
P35613	BASI	1	1	1	1	1	1
P35968	VGFR2	1	0	0	1	0	0
P36268	GGT2	0	1	1	0	1	1
P36269	GGT5	1	1	0	1	0	0
P36537	UDB10	0	1	0	0	0	0
P36888	FLT3	0	0	1	0	1	0
P36897	TGFR1	0	0	1	0	1	0
P36941	TNR3	1	1	1	1	1	1
P36969	GPX4	0	0	1	0	0	0
P37173	TGFR2	1	1	0	1	0	0
P38484	INGR2	0	0	1	1	0	1
P38570	ITAE	0	0	1	0	0	1
P38646	GRP75	0	0	0	0	0	1
P40189	IL6RB	1	1	1	1	1	1
P40197	GPV	0	0	1	0	0	0
P40199	CEAM6	1	1	0	1	1	1
P41217	OX2G	0	0	0	1	0	0
P41440	S19A1	0	0	1	1	1	1
P41597	CCR2	0	0	0	0	1	0
P42081	CD86	0	0	1	0	0	0
P42702	LIFR	0	1	0	0	0	0
P42892	ECE1	1	1	1	1	1	0
P43003	EAA1	0	0	1	0	0	1
P43004	EAA2	0	1	0	0	0	0
P43007	SATT	1	1	1	1	1	1
P43116	PE2R2	0	0	1	0	1	1
P43119	PI2R	0	0	0	0	1	1
P43121	MUC18	1	1	0	1	0	0
P43251	BTD	1	0	0	0	0	0
P43307	SSRA	0	1	0	0	0	0
P43308	SSRB	0	1	0	1	1	0
P43366	MAGB1	0	0	1	0	0	0
P46531	NOTC1	1	0	1	1	1	1
P46977	STT3A	1	1	0	0	0	0
P47883	OR3A4	0	0	0	0	1	0
P48029	SC6A8	0	1	1	1	1	1
P48066	S6A11	0	1	0	0	0	0
P48067	SC6A9	0	1	0	0	0	0
P48307	TFPI2	0	0	1	1	0	1
P48357	LEPR	0	1	0	1	0	0
P48509	CD151	1	1	1	1	1	1
P48551	INAR2	1	1	1	1	1	1
P48735	IDHP	0	1	0	0	0	0
P48960	CD97	1	1	1	1	1	1
P49006	MRP	1	0	0	0	0	0
P49184	DNSL1	1	0	1	1	0	1
P49281	NRAM2	1	1	1	1	1	1
P49682	CXCR3	0	0	1	0	1	0
P49757	NUMB	0	1	0	0	0	0
P49763	PLGF	0	0	0	1	0	0
P49961	ENTP1	1	0	1	1	1	1
P50120	RET2	0	0	0	1	1	0
P50443	S26A2	1	1	1	1	0	1
P50454	SERPH	0	0	0	0	1	0
P50895	BCAM	1	1	1	1	1	1
P50897	PPT1	0	0	1	0	1	1
P51124	GRAM	0	0	1	0	0	0
P51511	MMP15	0	1	0	0	1	0
P51513	NOVA1	0	0	0	0	1	0
P51654	GPC3	0	1	0	0	0	0
P51659	DHB4	0	0	0	0	0	1
P51693	APLP1	1	0	0	0	0	0
P51788	CLCN2	0	1	0	0	0	0
P51790	CLCN3	0	0	0	1	0	0
P51805	PLXA3	0	0	1	1	1	0
P51828	ADCY7	0	1	1	1	1	1
P51957	NEK4	0	0	0	0	1	0
P52569	CTR2	0	1	0	1	0	0
P52797	EFNA3	1	0	0	0	0	0
P52798	EFNA4	1	0	0	0	0	0
P52799	EFNB2	0	0	0	1	0	0
P52803	EFNA5	1	0	1	0	0	0
P53634	CATC	1	0	0	0	0	0
P53794	SC5A3	1	1	1	1	1	1
P54289	CA2D1	1	0	1	1	0	1
P54709	AT1B3	1	1	1	1	1	1
P54753	EPHB3	0	0	0	0	1	0
P54760	EPHB4	1	1	0	1	0	0
P54764	EPHA4	0	0	0	1	0	0
P54802	ANAG	0	0	0	1	0	0
P54849	EMP1	1	0	1	1	0	1
P54851	EMP2	0	1	1	1	1	0
P54852	EMP3	1	0	1	1	1	1
P55011	S12A2	1	1	1	1	1	1
P55058	PLTP	1	1	1	1	1	1
P55082	MFAP3	0	0	0	0	1	1
P55268	LAMB2	1	1	0	1	0	0
P55283	CADH4	0	0	0	1	0	0
P55290	CAD13	1	1	0	1	0	0
P55291	CAD15	0	0	0	0	0	1
P55899	FCGRN	0	1	1	1	1	1
P56199	ITA1	1	1	1	1	1	1
P57087	JAM2	0	0	1	0	0	1
P58166	INHBE	0	1	0	0	0	0
P58335	ANTR2	0	0	0	1	0	0
P58658	EVA1C	0	0	0	1	0	0
P60608	EFC2	0	0	1	0	0	0
P60660	MYL6	1	0	0	0	0	0
P61978	HNRPK	1	0	0	0	1	0
P62079	TSN5	0	0	0	1	1	0
P67809	YBOX1	1	0	0	0	0	0
P68104	EF1A1	0	1	0	0	0	0
P69849	NOMO3	0	1	0	0	1	0
P78310	CXAR	0	1	0	0	0	0
P78324	SHPS1	1	0	0	1	0	0
P78357	CNTP1	0	0	0	1	0	0
P78410	BT3A2	1	1	1	1	1	1
P78504	JAG1	1	1	1	1	1	1
P78509	RELN	0	0	0	1	0	0
P78536	ADA17	1	1	1	1	1	1
P78552	I13R1	1	0	1	1	1	1
P80294	MT1H	0	0	1	0	0	0
P84098	RL19	1	0	0	0	0	0
P98155	VLDLR	0	0	1	0	1	1
P98160	PGBM	1	1	1	1	0	1
P98172	EFNB1	1	1	1	1	1	1
Q00839	HNRPU	1	1	0	0	1	0
Q01151	CD83	0	0	1	0	1	1
Q01518	CAP1	0	0	0	0	1	0
Q01543	FLI1	0	0	0	0	0	1
Q01973	ROR1	1	0	0	1	0	0
Q02153	GCYB1	0	0	0	0	1	0
Q02388	CO7A1	0	0	1	0	0	0
Q02487	DSC2	0	1	1	0	1	0
Q02763	TIE2	1	0	0	1	0	0
Q02809	PLOD1	0	1	0	1	0	0
Q03167	TGBR3	0	1	0	1	0	0
Q03405	UPAR	1	0	1	1	1	1
Q04771	ACVR1	0	0	0	1	0	1
Q04900	MUC24	0	0	1	0	0	1
Q06033	ITIH3	0	1	0	0	0	0
Q06418	TYRO3	1	1	0	1	1	0
Q06481	APLP2	1	0	1	0	0	0
Q06787	FMR1	0	0	1	0	0	0
Q07000	1C15	0	1	0	0	0	0
Q07011	TNR9	0	0	1	0	0	1
Q07021	C1QBP	1	0	0	0	0	0
Q07954	LRP1	1	1	1	0	1	1
Q08174	PCDH1	1	1	0	1	0	0
Q08334	I10R2	1	0	1	0	1	1
Q08380	LG3BP	1	1	0	0	0	0
Q08431	MFGM	1	1	1	1	0	0
Q08722	CD47	1	1	1	1	1	1
Q08AG5	ZN844	0	0	0	1	0	0
Q08ET2	SIG14	0	0	1	0	1	0
Q09328	MGT5A	0	1	0	0	0	0
Q10472	GALT1	1	0	0	0	0	0
Q10588	BST1	1	0	1	1	1	1
Q10589	BST2	0	1	1	1	1	1
Q12767	TMM94	0	1	1	0	1	1
Q12797	ASPH	0	0	1	0	0	0
Q12841	FSTL1	1	0	0	0	0	0
Q12866	MERTK	1	1	1	1	0	1
Q12884	SEPR	1	0	1	1	0	1
Q12891	HYAL2	1	1	1	1	0	0
Q12907	LMAN2	1	1	1	1	1	1
Q12913	PTPRJ	1	1	1	1	1	1
Q13018	PLA2R	0	0	0	1	0	0
Q13177	PAK2	0	0	0	1	0	0
Q13201	MMRN1	1	0	0	1	0	0
Q13263	TIF1B	1	0	0	0	0	0
Q13275	SEM3F	0	0	0	1	0	0
Q13291	SLAF1	0	0	1	0	1	1
Q13308	PTK7	1	1	1	1	1	0
Q13332	PTPRS	1	1	0	0	1	0
Q13349	ITAD	0	0	1	0	1	1
Q13421	MSLN	0	1	0	0	0	0
Q13426	XRCC4	0	1	0	0	0	0
Q13433	S39A6	1	1	1	1	1	1
Q13443	ADAM9	0	0	0	1	0	0
Q13444	ADA15	1	0	1	1	0	0
Q13467	FZD5	0	1	0	0	0	0
Q13478	IL18R	0	0	1	1	0	1
Q13510	ASAH1	0	1	0	0	0	1
Q13557	KCC2D	0	0	1	0	0	0
Q13563	PKD2	0	0	1	0	0	1
Q13586	STIM1	1	1	0	0	1	0
Q13641	TPBG	1	0	1	1	1	1
Q13705	AVR2B	0	0	1	0	1	1
Q13740	CD166	1	1	1	1	1	1
Q13753	LAMC2	0	0	0	1	0	0
Q13797	ITA9	0	0	0	0	1	0
Q13873	BMPR2	1	0	1	1	0	1
Q13907	IDI1	0	0	1	0	0	0
Q14103	HNRPD	1	0	0	0	0	0
Q14108	SCRB2	1	1	1	1	1	1
Q14112	NID2	0	0	0	1	0	0
Q14118	DAG1	0	1	1	1	1	0
Q14126	DSG2	0	1	1	0	1	0
Q14162	SREC	0	0	0	1	0	0
Q14246	AGRE1	0	0	1	0	1	0
Q14314	FGL2	0	0	0	1	0	0
Q14439	GP176	1	0	0	0	0	1
Q14511	CASL	1	0	0	0	0	0
Q14517	FAT1	0	1	1	0	1	1
Q14542	S29A2	0	0	0	0	1	0
Q14574	DSC3	0	0	0	0	1	0
Q14766	LTBP1	0	0	0	1	0	0
Q14767	LTBP2	0	0	0	1	0	0
Q14956	GPNMB	0	0	1	0	0	1
Q14982	OPCM	1	0	1	0	0	0
Q14CZ8	HECAM	0	1	0	0	0	0
Q15043	S39AE	1	1	1	1	1	1
Q15063	POSTN	0	0	0	1	0	0
Q15165	PON2	0	1	0	0	0	0
Q15198	PGFRL	0	1	0	0	0	0
Q15223	NECT1	1	1	1	1	1	1
Q15262	PTPRK	1	1	1	1	1	1
Q15389	ANGP1	1	0	0	1	0	0
Q15399	TLR1	1	0	1	0	1	1
Q15485	FCN2	0	1	0	0	0	0
Q15722	LT4R1	0	0	0	0	1	0
Q15743	OGR1	0	0	1	0	1	1
Q15758	AAAT	1	1	1	1	1	1
Q15904	VAS1	0	1	1	1	1	1
Q16270	IBP7	0	0	0	1	0	0
Q16363	LAMA4	1	0	0	1	1	0
Q16563	SYPL1	1	1	1	1	1	1
Q16602	CALRL	0	0	0	1	0	0
Q16650	TBR1	0	0	1	0	0	0
Q16706	MA2A1	1	1	1	0	1	1
Q16787	LAMA3	1	0	0	0	0	0
Q16790	CAH9	0	1	0	0	0	0
Q16832	DDR2	0	0	0	1	0	0
Q16853	AOC3	0	1	0	0	0	0
Q24JP5	T132A	1	1	0	1	0	0
Q29836	1B67	0	1	1	1	1	1
Q29940	1B59	0	1	0	0	0	0
Q29960	1C16	1	1	0	1	0	0
Q29980	MICB	0	1	0	1	0	0
Q29983	MICA	1	1	0	1	0	0
Q2HXU8	CL12B	1	0	0	0	0	0
Q2MV58	TECT1	1	0	0	0	0	0
Q2NL67	PARP6	0	0	0	0	0	1
Q2VWP7	PRTG	0	1	0	0	0	0
Q30201	HFE	1	0	0	1	0	0
Q32P28	P3H1	0	0	0	1	1	0
Q3T906	GNPTA	0	1	1	0	0	1
Q3ZCQ3	F174B	1	0	0	0	0	0
Q495A1	TIGIT	0	0	0	0	1	0
Q495T6	MMEL1	0	0	0	0	1	0
Q4KMQ2	ANO6	1	1	1	1	1	1
Q562F6	SGO2	0	0	1	0	1	1
Q5BKX6	S45A4	0	0	0	0	1	0
Q5FWF5	ESCO1	1	0	0	0	0	0
Q5KU26	COL12	0	0	1	1	0	0
Q5QGZ9	CL12A	0	0	1	0	1	1
Q5R3F8	PPR29	0	0	0	0	1	0
Q5SZB4	CI050	0	0	1	0	0	0
Q5T2D2	TRML2	0	0	1	0	1	0
Q5T3F8	CSCL2	0	1	1	1	1	1
Q5T5U3	RHG21	0	0	1	0	0	0
Q5T601	AGRF1	0	0	1	0	0	0
Q5TAQ9	DCAF8	0	0	1	0	0	0
Q5TB80	CE162	0	0	1	0	0	0
Q5TBA9	FRY	0	0	1	0	0	0
Q5TF58	IFFO2	0	0	1	0	0	0
Q5TFQ8	SIRBL	1	1	1	1	1	1
Q5VUB5	F1711	1	1	0	1	1	0
Q5VUJ6	LRCH2	0	0	0	0	0	1
Q5VW38	GP107	1	1	1	1	1	1
Q5VY43	PEAR1	0	0	0	1	0	0
Q5VY80	ULBP6	0	0	1	1	0	0
Q5VZL5	ZMYM4	0	0	1	0	0	0
Q5ZPR3	CD276	1	1	1	1	1	1
Q68CP4	HGNAT	0	0	0	0	0	1
Q68CQ7	GL8D1	0	1	0	0	0	0
Q68D85	NR3L1	1	1	1	1	1	0
Q68DH5	LMBD2	0	0	1	0	1	1
Q6AZY7	SCAR3	0	0	0	1	0	0
Q6EMK4	VASN	1	1	0	0	0	0
Q6GTX8	LAIR1	0	0	1	0	1	1
Q6H3X3	ULBP5	1	0	1	1	1	1
Q6NSJ0	MYORG	0	1	0	1	0	0
Q6NSJ5	LRC8E	0	0	0	1	0	0
Q6NVV3	NIPA3	0	0	1	0	0	0
Q6P179	ERAP2	0	0	1	0	0	0
Q6P4E1	CASC4	1	1	0	0	0	0
Q6P4Q7	CNNM4	1	1	1	1	1	1
Q6P995	F171B	1	0	0	0	0	0
Q6P9F7	LRC8B	1	1	1	1	0	1
Q6PCB8	EMB	0	0	1	0	1	1
Q6PI73	LIRA6	0	0	1	0	0	1
Q6PIF6	MYO7B	0	0	1	0	0	0
Q6PJF5	RHDF2	0	0	0	1	0	0
Q6QNK2	AGRD1	0	1	0	0	1	0
Q6UB99	ANR11	0	1	0	0	0	0
Q6UW56	ARAID	0	1	0	0	0	0
Q6UWB1	I27RA	1	0	1	1	0	0
Q6UWJ1	TMCO3	0	0	1	0	0	1
Q6UWL2	SUSD1	0	0	1	0	1	1
Q6UWM9	UD2A3	0	1	0	0	0	0
Q6UWV6	ENPP7	0	1	0	0	0	0
Q6UX04	CWC27	0	0	0	0	1	0
Q6UX71	PXDC2	0	0	1	0	0	0
Q6UXB8	PI16	0	0	0	1	0	0
Q6UXD5	SE6L2	1	1	1	0	1	1
Q6UXH8	CCBE1	0	0	0	1	0	0
Q6UY14	ATL4	0	1	0	0	0	0
Q6V0I7	FAT4	1	0	0	1	0	0
Q6YBV0	S36A4	1	0	1	0	1	1
Q6YHK3	CD109	1	1	1	1	1	1
Q6ZMC9	SIG15	0	0	1	0	0	1
Q6ZMH5	S39A5	0	1	0	0	0	0
Q6ZMP0	THSD4	0	0	0	1	0	0
Q6ZN01	MASTR	1	0	0	0	0	0
Q6ZRP7	QSOX2	0	1	0	0	0	0
Q6ZS86	GLPK5	0	0	0	0	1	0
Q6ZVL6	K154L	1	0	1	1	0	0
Q76I76	SSH2	0	0	1	0	0	0
Q76L83	ASXL2	0	0	0	1	0	0
Q76M96	CCD80	1	0	0	0	0	0
Q7KYR7	BT2A1	1	1	1	1	1	1
Q7LGA3	HS2ST	0	1	0	0	0	0
Q7Z3B1	NEGR1	1	0	0	1	1	0
Q7Z3C6	ATG9A	1	1	0	1	0	0
Q7Z402	TMC7	0	1	0	0	0	0
Q7Z403	TMC6	0	1	1	0	1	1
Q7Z407	CSMD3	0	0	1	0	0	0
Q7Z5N4	SDK1	0	0	1	0	1	1
Q7Z6M3	MILR1	1	0	1	1	1	1
Q7Z739	YTHD3	0	0	1	0	0	0
Q7Z7M0	MEGF8	1	1	0	1	1	0
Q7Z7N9	T179B	0	0	1	0	1	1
Q86SJ2	AMGO2	1	0	0	0	0	0
Q86SQ4	AGRG6	1	1	0	1	1	0
Q86SR1	GLT10	0	0	0	1	0	0
Q86T13	CLC14	1	0	1	1	0	0
Q86TG1	T150A	0	1	0	1	0	0
Q86UF1	TSN33	0	1	0	0	0	0
Q86UN3	R4RL2	1	0	0	0	0	0
Q86UP8	GTD2A	0	0	0	0	0	1
Q86VB7	C163A	0	0	1	0	1	1
Q86VR7	VS10L	0	1	0	0	0	0
Q86VW1	S22AG	0	0	1	0	1	0
Q86VY9	T200A	0	0	1	0	1	1
Q86VZ1	P2RY8	0	0	1	0	1	0
Q86VZ4	LRP11	0	1	0	0	1	0
Q86WI1	PKHL1	0	0	0	1	0	1
Q86X52	CHSS1	0	1	0	0	0	0
Q86XS8	GOLI	0	0	1	0	0	0
Q86XT9	TM219	0	1	1	0	1	0
Q86XX4	FRAS1	0	1	0	0	0	0
Q86YB8	ERO1B	0	0	0	0	1	0
Q86YC3	LRC33	0	0	1	0	1	1
Q86Z14	KLOTB	0	1	0	0	0	0
Q8IUW5	RELL1	1	1	0	0	0	0
Q8IV08	PLD3	0	1	1	1	1	0
Q8IVB4	SL9A9	0	0	1	0	0	1
Q8IVF5	TIAM2	0	0	0	0	0	1
Q8IVG5	SAM9L	0	0	1	0	0	0
Q8IVU1	IGDC3	0	1	0	0	0	0
Q8IW52	SLIK4	1	0	1	0	0	1
Q8IWA5	CTL2	1	1	1	1	1	1
Q8IWJ2	GCC2	0	0	0	0	1	0
Q8IWK6	AGRA3	1	1	1	0	0	0
Q8IWT6	LRC8A	1	0	1	1	1	1
Q8IWU5	SULF2	0	1	0	1	0	0
Q8IWV2	CNTN4	0	0	1	0	1	0
Q8IX05	CD302	0	1	0	1	0	0
Q8IX19	MCEM1	0	0	1	0	1	1
Q8IXQ8	PDZD9	0	0	1	0	0	0
Q8IY85	EFC13	0	0	1	0	0	0
Q8IYB8	SUV3	0	0	0	0	0	1
Q8IYH5	ZZZ3	0	0	1	0	0	0
Q8IYL9	PSYR	0	0	1	0	0	0
Q8IYR6	TEFF1	0	1	0	0	0	0
Q8IYS5	OSCAR	0	0	1	0	1	0
Q8IZA0	K319L	0	1	0	0	0	0
Q8IZF2	AGRF5	0	0	0	1	0	0
Q8IZJ1	UNC5B	0	0	1	1	1	1
Q8IZP7	H6ST3	0	0	0	0	1	0
Q8IZY2	ABCA7	0	1	1	0	1	0
Q8N0Z9	VSI10	0	0	1	0	0	0
Q8N126	CADM3	0	0	0	1	0	0
Q8N139	ABCA6	0	0	1	1	0	0
Q8N149	LIRA2	0	0	0	0	1	0
Q8N1I0	DOCK4	0	0	1	0	0	0
Q8N2K0	ABD12	0	0	1	0	0	0
Q8N2Q7	NLGN1	0	0	0	1	0	0
Q8N386	LRC25	0	0	1	0	0	1
Q8N3J6	CADM2	0	0	1	0	0	0
Q8N441	FGRL1	1	1	1	1	1	1
Q8N4F0	BPIB2	0	1	0	0	0	0
Q8N4M1	CTL3	0	1	0	0	0	0
Q8N5W9	RFLB	0	0	0	0	0	1
Q8N608	DPP10	0	1	0	0	0	0
Q8N697	S15A4	0	1	1	1	1	1
Q8N6C5	IGSF1	0	1	0	0	1	0
Q8N6G6	ATL1	0	0	0	1	0	0
Q8N766	EMC1	1	1	1	1	0	1
Q8N8U9	BMPER	0	0	0	1	0	0
Q8N8Z6	DCBD1	1	1	1	1	1	1
Q8N9V6	ANR53	0	0	0	0	0	1
Q8NBI5	S43A3	1	0	1	1	1	1
Q8NBJ4	GOLM1	1	0	1	1	1	1
Q8NBJ5	GT251	0	0	1	1	1	0
Q8NBK3	SUMF1	0	1	0	0	1	1
Q8NBN3	TM87A	0	1	1	1	1	1
Q8NBW4	S38A9	0	0	1	0	1	0
Q8NC01	CLC1A	1	0	0	1	0	0
Q8NC42	RN149	1	1	1	0	0	1
Q8NCS7	CTL5	0	0	0	1	0	0
Q8NDB2	BANK1	0	0	1	0	0	1
Q8NDC4	MORN4	0	0	1	0	0	0
Q8NE00	TM104	0	0	0	0	1	0
Q8NE01	CNNM3	0	0	0	1	0	0
Q8NET8	TRPV3	1	0	0	0	0	0
Q8NFJ5	RAI3	1	0	0	0	0	0
Q8NFJ9	BBS1	0	0	1	0	0	0
Q8NFP4	MDGA1	1	0	0	0	0	0
Q8NFZ8	CADM4	1	1	1	1	1	1
Q8NHL6	LIRB1	0	0	1	0	1	1
Q8NHP6	MSPD2	0	0	1	0	0	0
Q8NHP8	PLBL2	1	0	0	0	0	1
Q8NHV4	NEDD1	0	0	1	0	0	0
Q8NI17	IL31R	1	0	1	0	0	0
Q8NI99	ANGL6	0	1	0	0	1	0
Q8TB96	TIP	1	1	1	1	1	1
Q8TCA0	LRC20	0	0	1	0	0	0
Q8TCJ2	STT3B	1	1	1	1	1	1
Q8TCT7	SPP2B	1	1	1	1	1	0
Q8TCT8	SPP2A	1	1	1	1	1	1
Q8TD26	CHD6	1	0	0	0	0	0
Q8TDB8	GTR14	1	1	0	0	0	0
Q8TDW0	LRC8C	0	0	1	1	1	1
Q8TDW7	FAT3	0	0	1	0	0	0
Q8TE04	PANK1	0	0	1	0	0	0
Q8TEM1	PO210	0	1	1	0	1	1
Q8WTR4	GDPD5	0	1	1	1	1	1
Q8WTV0	SCRB1	1	1	1	1	1	1
Q8WUJ3	CEMIP	0	1	1	0	0	1
Q8WUX1	S38A5	0	0	0	0	1	0
Q8WWB7	GLMP	1	1	1	1	1	0
Q8WWI5	CTL1	0	1	1	1	1	0
Q8WY21	SORC1	0	0	1	0	0	0
Q8WY54	PPM1E	1	0	0	0	0	0
Q8WYN0	ATG4A	0	0	0	0	1	0
Q8WZ71	TM158	0	0	1	0	0	1
Q8WZ75	ROBO4	1	0	1	1	0	0
Q92187	SIA8D	0	0	1	0	0	0
Q92478	CLC2B	0	0	0	1	0	0
Q92485	ASM3B	0	1	0	0	0	0
Q92508	PIEZ1	1	1	1	1	1	1
Q92542	NICA	1	1	1	1	1	1
Q92585	MAML1	0	0	1	0	0	0
Q92608	DOCK2	0	0	0	0	1	0
Q92626	PXDN	0	0	0	1	0	0
Q92673	SORL	0	1	1	0	1	0
Q92692	NECT2	0	1	1	1	1	0
Q92729	PTPRU	0	1	0	0	0	0
Q92786	PROX1	0	0	0	1	0	0
Q92791	SC65	0	1	0	0	0	0
Q92823	NRCAM	1	1	1	1	0	1
Q92854	SEM4D	1	1	1	1	1	1
Q92859	NEO1	0	1	1	0	1	1
Q92887	MRP2	1	1	0	0	0	0
Q92896	GSLG1	1	1	1	1	1	1
Q92932	PTPR2	0	1	0	0	0	0
Q92945	FUBP2	1	0	0	0	0	0
Q92956	TNR14	0	0	0	1	0	0
Q92959	SO2A1	0	0	0	1	0	0
Q93033	IGSF2	0	0	0	0	1	1
Q93050	VPP1	1	1	0	1	0	0
Q93070	NAR4	0	1	0	1	0	0
Q95604	1C17	1	0	1	1	1	1
Q969P0	IGSF8	0	1	1	1	1	1
Q96AP7	ESAM	1	1	1	1	1	0
Q96AY3	FKB10	0	0	0	1	0	0
Q96BD0	SO4A1	0	1	1	1	0	1
Q96BY6	DOC10	0	0	0	0	0	1
Q96BZ4	PLD4	0	0	1	0	1	1
Q96CG8	CTHR1	0	0	0	1	0	0
Q96DR7	ARHGQ	0	0	1	0	1	0
Q96DU3	SLAF6	0	0	1	0	1	0
Q96DZ7	T4S19	0	0	0	0	0	1
Q96E93	KLRG1	0	0	0	1	0	0
Q96F05	CK024	0	0	0	0	1	0
Q96F46	I17RA	1	1	1	1	1	1
Q96F81	DISP1	0	0	1	0	0	1
Q96G91	P2Y11	0	0	1	0	1	1
Q96GP6	SREC2	0	1	0	1	0	0
Q96GX1	TECT2	1	0	0	1	0	0
Q96H79	ZCCHL	0	0	1	0	0	0
Q96HA4	CA159	1	1	1	1	1	1
Q96I24	FUBP3	1	0	0	0	0	0
Q96ID5	IGS21	0	0	0	0	0	1
Q96J42	TXD15	1	1	0	0	0	0
Q96J84	KIRR1	1	0	1	1	0	0
Q96JB6	LOXL4	0	1	0	0	0	0
Q96JJ7	TMX3	1	0	0	0	0	0
Q96JQ0	PCD16	0	0	0	1	0	0
Q96JY0	MAEL	0	1	0	0	0	0
Q96K49	TM87B	0	1	0	0	0	0
Q96NT5	PCFT	1	1	1	1	1	1
Q96NU0	CNT3B	0	0	0	1	0	0
Q96P67	GPR82	0	0	1	0	0	0
Q96PB8	LRC3B	0	0	0	0	1	0
Q96PD2	DCBD2	1	1	0	1	0	0
Q96PE1	AGRA2	0	0	1	1	1	0
Q96PL5	ERMAP	0	0	0	0	1	0
Q96PX8	SLIK1	1	0	0	0	0	0
Q96Q45	TM237	0	0	0	1	0	0
Q96QE2	MYCT	0	1	1	0	1	0
Q96QU1	PCD15	1	0	1	0	0	0
Q96QV1	HHIP	0	0	0	1	0	0
Q96RD7	PANX1	0	0	1	1	1	1
Q96RI0	PAR4	0	0	0	0	1	0
Q96RQ9	OXLA	0	0	0	0	0	1
Q96RW7	HMCN1	0	0	0	0	1	0
Q96T83	SL9A7	1	0	1	0	0	1
Q99062	CSF3R	0	0	0	0	1	0
Q99466	NOTC4	0	0	0	1	0	0
Q99467	CD180	0	0	0	0	1	0
Q99523	SORT	0	1	1	1	0	1
Q99571	P2RX4	0	1	0	0	1	0
Q99572	P2RX7	0	0	1	0	1	1
Q99624	S38A3	0	1	0	0	0	0
Q99650	OSMR	1	1	0	1	0	0
Q99677	LPAR4	0	0	1	0	1	1
Q99715	COCA1	0	0	0	1	0	0
Q99808	S29A1	1	1	1	1	1	1
Q99835	SMO	0	0	0	0	1	0
Q99985	SEM3C	1	0	0	1	0	0
Q99988	GDF15	1	1	1	1	0	1
Q9BQ51	PD1L2	0	0	1	1	1	1
Q9BRK3	MXRA8	0	1	0	0	0	0
Q9BRN9	TM2D3	0	0	1	1	0	0
Q9BSA4	TTYH2	0	0	0	0	1	0
Q9BSU1	CP070	0	0	1	0	0	0
Q9BT09	CNPY3	0	0	1	0	0	0
Q9BTW9	TBCD	0	1	0	0	0	0
Q9BTY2	FUCO2	0	1	0	0	0	0
Q9BV10	ALG12	0	0	0	1	0	0
Q9BVC4	LST8	0	0	0	0	1	0
Q9BVK6	TMED9	0	1	0	1	0	0
Q9BVX2	T106C	0	1	0	0	0	0
Q9BWW4	SSBP3	0	0	1	0	0	0
Q9BX51	GGTL1	1	1	1	0	1	1
Q9BX67	JAM3	0	0	0	1	0	0
Q9BX73	TM2D2	0	0	0	1	0	0
Q9BX74	TM2D1	1	1	1	1	1	1
Q9BX97	PLVAP	1	0	0	1	0	1
Q9BXB1	LGR4	1	0	0	0	0	0
Q9BXP2	S12A9	1	1	1	0	1	1
Q9BXS9	S26A6	0	1	1	0	1	1
Q9BXT2	CCG6	1	0	0	1	0	0
Q9BXX0	EMIL2	0	0	1	0	0	1
Q9BY10	TSCOT	0	0	1	0	0	0
Q9BY15	AGRE3	0	0	1	0	0	1
Q9BY67	CADM1	1	1	1	1	1	1
Q9BY76	ANGL4	1	0	0	1	0	0
Q9BYE9	CDHR2	0	1	0	0	0	0
Q9BYF1	ACE2	0	1	0	0	0	0
Q9BYV8	CEP41	0	0	1	0	0	0
Q9BZA7	PC11X	0	0	1	0	0	0
Q9BZC7	ABCA2	0	1	1	0	1	0
Q9BZR6	RTN4R	0	0	1	0	1	0
Q9BZW8	CD244	0	0	0	0	1	0
Q9C0C4	SEM4C	0	1	1	1	1	1
Q9C0H2	TTYH3	1	1	1	1	1	1
Q9C0K1	S39A8	0	0	1	0	1	0
Q9GZM7	TINAL	0	0	0	1	1	0
Q9GZR5	ELOV4	0	0	1	0	0	0
Q9H0E9	BRD8	0	0	1	0	0	0
Q9H0V9	LMA2L	0	1	0	0	0	0
Q9H0X4	F234A	1	1	1	1	1	1
Q9H156	SLIK2	0	0	1	0	1	0
Q9H173	SIL1	0	1	0	0	0	0
Q9H1A3	METL9	0	1	0	0	0	0
Q9H1U4	MEGF9	0	0	1	1	1	0
Q9H2A7	CXL16	0	1	0	1	0	0
Q9H2H9	S38A1	1	1	1	1	1	1
Q9H3G5	CPVL	0	1	0	0	0	0
Q9H3S1	SEM4A	0	0	1	0	1	1
Q9H3T3	SEM6B	1	0	0	1	0	0
Q9H5I5	PIEZ2	0	0	0	1	0	0
Q9H5Q4	TFB2M	0	0	1	0	1	0
Q9H5V8	CDCP1	0	0	0	1	0	0
Q9H6B4	CLMP	1	0	1	1	0	1
Q9H6X2	ANTR1	1	1	1	1	0	1
Q9H7F0	AT133	0	0	1	0	0	1
Q9H7M9	VISTA	0	0	1	1	1	1
Q9H813	TM206	1	1	1	1	1	1
Q9H8L6	MMRN2	1	0	1	1	0	1
Q9H8M5	CNNM2	0	1	0	0	0	0
Q9HA72	CAHM2	0	0	1	0	0	1
Q9HAR2	AGRL3	0	0	1	0	1	0
Q9HB63	NET4	0	0	0	1	0	0
Q9HB89	NMUR1	0	0	0	0	1	0
Q9HBA0	TRPV4	0	0	0	1	0	0
Q9HBG7	LY9	0	0	1	0	1	0
Q9HBW9	AGRL4	1	0	0	1	0	0
Q9HBX9	RXFP1	0	0	0	0	1	0
Q9HC56	PCDH9	1	0	1	1	0	0
Q9HC73	CRLF2	0	0	0	0	1	0
Q9HC97	GPR35	0	0	1	0	0	0
Q9HCJ1	ANKH	1	0	0	0	0	0
Q9HCM2	PLXA4	0	0	0	1	0	0
Q9HCN3	TMM8A	0	1	1	1	1	1
Q9HCU4	CELR2	0	1	0	0	0	0
Q9HD43	PTPRH	0	1	0	0	1	0
Q9HD45	TM9S3	1	1	1	1	1	1
Q9HDC9	APMAP	1	1	0	0	1	0
Q9NP99	TREM1	0	0	1	0	1	0
Q9NPF2	CHSTB	0	0	1	0	0	1
Q9NPH3	IL1AP	0	1	1	1	1	1
Q9NPH5	NOX4	1	0	0	0	0	0
Q9NPR2	SEM4B	0	0	1	1	0	0
Q9NPY3	C1QR1	0	0	0	1	0	0
Q9NQ25	SLAF7	0	0	1	0	0	1
Q9NQ34	TMM9B	0	1	0	0	0	0
Q9NQS3	NECT3	1	0	1	1	0	0
Q9NQS5	GPR84	0	0	1	0	0	0
Q9NR16	C163B	1	0	0	0	0	0
Q9NR61	DLL4	0	0	0	1	1	1
Q9NR71	ASAH2	0	1	0	0	0	0
Q9NRA1	PDGFC	0	1	0	0	0	0
Q9NRM0	GTR9	0	1	1	0	1	1
Q9NRX5	SERC1	1	1	1	1	1	1
Q9NS40	KCNH7	1	1	0	0	0	0
Q9NS62	THSD1	1	0	0	1	0	0
Q9NS67	GPR27	0	0	1	0	1	0
Q9NS84	CHST7	1	0	0	0	0	0
Q9NSC2	SALL1	0	0	1	1	0	0
Q9NT99	LRC4B	1	0	1	0	1	1
Q9NTN9	SEM4G	0	1	0	0	0	0
Q9NU02	ANKE1	0	0	1	0	0	1
Q9NU53	GINM1	0	0	1	0	1	0
Q9NUM4	T106B	1	1	0	0	0	0
Q9NUN5	LMBD1	1	1	1	1	1	1
Q9NV96	CC50A	1	1	1	1	1	1
Q9NW97	TMM51	0	1	0	0	0	0
Q9NWD8	TM248	1	0	0	0	0	0
Q9NX62	IMPA3	1	1	1	0	1	1
Q9NXH8	TOR4A	0	0	0	0	1	0
Q9NY15	STAB1	1	0	1	1	0	0
Q9NY25	CLC5A	0	0	1	0	1	1
Q9NY35	CLDN1	1	1	1	1	1	1
Q9NY46	SCN3A	0	0	1	0	1	1
Q9NY97	B3GN2	0	1	0	0	1	1
Q9NYQ6	CELR1	1	0	1	0	1	1
Q9NYQ8	FAT2	0	0	1	1	1	0
Q9NZ53	PDXL2	0	1	1	0	1	1
Q9NZC2	TREM2	0	0	1	0	0	0
Q9NZQ7	PD1L1	1	0	0	1	0	0
Q9NZU1	FLRT1	0	0	1	0	1	0
Q9NZV1	CRIM1	0	0	0	1	0	0
Q9NZW4	DSPP	0	0	1	0	0	1
Q9P055	JKAMP	1	0	0	0	0	0
Q9P0K1	ADA22	1	1	1	0	0	0
Q9P0T7	TMEM9	0	1	1	0	1	0
Q9P121	NTRI	1	0	0	0	0	0
Q9P1W8	SIRPG	0	0	1	0	1	0
Q9P232	CNTN3	0	0	0	1	0	0
Q9P273	TEN3	1	0	1	1	1	1
Q9P2B2	FPRP	1	1	1	1	1	0
Q9P2C4	TM181	1	1	0	0	0	1
Q9P2E7	PCD10	1	0	0	1	0	0
Q9UBG0	MRC2	1	0	1	1	1	1
Q9UBN6	TR10D	0	0	1	0	0	0
Q9UBP0	SPAST	0	0	1	0	0	0
Q9UBP4	DKK3	0	0	0	1	0	0
Q9UBV2	SE1L1	1	1	0	1	1	0
Q9UDY8	MALT1	0	0	0	1	0	0
Q9UGH3	S23A2	0	1	1	1	1	0
Q9UGT4	SUSD2	0	1	0	0	0	0
Q9UH99	SUN2	1	1	1	1	1	1
Q9UHN6	CEIP2	1	1	1	1	1	1
Q9UHQ7	TCAL9	0	0	0	0	0	1
Q9UHW9	S12A6	1	1	1	1	1	1
Q9UHX3	AGRE2	1	1	1	1	1	1
Q9UIB8	SLAF5	0	0	1	0	1	1
Q9UIG8	SO3A1	0	0	1	1	1	1
Q9UIJ5	ZDHC2	0	0	1	0	0	0
Q9UIQ6	LCAP	1	1	1	1	1	1
Q9UIW2	PLXA1	1	1	1	1	1	1
Q9UK23	NAGPA	0	0	0	1	0	0
Q9UKA9	PTBP2	0	0	1	0	0	0
Q9UKJ1	PILRA	0	0	1	0	0	1
Q9UKQ2	ADA28	0	0	1	0	0	1
Q9UKU6	TRHDE	0	0	0	0	1	0
Q9UKU9	ANGL2	0	1	0	0	0	0
Q9UKZ4	TEN1	1	0	0	0	0	0
Q9ULB5	CADH7	1	0	0	0	0	0
Q9ULC0	MUCEN	0	0	0	1	1	0
Q9ULF5	S39AA	1	1	1	1	1	1
Q9ULI3	HEG1	1	1	1	1	1	1
Q9ULL4	PLXB3	0	0	0	1	0	0
Q9ULQ1	TPC1	0	0	1	0	1	1
Q9ULV1	FZD4	1	1	0	1	0	0
Q9UM21	MGT4A	0	0	0	0	0	1
Q9UM44	HHLA2	0	0	0	0	1	0
Q9UMF0	ICAM5	0	1	1	0	0	1
Q9UMZ3	PTPRQ	0	0	1	0	0	0
Q9UN66	PCDB8	0	1	0	0	0	0
Q9UN70	PCDGK	1	0	1	1	1	1
Q9UN71	PCDGG	0	1	1	1	0	1
Q9UN76	S6A14	0	1	0	0	0	0
Q9UNG2	TNF18	1	0	0	1	0	0
Q9UNN8	EPCR	1	1	1	1	1	1
Q9UNP9	PPIE	0	0	1	0	0	1
Q9UNW8	GP132	0	0	1	0	1	0
Q9UNX3	RL26L	1	0	0	0	0	0
Q9UP52	TFR2	0	1	0	0	0	0
Q9UP79	ATS8	0	0	0	0	0	1
Q9UP95	S12A4	0	1	1	1	1	1
Q9UPZ6	THS7A	0	0	1	1	1	0
Q9UQQ1	NALDL	0	1	0	0	0	0
Q9Y219	JAG2	0	0	0	1	1	0
Q9Y222	DMTF1	1	0	0	1	0	0
Q9Y257	KCNK6	0	0	1	0	0	0
Q9Y274	SIA10	0	1	0	0	0	1
Q9Y275	TN13B	0	0	0	0	1	0
Q9Y286	SIGL7	0	0	1	0	1	1
Q9Y2C2	UST	0	0	1	0	0	0
Q9Y2C9	TLR6	0	0	1	0	1	1
Q9Y2G5	OFUT2	0	0	1	0	0	0
Q9Y2H0	DLGP4	0	0	0	0	1	0
Q9Y336	SIGL9	0	0	1	0	1	1
Q9Y3B3	TMED7	1	1	0	0	0	0
Q9Y3Q0	NALD2	1	1	0	0	0	0
Q9Y4D7	PLXD1	1	1	1	1	1	1
Q9Y4K0	LOXL2	0	0	0	1	0	0
Q9Y4L1	HYOU1	1	1	1	1	1	1
Q9Y5F8	PCDGJ	1	0	0	0	0	0
Q9Y5H2	PCDGB	0	0	0	1	0	0
Q9Y5H3	PCDGA	0	0	0	1	0	0
Q9Y5L0	TNPO3	0	0	0	0	0	1
Q9Y5L3	ENTP2	0	1	0	0	0	0
Q9Y5Q8	TF3C5	0	0	0	0	0	1
Q9Y5S1	TRPV2	0	0	1	0	0	1
Q9Y5X9	LIPE	0	1	0	1	0	0
Q9Y5Y6	ST14	0	0	1	0	1	1
Q9Y5Y7	LYVE1	0	1	0	1	0	0
Q9Y624	JAM1	1	1	1	1	1	0
Q9Y639	NPTN	1	1	1	1	1	1
Q9Y644	RFNG	0	1	0	0	0	0
Q9Y653	AGRG1	1	0	0	1	0	0
Q9Y666	S12A7	0	1	1	1	0	0
Q9Y6C2	EMIL1	0	1	0	1	0	0
Q9Y6H6	KCNE3	0	1	1	0	1	1
Q9Y6M5	ZNT1	0	1	0	0	1	0
Q9Y6M7	S4A7	1	1	1	1	1	1
Q9Y6N5	SQOR	0	0	0	0	0	1
Q9Y6N7	ROBO1	1	1	1	0	1	1
Q9Y6Q6	TNR11	1	1	1	1	0	0
Q9Y6Q9	NCOA3	0	0	1	0	0	0
Q9Y6X5	ENPP4	0	0	1	0	0	0

## Sheet: Table S3
Table S3: List of ranked and scaled protein abundances and the peptide counts (used for quantification) captured in auto-CSC experiments with EA.hy926 cells, HAECs, HEPG2 cells, THP1 cells, activated THP1 cells, and foam cells.
Accession	EAhy926_1	EAhy926_2	EAhy926_3	EAhy926_peptide.count	HEPG2_1	HEPG2_2	HEPG2_3	HEPG2_peptide.count	FoamCell_1	FoamCell_2	FoamCell_3	FoamCell_peptide.count	THP1_1	THP1_2	THP1_3	THP1_peptide.count	activatedTHP1_1	activatedTHP1_2	activatedTHP1_3	activatedTHP1_peptide.count	HAEC_1	HAEC_2	HAEC_3	HAEC_peptide.count
sp|A1A5B4|ANO9_HUMAN	NA	NA	NA	NA	0.307709	0.237368	0.282368	3	NA	NA	NA	NA	NA	NA	NA	NA	NA	NA	NA	NA	NA	NA	NA	NA
sp|A2RU67|F234B_HUMAN	NA	NA	NA	NA	0.482554	0.497895	0.407895	2	NA	NA	NA	NA	NA	NA	NA	NA	NA	NA	NA	NA	NA	NA	NA	NA
sp|A6NGE4|DC8L1_HUMAN	NA	NA	NA	NA	NA	NA	NA	NA	0.555908	0.54291	0.54625	1	NA	NA	NA	NA	NA	NA	NA	NA	NA	NA	NA	NA
sp|A6NGN9|IGLO5_HUMAN	NA	NA	NA	NA	NA	NA	NA	NA	0.298118	0.332779	0.337829	3	0.0962005	0.0829474	0.0177953	1	NA	NA	NA	NA	NA	NA	NA	NA
sp|A6NH11|GLTD2_HUMAN	NA	NA	NA	NA	0.154129	0.123684	0.0763158	1	NA	NA	NA	NA	NA	NA	NA	NA	NA	NA	NA	NA	NA	NA	NA	NA
sp|A6NN14|ZN729_HUMAN	NA	NA	NA	NA	NA	NA	NA	NA	0.133479	0.161641	0.0729605	1	NA	NA	NA	NA	NA	NA	NA	NA	NA	NA	NA	NA
sp|A8MVS5|HIDE1_HUMAN	NA	NA	NA	NA	NA	NA	NA	NA	NA	NA	NA	NA	0.5481	0.533658	0.547874	1	NA	NA	NA	NA	NA	NA	NA	NA
sp|A8MVW0|F1712_HUMAN	0.106923	0.114604	0.0680456	1	0.291169	0.268158	0.227895	1	NA	NA	NA	NA	NA	NA	NA	NA	NA	NA	NA	NA	0.1596	0.141396	0.126084	1
sp|A8MY62|BLML_HUMAN	NA	NA	NA	NA	NA	NA	NA	NA	NA	NA	NA	NA	0.284274	0.267921	0.178898	1	NA	NA	NA	NA	NA	NA	NA	NA
sp|B3EWF7|EP2A2_HUMAN	NA	NA	NA	NA	NA	NA	NA	NA	0.328446	0.380438	0.255329	1	NA	NA	NA	NA	NA	NA	NA	NA	NA	NA	NA	NA
sp|F5H4A9|CC080_HUMAN	NA	NA	NA	NA	NA	NA	NA	NA	NA	NA	NA	NA	0.085752	0.0542895	0.0567717	1	NA	NA	NA	NA	NA	NA	NA	NA
sp|H3BS89|T178B_HUMAN	NA	NA	NA	NA	NA	NA	NA	NA	NA	NA	NA	NA	NA	NA	NA	NA	NA	0.0469153	0.242182	1	NA	NA	NA	NA
sp|O00206|TLR4_HUMAN	NA	NA	NA	NA	NA	NA	NA	NA	NA	NA	NA	NA	NA	NA	NA	NA	NA	NA	NA	NA	0.186	0.145927	0.123894	1
sp|O00222|GRM8_HUMAN	NA	NA	NA	NA	NA	NA	NA	NA	0.282954	0.230963	0.285724	1	NA	NA	NA	NA	NA	NA	NA	NA	NA	NA	NA	NA
sp|O00241|SIRB1_HUMAN	NA	NA	NA	NA	NA	NA	NA	NA	0.675055	0.672888	0.661316	13	0.76752	0.757711	0.792126	6	0.251154	0.208	0.500163	8	0.2454	0.179908	0.224646	4
sp|O00468|AGRIN_HUMAN	NA	NA	NA	NA	0.870048	0.862632	0.872105	7	0.254792	0.239628	0.227105	2	NA	NA	NA	NA	NA	NA	NA	NA	0.329	0.277323	0.345111	2
sp|O00469|PLOD2_HUMAN	NA	NA	0.035798	1	NA	NA	NA	NA	NA	NA	NA	NA	NA	NA	NA	NA	NA	NA	NA	NA	0.0562	0.0802288	0.0384735	1
sp|O00592|PODXL_HUMAN	0.781923	0.798264	0.812964	3	NA	NA	NA	NA	NA	NA	NA	NA	NA	NA	NA	NA	NA	NA	NA	NA	0.725	0.757597	0.732788	2
sp|O00754|MA2B1_HUMAN	NA	NA	NA	NA	NA	NA	NA	NA	0.291619	0.222298	0.244474	1	NA	NA	NA	NA	0.279712	0.771797	NA	2	NA	NA	NA	NA
sp|O14495|PLPP3_HUMAN	NA	NA	NA	NA	NA	NA	NA	NA	NA	NA	NA	NA	NA	NA	NA	NA	NA	NA	NA	NA	0.7646	0.77119	0.776593	2
sp|O14638|ENPP3_HUMAN	NA	NA	NA	NA	0.0737947	0.19	0.123684	1	NA	NA	NA	NA	NA	NA	NA	NA	NA	NA	NA	NA	NA	NA	NA	NA
sp|O14657|TOR1B_HUMAN	NA	NA	NA	NA	0.34315	0.327368	0.242105	1	NA	NA	NA	NA	NA	NA	NA	NA	NA	NA	NA	NA	NA	NA	NA	NA
sp|O14672|ADA10_HUMAN	0.816538	0.745962	0.725896	5	0.749547	0.775	0.753684	5	0.668556	0.636061	0.624408	2	0.717889	0.637868	0.693386	1	0.606538	0.647627	0.574332	1	0.8812	0.834622	0.892677	8
sp|O14786|NRP1_HUMAN	0.865	0.865509	0.922606	9	0.567613	0.452895	0.632895	4	0.930678	0.937177	0.932697	13	0.281662	0.346079	0.199685	2	0.882596	0.902678	0.925831	11	0.8768	0.884462	0.883916	8
sp|O14817|TSN4_HUMAN	NA	NA	NA	NA	NA	NA	NA	NA	NA	NA	NA	NA	NA	NA	NA	NA	NA	NA	NA	NA	0.5314	0.549176	0.443673	2
sp|O14894|T4S5_HUMAN	NA	NA	NA	NA	0.147041	0.130789	0.0597368	1	NA	NA	NA	NA	NA	NA	NA	NA	NA	NA	NA	NA	NA	NA	NA	NA
sp|O14950|ML12B_HUMAN	NA	NA	NA	NA	NA	NA	NA	NA	NA	NA	NA	NA	0.0700792	0.132447	0.285433	1	NA	NA	NA	NA	NA	NA	NA	NA
sp|O15031|PLXB2_HUMAN	0.785385	0.618943	0.880684	17	0.959833	0.959737	0.959737	19	0.95884	0.945842	0.95875	27	0.919024	0.932263	0.942835	18	0.927019	0.922814	0.922606	23	0.7778	0.782517	0.780973	15
sp|O15118|NPC1_HUMAN	NA	NA	NA	NA	0.560525	0.523947	0.526316	4	0.16814	0.211466	0.148947	1	NA	NA	NA	NA	0.38125	0.399288	0.148664	1	0.3422	0.318101	0.323208	2
sp|O15123|ANGP2_HUMAN	NA	NA	NA	NA	NA	NA	NA	NA	NA	NA	NA	NA	NA	NA	NA	NA	NA	NA	NA	NA	0.8438	0.836888	0.872965	14
sp|O15204|ADEC1_HUMAN	NA	NA	NA	NA	NA	NA	NA	NA	0.471422	0.46709	0.439868	1	NA	NA	NA	NA	0.111538	0.0838305	0.358274	1	NA	NA	NA	NA
sp|O15230|LAMA5_HUMAN	0.46	0.533019	0.687199	6	0.917303	0.900526	0.921842	17	NA	NA	NA	NA	NA	NA	NA	NA	NA	NA	NA	NA	0.6656	0.623936	0.664889	6
sp|O15321|TM9S1_HUMAN	NA	NA	NA	NA	0.529809	0.502632	0.512105	1	NA	NA	NA	NA	NA	NA	NA	NA	NA	NA	NA	NA	NA	NA	NA	NA
sp|O15354|GPR37_HUMAN	NA	NA	NA	NA	NA	NA	NA	NA	NA	NA	NA	NA	NA	NA	NA	NA	NA	NA	NA	NA	0.3048	0.229748	0.292544	1
sp|O15389|SIGL5_HUMAN	NA	NA	NA	NA	NA	NA	NA	NA	0.590569	0.562407	0.602697	3	0.42533	0.307	0.425748	2	0.289231	0.248271	0.26798	1	NA	NA	NA	NA
sp|O15394|NCAM2_HUMAN	NA	NA	NA	NA	NA	NA	NA	NA	0.378271	0.276455	0.379079	2	0.947757	0.953105	0.95063	36	0.21625	0.154305	0.190586	1	NA	NA	NA	NA
sp|O15438|MRP3_HUMAN	NA	NA	NA	NA	NA	NA	NA	NA	0.562407	0.547243	0.570132	3	NA	NA	NA	NA	0.371731	0.0771186	0.187362	2	NA	NA	NA	NA
sp|O15439|MRP4_HUMAN	NA	NA	NA	NA	NA	NA	NA	NA	0.486586	0.469256	0.46375	2	0.587282	0.632658	0.638819	2	NA	NA	NA	NA	NA	NA	NA	NA
sp|O15440|MRP5_HUMAN	0.345769	0.301396	0.168013	1	0.614869	0.637632	0.566579	2	0.380438	0.376105	0.363882	1	NA	NA	NA	NA	0.232115	0.281831	0.251857	1	0.1442	0.0915561	0.121704	1
sp|O15533|TPSN_HUMAN	NA	NA	NA	NA	NA	NA	NA	NA	0.155142	0.129147	0.181513	1	NA	NA	NA	NA	NA	NA	NA	NA	NA	NA	NA	NA
sp|O43155|FLRT2_HUMAN	0.1	0.215472	0.906482	2	NA	NA	NA	NA	0.573239	0.568906	0.589671	1	0.0544063	0.0699211	0.100945	1	0.378077	0.429492	0.590456	1	0.6216	0.655652	0.640796	2
sp|O43157|PLXB1_HUMAN	0.293846	0.342491	0.287329	1	0.792076	0.770263	0.758421	4	NA	NA	NA	NA	NA	NA	NA	NA	NA	NA	NA	NA	NA	NA	NA	NA
sp|O43193|MTLR_HUMAN	NA	NA	NA	NA	NA	NA	NA	NA	0.514748	0.415098	0.502829	1	0.477573	0.515421	0.329606	1	NA	NA	NA	NA	NA	NA	NA	NA
sp|O43278|SPIT1_HUMAN	NA	NA	NA	NA	0.404582	0.571316	0.552368	1	NA	NA	NA	NA	NA	NA	NA	NA	NA	NA	NA	NA	NA	NA	NA	NA
sp|O43291|SPIT2_HUMAN	NA	NA	NA	NA	NA	NA	NA	NA	NA	NA	NA	NA	0.028285	0.0959737	0.0515748	1	NA	NA	NA	NA	NA	NA	NA	NA
sp|O43306|ADCY6_HUMAN	NA	NA	NA	NA	NA	NA	NA	NA	0.480088	0.462757	0.457237	2	0.268602	0.369526	0.238661	3	NA	NA	NA	NA	0.0914	NA	0.0494248	1
sp|O43451|MGA_HUMAN	NA	NA	NA	NA	NA	NA	NA	NA	NA	NA	NA	NA	0.140607	0.145474	0.01	1	NA	NA	NA	NA	NA	NA	NA	NA
sp|O43490|PROM1_HUMAN	NA	NA	NA	NA	0.810979	0.796316	0.775	9	NA	NA	NA	NA	NA	NA	NA	NA	NA	NA	NA	NA	NA	NA	NA	NA
sp|O43505|B4GA1_HUMAN	NA	NA	NA	NA	0.24864	0.277632	0.230263	1	NA	NA	NA	NA	NA	NA	NA	NA	NA	NA	NA	NA	NA	NA	NA	NA
sp|O43556|SGCE_HUMAN	0.183077	NA	0.226059	1	0.165943	0.0952632	0.180526	1	NA	NA	NA	NA	NA	NA	NA	NA	NA	NA	NA	NA	NA	NA	NA	NA
sp|O43570|CAH12_HUMAN	NA	NA	NA	NA	NA	NA	NA	NA	0.178972	0.107484	0.170658	1	NA	NA	NA	NA	NA	NA	NA	NA	NA	NA	NA	NA
sp|O43657|TSN6_HUMAN	0.494615	0.443358	0.374397	1	0.655036	0.677895	0.656579	1	NA	NA	NA	NA	NA	NA	NA	NA	0.0575962	0.150949	0.0648208	1	0.3554	0.349817	0.393296	1
sp|O43852|CALU_HUMAN	NA	NA	NA	NA	NA	NA	NA	NA	0.369606	0.378271	0.348684	1	NA	NA	NA	NA	0.320962	0.241559	0.255081	1	NA	NA	NA	NA
sp|O43895|XPP2_HUMAN	NA	NA	NA	NA	0.321885	0.438684	0.422105	2	NA	NA	NA	NA	NA	NA	NA	NA	NA	NA	NA	NA	NA	NA	NA	NA
sp|O43921|EFNA2_HUMAN	NA	NA	NA	NA	0.47074	0.445789	0.343947	2	NA	NA	NA	NA	NA	NA	NA	NA	NA	NA	NA	NA	NA	NA	NA	NA
sp|O60244|MED14_HUMAN	NA	NA	NA	NA	NA	NA	NA	NA	0.735711	0.766039	0.732961	1	NA	NA	NA	NA	NA	NA	NA	NA	NA	NA	NA	NA
sp|O60245|PCDH7_HUMAN	NA	NA	NA	NA	NA	NA	NA	NA	NA	NA	NA	NA	NA	NA	NA	NA	NA	NA	NA	NA	0.6172	0.476682	0.469956	2
sp|O60266|ADCY3_HUMAN	NA	NA	NA	NA	NA	NA	NA	NA	0.423764	0.328446	0.370395	2	0.216359	0.301789	0.295827	1	NA	NA	NA	NA	NA	NA	NA	NA
sp|O60449|LY75_HUMAN	NA	NA	NA	NA	NA	NA	NA	NA	0.906849	0.906849	0.910987	19	0.945145	0.942684	0.935039	28	0.565288	0.486542	0.493713	5	0.8482	0.811968	0.807257	13
sp|O60462|NRP2_HUMAN	NA	NA	NA	NA	NA	NA	NA	NA	NA	NA	NA	NA	NA	NA	NA	NA	0.200385	NA	NA	1	0.6678	0.657918	0.662699	2
sp|O60486|PLXC1_HUMAN	NA	NA	NA	NA	0.260453	0.199474	0.178158	2	0.792035	0.792035	0.800263	12	0.65781	0.624842	0.657008	3	0.736635	0.738237	0.771042	8	NA	NA	NA	NA
sp|O60487|MPZL2_HUMAN	0.286923	0.084717	0.197036	1	0.893675	0.914737	0.895789	2	NA	NA	NA	NA	NA	NA	NA	NA	NA	NA	NA	NA	0.835	0.825561	0.83792	2
sp|O60503|ADCY9_HUMAN	0.248846	0.237887	0.0809446	2	0.867685	0.867368	0.838947	4	0.705383	0.718381	0.680855	3	0.84066	0.833263	0.841496	5	0.457404	0.546949	0.545309	3	0.5248	0.528787	0.513761	4
sp|O60512|B4GT3_HUMAN	NA	NA	NA	NA	0.0903341	0.0455263	0.0123684	1	NA	NA	NA	NA	NA	NA	NA	NA	NA	NA	NA	NA	NA	NA	NA	NA
sp|O60568|PLOD3_HUMAN	NA	NA	NA	NA	0.184845	0.109474	0.0786842	1	NA	NA	NA	NA	NA	NA	NA	NA	NA	NA	NA	NA	NA	NA	NA	NA
sp|O60603|TLR2_HUMAN	NA	NA	NA	NA	NA	NA	NA	NA	0.828862	0.802867	0.821974	5	0.644749	0.648289	0.628425	4	0.762019	0.761729	0.74202	2	NA	NA	NA	NA
sp|O60635|TSN1_HUMAN	NA	NA	NA	NA	0.354964	0.242105	0.429211	2	NA	NA	NA	NA	NA	NA	NA	NA	NA	NA	NA	NA	NA	NA	NA	NA
sp|O60637|TSN3_HUMAN	0.404615	0.353698	0.242182	1	0.366778	0.424474	0.374737	1	0.191969	0.2093	0.166316	1	0.247704	0.161105	0.189291	1	0.121058	0.271763	0.129316	1	0.1222	0.16405	0.17865	1
sp|O60779|S19A2_HUMAN	0.619231	0.645094	0.542085	1	0.796802	0.791579	0.760789	1	0.737877	0.696718	0.763355	1	0.495858	0.364316	0.63622	1	0.666827	0.590576	0.754919	1	0.3796	0.354348	0.397677	2
sp|O60931|CTNS_HUMAN	0.103462	NA	0.022899	1	NA	NA	NA	NA	NA	NA	NA	NA	NA	NA	NA	NA	NA	NA	NA	NA	NA	NA	NA	NA
sp|O75051|PLXA2_HUMAN	0.525769	0.499396	0.464691	4	NA	NA	NA	NA	NA	NA	NA	NA	NA	NA	NA	NA	NA	NA	NA	NA	0.802	0.79611	0.789735	15
sp|O75054|IGSF3_HUMAN	NA	NA	NA	NA	NA	NA	NA	NA	0.300284	0.291619	0.34	2	0.294723	0.314816	0.275039	1	NA	NA	NA	NA	NA	NA	NA	NA
sp|O75071|EFC14_HUMAN	NA	NA	NA	NA	NA	NA	NA	NA	NA	NA	NA	NA	0.0726913	0.109	0.111339	1	NA	NA	NA	NA	NA	NA	NA	NA
sp|O75077|ADA23_HUMAN	NA	NA	NA	NA	NA	NA	NA	NA	NA	NA	NA	NA	NA	NA	NA	NA	NA	NA	NA	NA	0.2982	0.261465	0.285973	1
sp|O75095|MEGF6_HUMAN	NA	NA	NA	NA	NA	NA	NA	NA	NA	NA	NA	NA	NA	NA	NA	NA	NA	NA	NA	NA	0.164	0.157254	0.158938	1
sp|O75096|LRP4_HUMAN	0.252308	0.271509	0.164788	2	0.501456	0.462368	0.431579	2	NA	NA	NA	NA	NA	NA	NA	NA	NA	NA	NA	NA	NA	NA	NA	NA
sp|O75144|ICOSL_HUMAN	0.709231	0.727283	0.767818	5	0.416396	0.365263	0.341579	2	0.867856	0.878687	0.87625	8	0.806702	0.841079	0.828504	6	0.812788	0.798644	0.854886	8	0.252	0.290915	0.237788	1
sp|O75197|LRP5_HUMAN	0.176154	0.166906	0.0938436	1	0.31716	0.343947	0.336842	1	NA	NA	NA	NA	NA	NA	NA	NA	NA	NA	NA	NA	0.12	0.123272	0.119513	1
sp|O75326|SEM7A_HUMAN	NA	NA	NA	NA	0.49673	0.441053	0.441053	2	0.620897	0.646893	0.622237	3	0.263377	0.184553	0.0697638	1	0.714423	0.634203	0.758143	4	NA	NA	NA	NA
sp|O75387|LAT3_HUMAN	NA	NA	NA	NA	0.369141	0.398421	0.37	1	0.659891	0.629562	0.683026	2	0.827599	0.768132	0.789528	4	0.336827	0.516746	0.484039	2	0.3862	0.345286	0.375774	2
sp|O75462|CRLF1_HUMAN	NA	NA	NA	NA	0.584153	0.687368	0.573684	3	NA	NA	NA	NA	NA	NA	NA	NA	NA	NA	NA	NA	NA	NA	NA	NA
sp|O75487|GPC4_HUMAN	NA	NA	NA	NA	NA	NA	NA	NA	0.129147	0.187637	0.201053	1	NA	NA	NA	NA	NA	0.134169	0.100293	1	NA	NA	NA	NA
sp|O75509|TNR21_HUMAN	NA	NA	NA	NA	0.548711	0.528684	0.564211	2	0.196302	0.235295	0.205395	1	NA	NA	NA	NA	NA	NA	NA	NA	NA	NA	NA	NA
sp|O75578|ITA10_HUMAN	0.0515385	NA	0.174463	1	NA	NA	NA	NA	NA	NA	NA	NA	NA	NA	NA	NA	NA	NA	NA	NA	0.7492	0.748535	0.75469	10
sp|O75629|CREG1_HUMAN	NA	NA	NA	NA	NA	NA	NA	NA	NA	NA	NA	NA	NA	NA	NA	NA	0.225769	0.812068	0.300228	3	NA	NA	NA	NA
sp|O75751|S22A3_HUMAN	NA	NA	NA	NA	0.430573	0.436316	0.355789	1	NA	NA	NA	NA	NA	NA	NA	NA	NA	NA	NA	NA	NA	NA	NA	NA
sp|O75871|CEAM4_HUMAN	NA	NA	NA	NA	NA	NA	NA	NA	0.594902	0.577571	0.641776	3	0.22942	0.2575	0.267244	1	0.622404	0.285186	0.522736	1	NA	NA	NA	NA
sp|O75882|ATRN_HUMAN	0.466923	0.290189	0.326026	1	0.569976	0.613947	0.590263	4	0.553742	0.6014	0.561447	3	0.663034	0.687368	0.659606	5	0.796923	0.845627	0.838762	3	0.6304	0.596751	0.621084	9
sp|O75899|GABR2_HUMAN	NA	NA	NA	NA	NA	NA	NA	NA	NA	NA	NA	NA	NA	NA	NA	NA	NA	NA	NA	NA	0.5842	0.546911	0.59042	2
sp|O75970|MPDZ_HUMAN	NA	NA	NA	NA	NA	NA	NA	NA	0.113982	0.116149	0.0794737	1	0.391372	0.322632	0.345197	1	NA	NA	NA	NA	NA	NA	NA	NA
sp|O75976|CBPD_HUMAN	0.456538	0.368642	0.474365	3	0.787351	0.725263	0.701579	5	0.293786	0.256958	0.250987	2	0.221583	0.265316	0.095748	2	NA	NA	NA	NA	0.0342	0.0485126	0.0581858	1
sp|O76082|S22A5_HUMAN	0.0757692	0.0660377	0.442117	1	0.688115	0.576053	0.637632	2	0.852691	0.852691	0.852368	6	0.814538	0.809816	0.781732	5	0.739808	0.781864	0.800065	2	0.5028	0.483478	0.540044	2
sp|O94813|SLIT2_HUMAN	0.269615	0.320075	0.293779	2	NA	NA	NA	NA	NA	NA	NA	NA	NA	NA	NA	NA	NA	NA	NA	NA	0.505	0.481213	0.531283	4
sp|O94911|ABCA8_HUMAN	0.366538	0.413472	0.616254	2	NA	NA	NA	NA	NA	NA	NA	NA	NA	NA	NA	NA	NA	NA	NA	NA	0.6194	0.603547	0.642987	4
sp|O95084|PRS23_HUMAN	0.768077	0.805736	0.6743	4	NA	NA	NA	NA	NA	NA	NA	NA	NA	NA	NA	NA	NA	NA	NA	NA	0.5974	0.589954	0.618894	3
sp|O95136|S1PR2_HUMAN	NA	NA	NA	NA	0.284081	0.265789	0.237368	1	NA	NA	NA	NA	NA	NA	NA	NA	0.159135	0.181153	0.0615961	1	NA	NA	NA	NA
sp|O95196|CSPG5_HUMAN	NA	NA	NA	NA	NA	NA	NA	NA	NA	NA	NA	NA	0.27905	0.286158	0.319213	1	NA	NA	NA	NA	NA	NA	NA	NA
sp|O95297|MPZL1_HUMAN	0.903077	0.858038	0.806515	2	0.919666	0.912368	0.891053	5	0.915514	0.919847	0.904474	1	0.689156	0.627447	0.714173	1	0.841346	0.875831	0.867785	1	0.813	0.843684	0.824779	6
sp|O95395|GCNT3_HUMAN	NA	NA	NA	NA	0.040716	0.0360526	0.0265789	1	NA	NA	NA	NA	NA	NA	NA	NA	NA	NA	NA	NA	NA	NA	NA	NA
sp|O95445|APOM_HUMAN	NA	NA	NA	NA	0.201384	0.161579	0.118947	1	NA	NA	NA	NA	NA	NA	NA	NA	NA	NA	NA	NA	NA	NA	NA	NA
sp|O95477|ABCA1_HUMAN	0.200385	0.155698	0.148664	1	0.73537	0.722895	0.703947	4	0.909015	0.911182	0.906645	15	0.707441	0.676947	0.664803	4	0.774712	0.755017	0.790391	6	0.1046	0.10968	0.134845	1
sp|O95490|AGRL2_HUMAN	NA	NA	NA	NA	0.0478043	0.1	0.182895	1	0.0143326	0.01	0.0230263	2	0.762296	0.770737	0.727165	6	NA	NA	0.413094	1	NA	NA	NA	NA
sp|O95497|VNN1_HUMAN	NA	NA	NA	NA	0.338425	0.559474	0.519211	4	NA	NA	NA	NA	NA	NA	NA	NA	NA	NA	NA	NA	NA	NA	NA	NA
sp|O95498|VNN2_HUMAN	NA	NA	NA	NA	NA	NA	NA	NA	NA	NA	NA	NA	NA	NA	NA	NA	0.13375	0.0200678	NA	1	NA	NA	NA	NA
sp|O95631|NET1_HUMAN	NA	NA	NA	NA	NA	NA	NA	NA	0.0251641	0.0251641	0.0425658	1	NA	NA	NA	NA	NA	NA	NA	NA	NA	NA	NA	NA
sp|O95754|SEM4F_HUMAN	NA	NA	NA	NA	NA	NA	NA	NA	NA	NA	NA	NA	NA	NA	NA	NA	NA	NA	NA	NA	0.0386	0.0621053	0.0340929	1
sp|O95857|TSN13_HUMAN	NA	NA	NA	NA	0.12105	0.149737	0.0952632	2	NA	NA	NA	NA	NA	NA	NA	NA	NA	NA	NA	NA	0.2036	0.209359	0.222456	1
sp|O95858|TSN15_HUMAN	0.615769	0.435887	0.522736	2	0.109236	0.197105	0.109474	1	NA	NA	NA	NA	NA	NA	NA	NA	NA	NA	NA	NA	0.6524	0.644325	0.675841	2
sp|O95980|RECK_HUMAN	NA	NA	NA	NA	NA	NA	NA	NA	0.0923195	0.0749891	0.116382	1	0.360026	0.340868	0.332205	2	NA	NA	NA	NA	0.5666	0.51746	0.568518	4
sp|O96005|CLPT1_HUMAN	NA	NA	NA	NA	NA	NA	NA	NA	0.181138	0.204967	0.153289	1	NA	NA	NA	NA	NA	NA	NA	NA	0.1794	0.184439	0.167699	1
sp|P00450|CERU_HUMAN	NA	NA	NA	NA	0.725919	0.822368	0.82	3	NA	NA	NA	NA	NA	NA	NA	NA	NA	NA	NA	NA	NA	NA	NA	NA
sp|P00533|EGFR_HUMAN	0.691923	0.547962	0.571107	4	0.775537	0.855526	0.843684	4	NA	NA	NA	NA	NA	NA	NA	NA	NA	NA	NA	NA	0.1662	0.0235927	0.180841	1
sp|P00749|UROK_HUMAN	0.352692	0.249094	0.203485	1	NA	NA	NA	NA	NA	NA	NA	NA	NA	NA	NA	NA	0.571635	0.741593	0.442117	1	0.4632	0.497071	0.487478	2
sp|P01009|A1AT_HUMAN	NA	NA	NA	NA	0.397494	0.111842	0.149737	1	NA	NA	NA	NA	NA	NA	NA	NA	NA	NA	NA	NA	0.5226	0.653387	0.520332	3
sp|P01023|A2MG_HUMAN	NA	NA	NA	NA	0.489642	0.348684	0.467105	3	NA	NA	NA	NA	NA	NA	NA	NA	NA	NA	NA	NA	0.1332	0.272792	0.139226	2
sp|P01024|CO3_HUMAN	NA	NA	NA	NA	0.503819	0.507368	0.545263	3	NA	NA	NA	NA	NA	NA	NA	NA	NA	NA	NA	NA	NA	NA	NA	NA
sp|P01033|TIMP1_HUMAN	0.435769	0.510604	0.393746	1	0.312434	0.133158	0.140263	1	0.720547	0.735711	0.700395	1	0.521979	0.577947	0.52189	1	0.771538	0.577153	0.738795	1	NA	NA	NA	NA
sp|P01130|LDLR_HUMAN	NA	NA	0.47759	1	0.187208	0.258684	0.360526	1	NA	NA	NA	NA	0.302559	0.452895	0.480315	2	NA	NA	NA	NA	NA	NA	NA	NA
sp|P01137|TGFB1_HUMAN	NA	NA	NA	NA	NA	NA	NA	NA	0.302451	0.265624	0.261842	2	NA	NA	NA	NA	NA	NA	NA	NA	0.571	0.537849	0.572898	5
sp|P01730|CD4_HUMAN	NA	NA	NA	NA	NA	NA	NA	NA	0.32628	0.337112	0.316118	2	0.576834	0.557105	0.550472	3	NA	NA	NA	NA	NA	NA	NA	NA
sp|P01833|PIGR_HUMAN	NA	NA	NA	NA	NA	NA	NA	NA	0.395602	0.412932	0.376908	2	NA	NA	NA	NA	NA	NA	NA	NA	NA	NA	NA	NA
sp|P01848|TRAC_HUMAN	NA	NA	NA	NA	0.0383532	0.218421	0.102368	1	NA	NA	NA	NA	NA	NA	NA	NA	NA	NA	NA	NA	NA	NA	NA	NA
sp|P01892|1A02_HUMAN	NA	NA	NA	NA	0.97401	0.978684	0.981053	6	0.822363	0.813698	0.915329	7	0.561161	0.426842	0.514094	3	0.952404	0.932881	0.86456	6	0.945	0.945629	0.956195	7
sp|P01903|DRA_HUMAN	NA	NA	NA	NA	NA	NA	NA	NA	NA	NA	NA	NA	0.647361	0.606605	0.589449	2	NA	NA	NA	NA	NA	NA	NA	NA
sp|P02545|LMNA_HUMAN	0.210769	0.0510943	0.0132248	1	NA	NA	NA	NA	NA	NA	NA	NA	NA	NA	NA	NA	NA	NA	NA	NA	NA	NA	NA	NA
sp|P02749|APOH_HUMAN	NA	NA	NA	NA	0.484916	0.315526	0.372368	1	NA	NA	NA	NA	NA	NA	NA	NA	NA	NA	NA	NA	NA	NA	NA	NA
sp|P02751|FINC_HUMAN	0.0792308	0.0697736	0.716221	1	0.855871	0.782105	0.876842	11	0.846193	0.84186	0.835	5	NA	NA	NA	NA	0.692212	0.724814	0.732345	3	0.9714	0.981876	0.973717	55
sp|P02765|FETUA_HUMAN	NA	NA	NA	NA	0.662124	0.618684	0.625789	3	NA	NA	NA	NA	NA	NA	NA	NA	NA	NA	NA	NA	NA	NA	NA	NA
sp|P02771|FETA_HUMAN	NA	NA	NA	NA	0.815704	0.798684	0.782105	2	NA	NA	NA	NA	NA	NA	NA	NA	NA	NA	NA	NA	NA	NA	NA	NA
sp|P02786|TFR1_HUMAN	0.605385	0.241623	0.912932	5	0.695203	0.509737	0.732368	4	0.878687	0.887352	0.878421	7	0.600343	0.630053	0.568661	1	0.790577	0.758373	0.841987	4	0.8614	0.877666	0.851062	6
sp|P02787|TRFE_HUMAN	NA	NA	NA	NA	0.295895	0.379474	0.306053	1	NA	NA	NA	NA	NA	NA	NA	NA	NA	NA	NA	NA	NA	NA	NA	NA
sp|P03951|FA11_HUMAN	NA	NA	NA	NA	0.0974224	0.156842	0.116579	1	NA	NA	NA	NA	NA	NA	NA	NA	NA	NA	NA	NA	NA	NA	NA	NA
sp|P04004|VTNC_HUMAN	NA	NA	NA	NA	0.466014	0.701579	0.692105	3	NA	NA	NA	NA	NA	NA	NA	NA	NA	NA	NA	NA	NA	NA	NA	NA
sp|P04062|GLCM_HUMAN	NA	NA	NA	NA	0.458926	0.346316	0.298947	1	NA	NA	NA	NA	NA	NA	NA	NA	NA	NA	NA	NA	0.3774	0.377002	0.34073	1
sp|P04114|APOB_HUMAN	NA	NA	NA	NA	0.565251	0.474211	0.535789	5	0.904683	0.913348	0.900132	9	NA	NA	NA	NA	NA	NA	NA	NA	NA	NA	NA	NA
sp|P04156|PRIO_HUMAN	0.955	0.943962	0.877459	7	0.936205	0.943158	0.928947	2	0.787702	0.794201	0.776382	1	0.822375	0.7525	0.740157	1	0.723942	0.832203	0.751694	1	0.736	0.741739	0.706504	2
sp|P04201|MAS_HUMAN	NA	NA	NA	NA	NA	NA	NA	NA	0.677221	0.690219	0.667829	1	NA	NA	NA	NA	NA	NA	NA	NA	NA	NA	NA	NA
sp|P04216|THY1_HUMAN	NA	NA	NA	NA	NA	NA	NA	NA	0.332779	0.317615	0.324803	1	0.357414	0.392974	0.363386	1	NA	NA	NA	NA	NA	NA	NA	NA
sp|P04275|VWF_HUMAN	NA	NA	NA	NA	NA	NA	NA	NA	NA	NA	NA	NA	NA	NA	NA	NA	NA	NA	NA	NA	0.8658	0.850481	0.855442	22
sp|P04626|ERBB2_HUMAN	NA	NA	NA	NA	NA	NA	NA	NA	NA	NA	NA	NA	NA	NA	NA	NA	NA	NA	NA	NA	0.6106	0.571831	0.645177	4
sp|P04839|CY24B_HUMAN	NA	NA	NA	NA	NA	NA	NA	NA	0.935011	0.930678	0.937039	15	0.845884	0.838474	0.859685	3	0.87625	0.822136	0.893583	7	NA	NA	NA	NA
sp|P04843|RPN1_HUMAN	NA	NA	NA	NA	0.0572554	0.145	0.107105	1	NA	NA	NA	NA	NA	NA	NA	NA	NA	NA	NA	NA	NA	NA	NA	NA
sp|P05026|AT1B1_HUMAN	0.885769	0.872981	0.948404	12	0.988186	0.988158	0.990526	22	0.854858	0.861357	0.850197	9	0.869393	0.887974	0.880472	7	0.746154	0.734881	0.745244	7	0.8944	0.904851	0.888296	15
sp|P05067|A4_HUMAN	NA	NA	NA	NA	NA	NA	NA	NA	0.0879869	0.0901532	0.0816447	1	NA	NA	NA	NA	NA	NA	NA	NA	NA	NA	NA	NA
sp|P05106|ITB3_HUMAN	0.331923	0.432151	0.567883	1	NA	NA	NA	NA	0.269956	0.282954	0.305263	3	NA	NA	NA	NA	NA	0.244915	0.245407	2	0.7712	0.789314	0.761261	15
sp|P05107|ITB2_HUMAN	NA	NA	NA	NA	0.697566	0.737105	0.706316	3	0.997834	0.997834	0.997829	40	1	1	1	35	0.993654	0.993288	0.990326	34	NA	NA	NA	NA
sp|P05121|PAI1_HUMAN	NA	NA	NA	NA	NA	NA	NA	NA	NA	NA	NA	NA	NA	NA	NA	NA	NA	NA	NA	NA	0.2476	0.252403	0.185221	1
sp|P05154|IPSP_HUMAN	NA	NA	NA	NA	0.0241766	0.0123684	0.0194737	1	NA	NA	NA	NA	NA	NA	NA	NA	NA	NA	NA	NA	NA	NA	NA	NA
sp|P05164|PERM_HUMAN	NA	NA	NA	NA	NA	NA	NA	NA	NA	NA	NA	NA	NA	NA	NA	NA	0.657308	0.144237	0.0422476	2	NA	NA	NA	NA
sp|P05362|ICAM1_HUMAN	0.844231	0.895396	0.845212	6	0.992912	0.997632	0.992895	14	0.993501	0.993501	0.993487	24	0.866781	0.861921	0.864882	4	0.984135	0.996644	0.996775	20	0.956	0.952426	0.923341	12
sp|P05556|ITB1_HUMAN	0.906538	0.764642	0.783941	18	0.860597	0.926579	0.919474	21	0.948009	0.956674	0.963092	39	0.966042	0.968737	0.963622	31	0.968269	0.963085	0.964528	40	0.989	0.993204	0.989049	56
sp|P05937|CALB1_HUMAN	NA	NA	NA	NA	NA	NA	NA	NA	NA	NA	NA	NA	0.0831398	0.0621053	0.0489764	1	NA	NA	NA	NA	NA	NA	NA	NA
sp|P05981|HEPS_HUMAN	NA	NA	NA	NA	0.520358	0.732368	0.687368	1	NA	NA	NA	NA	NA	NA	NA	NA	NA	NA	NA	NA	NA	NA	NA	NA
sp|P05997|CO5A2_HUMAN	0.203846	0.122075	0.0261238	1	NA	NA	NA	NA	NA	NA	NA	NA	NA	NA	NA	NA	NA	NA	NA	NA	0.351	0.324897	0.351681	2
sp|P06213|INSR_HUMAN	0.505	0.536755	0.577557	4	0.900764	0.888684	0.888684	7	0.551575	0.560241	0.598355	4	0.751847	0.773342	0.771339	4	0.543077	0.452983	0.209935	2	0.5446	0.531053	0.465575	5
sp|P06756|ITAV_HUMAN	0.972308	0.962642	0.964528	20	0.95747	0.950263	0.943158	20	0.952341	0.961007	0.943553	24	0.757071	0.807211	0.810315	4	0.911154	0.895966	0.93228	15	0.9626	0.961487	0.958385	30
sp|P06858|LIPL_HUMAN	NA	NA	NA	NA	NA	NA	NA	NA	0.146477	0.131313	0.109868	1	NA	NA	NA	NA	NA	NA	NA	NA	NA	NA	NA	NA
sp|P07204|TRBM_HUMAN	0.878846	0.921547	0.883909	5	NA	NA	NA	NA	0.919847	0.924179	0.921842	13	0.895515	0.898395	0.898661	7	0.9175	0.936237	0.903257	14	0.9274	0.907117	0.92115	12
sp|P07306|ASGR1_HUMAN	NA	NA	NA	NA	0.985823	0.985789	0.985789	11	NA	NA	NA	NA	NA	NA	NA	NA	NA	NA	NA	NA	NA	NA	NA	NA
sp|P07307|ASGR2_HUMAN	NA	NA	NA	NA	0.952745	0.891053	0.947895	12	NA	NA	NA	NA	NA	NA	NA	NA	NA	NA	NA	NA	NA	NA	NA	NA
sp|P07333|CSF1R_HUMAN	NA	NA	NA	NA	NA	NA	NA	NA	0.85919	0.848359	0.854539	16	0.331293	0.333053	0.30622	2	0.425673	0.110678	0.348599	1	NA	NA	NA	NA
sp|P07339|CATD_HUMAN	0.321538	0.383585	0.0906189	1	0.293532	0.251579	0.270526	1	0.540744	0.590569	0.429013	1	NA	NA	NA	NA	0.108365	0.51339	0.496938	1	0.1464	0.114211	0.143606	1
sp|P07686|HEXB_HUMAN	NA	NA	NA	NA	NA	NA	NA	NA	NA	NA	NA	NA	NA	NA	NA	NA	NA	NA	NA	NA	0.2146	0.232014	0.242168	1
sp|P07711|CATL1_HUMAN	NA	NA	NA	NA	NA	NA	NA	NA	NA	NA	NA	NA	NA	NA	NA	NA	0.162308	0.701322	0.406645	2	NA	NA	NA	NA
sp|P07942|LAMB1_HUMAN	0.771538	0.682453	0.909707	12	0.80389	0.812895	0.829474	8	NA	NA	NA	NA	NA	NA	NA	NA	NA	NA	NA	NA	0.934	0.898055	0.897058	23
sp|P07949|RET_HUMAN	NA	NA	NA	NA	NA	NA	NA	NA	NA	NA	NA	NA	0.47496	0.512816	0.490709	3	NA	NA	NA	NA	NA	NA	NA	NA
sp|P07996|TSP1_HUMAN	0.896154	0.917811	0.790391	6	NA	NA	NA	NA	NA	NA	NA	NA	NA	NA	NA	NA	NA	NA	NA	NA	0.9604	0.963753	0.962765	23
sp|P08069|IGF1R_HUMAN	0.736923	0.749698	0.851661	7	0.879499	0.853158	0.850789	6	NA	NA	NA	NA	0.164116	0.155895	0.132126	1	NA	NA	NA	NA	0.6458	0.662449	0.610133	6
sp|P08174|DAF_HUMAN	0.657308	0.525547	0.671075	1	0.844057	0.860263	0.853158	1	0.6014	0.571072	0.620066	1	NA	NA	NA	NA	NA	NA	NA	NA	0.8306	0.807437	0.864204	1
sp|P08183|MDR1_HUMAN	NA	NA	NA	NA	0.562888	0.55	0.533421	3	0.757374	0.755208	0.750329	7	NA	NA	NA	NA	0.698558	0.436203	0.680749	11	NA	NA	NA	NA
sp|P08195|4F2_HUMAN	0.927308	0.929019	0.961303	20	0.995274	0.992895	0.995263	24	0.989168	0.989168	0.989145	39	0.997388	0.997395	0.997402	26	0.977788	0.976508	0.983876	30	0.9362	0.943364	0.960575	17
sp|P08236|BGLR_HUMAN	NA	NA	NA	NA	NA	NA	NA	NA	0.0186652	0.0143326	0.0143421	1	0.0596306	0.0751316	0.0723622	1	NA	NA	NA	NA	NA	NA	NA	NA
sp|P08473|NEP_HUMAN	0.920385	0.768377	0.86456	8	NA	NA	NA	NA	0.213632	0.233129	0.231447	2	NA	NA	NA	NA	0.178173	0.194576	0.106743	1	0.7228	0.687368	0.748119	7
sp|P08571|CD14_HUMAN	NA	NA	NA	NA	NA	NA	NA	NA	0.902516	0.898184	0.897961	19	0.540264	0.544079	0.57126	4	0.676346	0.530169	0.725896	11	NA	NA	NA	NA
sp|P08575|PTPRC_HUMAN	NA	NA	NA	NA	NA	NA	NA	NA	0.984836	0.984836	0.986974	41	0.986939	0.979158	0.981811	37	0.974615	0.959729	0.961303	21	NA	NA	NA	NA
sp|P08581|MET_HUMAN	0.522308	0.551698	0.461466	2	0.626683	0.623421	0.644737	3	0.607899	0.614398	0.554934	3	NA	NA	NA	NA	0.568462	0.62078	0.603355	1	0.6084	0.59222	0.594801	10
sp|P08582|TRFM_HUMAN	NA	NA	NA	NA	0.0879714	0.322632	0.256316	2	0.371772	0.430263	0.418158	1	NA	NA	NA	NA	NA	NA	NA	NA	0.6348	0.664714	0.636416	2
sp|P08648|ITA5_HUMAN	0.986154	0.985057	0.983876	27	NA	NA	NA	NA	0.987002	0.987002	0.984803	39	0.994776	0.994789	0.992205	32	0.987308	0.986576	0.987101	38	0.9978	0.997735	0.99781	55
sp|P08670|VIME_HUMAN	0.598462	0.607736	0.0486971	1	NA	NA	NA	NA	NA	NA	NA	NA	NA	NA	NA	NA	NA	NA	NA	NA	NA	NA	NA	NA
sp|P08887|IL6RA_HUMAN	NA	NA	NA	NA	0.156492	0.182895	0.171053	1	NA	NA	NA	NA	0.623852	0.580553	0.576457	2	NA	NA	NA	NA	NA	NA	NA	NA
sp|P08962|CD63_HUMAN	0.453077	0.0772453	0.309902	1	0.227375	0.481316	0.457632	2	0.523414	0.523414	0.522368	3	0.566385	0.489368	0.573858	4	0.527212	0.466407	0.506612	4	0.7118	0.694165	0.704314	8
sp|P09326|CD48_HUMAN	NA	NA	NA	NA	NA	NA	NA	NA	0.655558	0.666389	0.633092	6	NA	NA	NA	NA	0.349519	0.372441	0.367948	2	NA	NA	NA	NA
sp|P09564|CD7_HUMAN	NA	NA	NA	NA	0.905489	0.876842	0.900526	7	NA	NA	NA	NA	NA	NA	NA	NA	NA	NA	NA	NA	NA	NA	NA	NA
sp|P09661|RU2A_HUMAN	NA	NA	NA	NA	NA	NA	NA	NA	0.356608	0.397768	0.372566	1	NA	NA	NA	NA	NA	NA	NA	NA	NA	NA	NA	NA
sp|P09668|CATH_HUMAN	NA	NA	NA	NA	0.494368	0.514474	0.493158	2	NA	NA	NA	NA	NA	NA	NA	NA	NA	NA	NA	NA	NA	NA	NA	NA
sp|P09758|TACD2_HUMAN	0.0273077	NA	0.100293	1	NA	NA	NA	NA	NA	NA	NA	NA	NA	NA	NA	NA	NA	NA	NA	NA	0.2234	0.207094	0.244358	1
sp|P0C0L4|CO4A_HUMAN	NA	NA	NA	NA	0.617232	0.611579	0.609211	1	NA	NA	NA	NA	NA	NA	NA	NA	NA	NA	NA	NA	NA	NA	NA	NA
sp|P0C7U0|ELFN1_HUMAN	0.0584615	0.0398868	0.229283	1	0.102148	0.0786842	0.114211	1	NA	NA	NA	NA	0.0753034	0.0412632	0.0541732	1	0.0322115	NA	0.258306	1	NA	NA	NA	NA
sp|P10253|LYAG_HUMAN	NA	NA	NA	NA	0.378592	0.317895	0.334474	2	NA	NA	NA	NA	0.174565	0.135053	0.139921	1	0.0544231	0.157661	0.0164495	1	NA	NA	NA	NA
sp|P10586|PTPRF_HUMAN	0.948077	0.958906	0.929055	10	0.898401	0.869737	0.879211	6	0.391269	0.365274	0.342171	1	0.916412	0.945289	0.927244	9	NA	NA	NA	NA	0.703	0.739474	0.730597	6
sp|P10646|TFPI1_HUMAN	0.868462	0.89166	0.780717	2	0.933842	0.938421	0.924211	3	NA	NA	NA	NA	NA	NA	NA	NA	NA	NA	NA	NA	0.637	0.587689	0.649558	2
sp|P10721|KIT_HUMAN	NA	NA	NA	NA	NA	NA	NA	NA	NA	NA	NA	NA	0.289499	0.221026	0.186693	1	NA	NA	NA	NA	NA	NA	NA	NA
sp|P10809|CH60_HUMAN	NA	NA	NA	NA	NA	NA	NA	NA	0.183304	0.272123	NA	1	0.0126121	0.0204211	0.20748	1	NA	NA	NA	NA	NA	NA	NA	NA
sp|P10909|CLUS_HUMAN	0.705769	0.787057	0.693648	6	0.912578	0.907632	0.893421	7	0.568906	0.588403	0.654803	4	0.148443	0.385158	0.37378	1	0.482788	0.563729	0.448567	1	0.7558	0.626201	0.772212	10
sp|P11047|LAMC1_HUMAN	0.934231	0.951434	0.951629	26	0.929117	0.919474	0.936053	17	NA	NA	NA	NA	NA	NA	NA	NA	NA	NA	NA	NA	0.9318	0.936568	0.936482	28
sp|P11049|CD37_HUMAN	NA	NA	NA	NA	NA	NA	NA	NA	0.815864	0.820197	0.806776	6	0.898127	0.906211	0.914252	9	0.625577	0.580508	0.642052	6	NA	NA	NA	NA
sp|P11117|PPAL_HUMAN	NA	NA	NA	NA	0.347876	0.28	0.249211	2	0.0294967	0.0403282	0.0251974	1	0.101425	0.0855526	0.134724	2	0.0417308	0.325458	0.0906189	1	NA	NA	NA	NA
sp|P11166|GTR1_HUMAN	0.775	0.719811	0.941954	3	1	0.995263	1	7	0.922013	0.909015	0.913158	3	0.87723	0.874947	0.883071	4	0.907981	0.859051	0.825863	5	0.6832	0.737208	0.717456	2
sp|P11215|ITAM_HUMAN	NA	NA	NA	NA	NA	NA	NA	NA	0.928512	0.935011	0.926184	29	0.861557	0.854105	0.857087	13	0.942885	0.929525	0.919381	28	NA	NA	NA	NA
sp|P11279|LAMP1_HUMAN	0.276538	0.312604	0.53241	3	0.640859	0.658947	0.630526	5	0.547243	0.549409	0.544079	5	0.589894	0.658711	0.592047	7	0.400288	0.506678	0.445342	3	0.8548	0.784783	0.857633	17
sp|P11362|FGFR1_HUMAN	0.328462	0.394792	0.509837	3	0.0667064	0.0431579	0.0384211	1	0.176805	0.181138	0.270526	2	0.0465699	0.01	0.0437795	1	0.152788	0.167729	0.14544	1	0.2916	0.227483	0.314447	4
sp|P11717|MPRI_HUMAN	0.411538	0.181849	0.448567	2	0.910215	0.893421	0.898158	17	0.733545	0.753042	0.739474	10	0.704828	0.747289	0.71937	8	0.593846	0.318746	0.467915	3	0.582	0.580892	0.58823	8
sp|P12259|FA5_HUMAN	NA	NA	NA	NA	0.414033	0.372368	0.381842	2	NA	NA	NA	NA	NA	NA	NA	NA	NA	NA	NA	NA	NA	NA	NA	NA
sp|P12314|FCGR1_HUMAN	NA	NA	NA	NA	NA	NA	NA	NA	0.785536	0.789869	0.778553	7	0.950369	0.947895	0.953228	16	0.701731	0.71139	0.73557	4	NA	NA	NA	NA
sp|P12318|FCG2A_HUMAN	NA	NA	NA	NA	NA	NA	NA	NA	0.729212	0.70105	0.730789	3	0.62124	0.656105	0.685591	4	0.574808	0.687898	0.264756	1	NA	NA	NA	NA
sp|P12821|ACE_HUMAN	NA	NA	NA	NA	NA	NA	NA	NA	0.605733	0.586236	0.674342	5	0.524591	0.661316	0.662205	4	0.168654	0.0167119	0.326026	1	0.8152	0.805172	0.816018	21
sp|P12830|CADH1_HUMAN	NA	NA	NA	NA	0.440024	0.289474	0.388947	1	NA	NA	NA	NA	NA	NA	NA	NA	NA	NA	NA	NA	NA	NA	NA	NA
sp|P13284|GILT_HUMAN	NA	NA	NA	NA	NA	NA	NA	NA	0.0121663	0.0728228	0.01	1	NA	NA	NA	NA	0.71125	NA	0.0325733	1	NA	NA	NA	NA
sp|P13473|LAMP2_HUMAN	0.536154	0.327547	0.348599	1	0.236826	0.464737	0.445789	1	0.74221	0.768206	0.741645	8	0.775356	0.755105	0.799921	11	0.631923	0.731525	0.693648	4	0.7426	0.716819	0.741549	6
sp|P13591|NCAM1_HUMAN	NA	NA	NA	NA	NA	NA	NA	NA	NA	NA	NA	NA	NA	NA	NA	NA	0.473269	0.499966	0.490489	1	NA	NA	NA	NA
sp|P13598|ICAM2_HUMAN	0.996538	0.996264	0.990326	38	0.652673	0.696842	0.666053	5	0.82453	0.826696	0.813289	9	0.856332	0.856711	0.849291	7	0.685865	0.697966	0.696873	4	0.9956	0.995469	0.993429	59
sp|P13612|ITA4_HUMAN	0.491154	0.491925	0.761368	3	NA	NA	NA	NA	0.649059	0.653392	0.650461	10	0.858945	0.846289	0.833701	14	0.260673	0.533525	0.0293485	2	0.1882	0.177643	0.169889	1
sp|P13688|CEAM1_HUMAN	NA	NA	0.490489	1	0.903126	0.921842	0.917105	14	NA	NA	NA	NA	NA	NA	NA	NA	NA	NA	NA	NA	0.241	0.293181	0.165509	2
sp|P13726|TF_HUMAN	NA	NA	NA	NA	0.53926	0.500263	0.471842	1	0.419431	0.445427	0.405132	1	0.482797	0.505	0.467323	2	0.416154	0.395932	0.396971	1	NA	NA	NA	NA
sp|P13987|CD59_HUMAN	0.937692	0.884189	0.954853	3	0.766086	0.905263	0.912368	2	0.898184	0.917681	0.908816	2	NA	NA	NA	NA	0.866731	0.775153	0.900033	2	1	1	1	7
sp|P14151|LYAM1_HUMAN	NA	NA	NA	NA	NA	NA	NA	NA	NA	NA	NA	NA	NA	NA	NA	NA	NA	NA	NA	NA	0.1838	0.170847	0.0976106	1
sp|P14384|CBPM_HUMAN	NA	NA	NA	NA	NA	NA	NA	NA	0.971838	0.969672	0.973947	29	0.96343	0.958316	0.955827	19	0.95875	0.966441	0.93873	23	NA	NA	NA	NA
sp|P14625|ENPL_HUMAN	NA	NA	NA	NA	NA	NA	NA	NA	NA	NA	NA	NA	0.346966	0.458105	0.475118	2	NA	NA	NA	NA	NA	NA	NA	NA
sp|P14672|GLUT4_HUMAN	NA	NA	NA	NA	0.76136	0.715789	0.713421	1	NA	NA	NA	NA	NA	NA	NA	NA	NA	NA	NA	NA	NA	NA	NA	NA
sp|P15144|AMPN_HUMAN	0.982692	0.91034	0.996775	33	0.884224	0.945526	0.950263	10	1	1	1	71	0.989551	0.989579	0.994803	36	1	1	1	80	0.9934	0.988673	0.995619	42
sp|P15151|PVR_HUMAN	NA	0.01	0.638827	4	0.350239	0.531053	0.436316	2	0.761707	0.694551	0.719934	6	0.53504	0.518026	0.501102	2	0.530385	0.0636949	0.432443	3	0.8988	0.90032	0.881726	21
sp|P15260|INGR1_HUMAN	0.162308	0.230415	0.113192	1	0.525084	0.488421	0.478947	2	0.664223	0.64256	0.552763	2	0.414881	0.416421	0.404961	2	0.412981	0.308678	0.27443	2	0.3532	0.302243	0.377965	2
sp|P15309|PPAP_HUMAN	NA	NA	NA	NA	NA	NA	NA	NA	0.52558	0.545077	0.474605	1	0.488021	0.374737	0.469921	1	NA	NA	NA	NA	NA	NA	NA	NA
sp|P15509|CSF2R_HUMAN	NA	NA	NA	NA	NA	NA	NA	NA	NA	NA	NA	NA	0.759683	0.781158	0.76874	6	NA	NA	NA	NA	NA	NA	NA	NA
sp|P15514|AREG_HUMAN	NA	NA	NA	NA	0.380955	0.239737	0.403158	2	0.0511597	0.0793217	0.0686184	2	NA	NA	NA	NA	0.333654	0.375797	0.400195	2	NA	NA	NA	NA
sp|P15529|MCP_HUMAN	0.217692	0.16317	0.361498	1	0.881862	0.883947	0.907632	6	0.627396	0.627396	0.643947	4	0.639525	0.705605	0.732362	4	NA	NA	NA	NA	0.8834	0.891259	0.886106	8
sp|P15586|GNS_HUMAN	NA	NA	NA	NA	NA	NA	NA	NA	NA	NA	NA	NA	NA	NA	NA	NA	NA	NA	NA	NA	0.0958	0.0892906	0.0735177	1
sp|P15813|CD1D_HUMAN	NA	NA	NA	NA	NA	NA	NA	NA	NA	NA	NA	NA	0.19285	0.166316	0.19189	1	NA	NA	NA	NA	NA	NA	NA	NA
sp|P16066|ANPRA_HUMAN	NA	NA	NA	NA	NA	NA	NA	NA	NA	NA	NA	NA	NA	NA	NA	NA	NA	NA	NA	NA	0.2058	NA	0.207124	1
sp|P16070|CD44_HUMAN	1	1	1	15	NA	NA	NA	NA	0.991335	0.991335	0.991316	17	0.976491	0.973947	0.976614	9	0.990481	0.989932	0.980651	12	0.967	0.95016	0.969336	7
sp|P16109|LYAM3_HUMAN	0.376923	0.0921887	0.21316	2	NA	NA	NA	NA	NA	NA	NA	NA	NA	NA	NA	NA	NA	NA	NA	NA	NA	NA	NA	NA
sp|P16144|ITB4_HUMAN	0.307692	0.420943	0.255081	1	NA	NA	NA	NA	NA	NA	NA	NA	NA	NA	NA	NA	NA	NA	NA	NA	0.3158	0.320366	0.329779	1
sp|P16234|PGFRA_HUMAN	NA	NA	NA	NA	NA	NA	NA	NA	0.224464	0.278621	0.283553	1	NA	NA	NA	NA	0.0988462	0.0234237	0.171238	1	NA	NA	NA	NA
sp|P16278|BGAL_HUMAN	NA	NA	NA	NA	0.388043	0.360526	0.365263	1	NA	NA	NA	NA	NA	NA	NA	NA	NA	NA	NA	NA	NA	NA	NA	NA
sp|P16284|PECA1_HUMAN	0.837308	0.779585	0.945179	32	NA	NA	NA	NA	0.954508	0.967505	0.952237	37	0.992164	0.992184	0.989606	32	0.895288	0.899322	0.906482	26	0.9868	0.990938	0.982478	79
sp|P16422|EPCAM_HUMAN	NA	NA	NA	NA	0.747184	0.748947	0.763158	4	NA	NA	NA	NA	NA	NA	NA	NA	NA	NA	NA	NA	NA	NA	NA	NA
sp|P16444|DPEP1_HUMAN	NA	NA	NA	NA	0.683389	0.663684	0.682632	4	NA	NA	NA	NA	NA	NA	NA	NA	NA	NA	NA	NA	NA	NA	NA	NA
sp|P16671|CD36_HUMAN	NA	NA	NA	NA	0.475465	0.621053	0.559474	4	0.924179	0.922013	0.924013	33	0.80409	0.848895	0.844094	9	0.784231	0.81878	0.777492	12	NA	NA	NA	NA
sp|P16870|CBPE_HUMAN	NA	NA	NA	NA	0.0430788	0.0384211	0.0407895	1	NA	NA	NA	NA	NA	NA	NA	NA	NA	NA	NA	NA	NA	NA	NA	NA
sp|P17181|INAR1_HUMAN	0.273077	0.275245	0.13899	1	NA	NA	NA	NA	0.670722	0.668556	0.659145	2	0.51153	0.559711	0.516693	2	0.552596	0.369085	0.509837	2	0.4192	0.395126	0.430531	3
sp|P17301|ITA2_HUMAN	0.965385	0.947698	0.977427	18	0.983461	0.981053	0.983421	21	0.807199	0.807199	0.817632	10	0.185013	0.244474	0.0359843	2	0.765192	0.778508	0.787166	7	0.9406	0.941098	0.949624	17
sp|P17655|CAN2_HUMAN	NA	NA	NA	NA	NA	NA	NA	NA	NA	NA	NA	NA	0.0230607	0.0334474	0.176299	1	NA	NA	NA	NA	NA	NA	NA	NA
sp|P17813|EGLN_HUMAN	0.840769	0.813208	0.919381	18	NA	NA	NA	NA	0.943676	0.932845	0.950066	16	0.796253	0.796789	0.773937	5	0.939712	0.882542	0.883909	15	0.9692	0.977346	0.967146	20
sp|P17927|CR1_HUMAN	NA	NA	NA	NA	NA	NA	NA	NA	NA	NA	NA	NA	0.668259	0.666526	0.672598	2	NA	NA	NA	NA	NA	NA	NA	NA
sp|P17936|IBP3_HUMAN	NA	NA	NA	NA	NA	NA	NA	NA	0.220131	0.220131	0.229276	1	NA	NA	NA	NA	0.0956731	0.345593	0.374397	1	NA	NA	NA	NA
sp|P17948|VGFR1_HUMAN	NA	NA	NA	NA	NA	NA	NA	NA	NA	NA	NA	NA	NA	NA	NA	NA	NA	NA	NA	NA	0.4984	0.519725	0.553186	5
sp|P18084|ITB5_HUMAN	NA	NA	NA	NA	0.0147255	0.178158	0.147368	1	0.651225	0.670722	0.656974	4	0.16934	0.153289	0.165906	1	0.314615	0.201288	0.329251	2	0.8042	0.744005	0.811637	9
sp|P18462|1A25_HUMAN	0.944615	0.902868	0.893583	3	NA	NA	NA	NA	NA	NA	NA	NA	NA	NA	NA	NA	NA	NA	NA	NA	NA	NA	NA	NA
sp|P18825|ADA2C_HUMAN	NA	NA	NA	NA	0.577064	0.609211	0.576053	3	NA	NA	NA	NA	NA	NA	NA	NA	NA	NA	NA	NA	NA	NA	NA	NA
sp|P19022|CADH2_HUMAN	0.148462	0.346226	0.887134	13	0.447112	0.310789	0.531053	2	NA	NA	NA	NA	NA	NA	NA	NA	NA	NA	NA	NA	0.6018	0.64659	0.592611	6
sp|P19075|TSN8_HUMAN	NA	NA	NA	NA	0.612506	0.718158	0.685	2	NA	NA	NA	NA	NA	NA	NA	NA	NA	NA	NA	NA	0.6414	0.605812	0.638606	1
sp|P19256|LFA3_HUMAN	0.515385	0.409736	0.484039	1	0.0785203	0.142632	0.0502632	1	0.839694	0.833195	0.828487	9	0.791029	0.723842	0.708976	2	0.815962	0.751661	0.816189	5	0.6964	0.700961	0.660509	5
sp|P19320|VCAM1_HUMAN	NA	NA	NA	NA	NA	NA	NA	NA	NA	NA	NA	NA	NA	NA	NA	NA	NA	NA	NA	NA	0.5204	0.565034	0.509381	3
sp|P19397|CD53_HUMAN	NA	NA	NA	NA	NA	NA	NA	NA	0.833195	0.815864	0.830658	4	0.399208	0.429447	0.524488	2	0.238462	0.379153	0.387296	2	NA	NA	NA	NA
sp|P19438|TNR1A_HUMAN	NA	NA	NA	NA	NA	NA	NA	NA	NA	NA	NA	NA	NA	NA	NA	NA	NA	NA	NA	NA	0.3444	0.333959	0.391106	1
sp|P19440|GGT1_HUMAN	0.141538	0.170642	0.377622	1	0.950382	0.966842	0.969211	15	0.969672	0.971838	0.969605	26	0.937309	0.937474	0.940236	22	0.901635	0.885898	0.916156	25	NA	NA	NA	NA
sp|P19634|SL9A1_HUMAN	NA	NA	NA	NA	NA	NA	NA	NA	NA	NA	NA	NA	NA	NA	NA	NA	NA	NA	NA	NA	0.1354	0.0553089	0.189602	1
sp|P19823|ITIH2_HUMAN	NA	NA	NA	NA	0.586516	0.625789	0.599737	4	NA	NA	NA	NA	NA	NA	NA	NA	NA	NA	NA	NA	NA	NA	NA	NA
sp|P20138|CD33_HUMAN	0.172692	0.0436226	0.0551466	1	NA	NA	NA	NA	0.887352	0.88302	0.869737	9	0.882454	0.890579	0.854488	8	0.838173	0.835559	0.829088	5	NA	NA	NA	NA
sp|P20160|CAP7_HUMAN	NA	NA	NA	NA	NA	NA	NA	NA	NA	NA	NA	NA	0.545488	0.635263	0.641417	1	0.140096	NA	0.174463	1	NA	NA	NA	NA
sp|P20273|CD22_HUMAN	NA	NA	NA	NA	NA	NA	NA	NA	0.499584	0.48442	0.507171	3	NA	NA	NA	NA	0.495481	0.476475	0.519511	3	NA	NA	NA	NA
sp|P20594|ANPRB_HUMAN	NA	NA	NA	NA	NA	NA	NA	NA	NA	NA	NA	NA	NA	NA	NA	NA	NA	NA	NA	NA	0.516	0.456293	0.452434	1
sp|P20645|MPRD_HUMAN	0.899615	0.869245	0.80329	2	0.832243	0.834211	0.817632	1	0.586236	0.579737	0.639605	1	0.506306	0.398184	0.540079	1	0.708077	0.671119	0.671075	1	0.5556	0.553707	0.555376	2
sp|P20701|ITAL_HUMAN	NA	NA	NA	NA	NA	NA	NA	NA	0.90035	0.90035	0.893618	20	0.939921	0.934868	0.932441	21	0.850865	0.872475	0.858111	9	NA	NA	NA	NA
sp|P20702|ITAX_HUMAN	NA	NA	NA	NA	NA	NA	NA	NA	0.945842	0.943676	0.945724	15	0.903351	0.903605	0.906457	11	0.930192	0.949661	0.951629	15	NA	NA	NA	NA
sp|P20774|MIME_HUMAN	NA	NA	NA	NA	0.123413	0.104737	0.0905263	1	NA	NA	NA	NA	NA	NA	NA	NA	NA	NA	NA	NA	NA	NA	NA	NA
sp|P20827|EFNA1_HUMAN	NA	NA	NA	NA	0.373866	0.256316	0.417368	1	NA	NA	NA	NA	NA	NA	NA	NA	NA	NA	NA	NA	0.153	0.0666362	0.163319	1
sp|P20908|CO5A1_HUMAN	NA	NA	NA	NA	NA	NA	NA	NA	NA	NA	NA	NA	NA	NA	NA	NA	NA	NA	NA	NA	0.4654	0.444966	0.50719	3
sp|P21453|S1PR1_HUMAN	0.871923	0.861774	0.764593	2	NA	NA	NA	NA	NA	NA	NA	NA	NA	NA	NA	NA	NA	NA	NA	NA	0.5094	0.463089	0.546615	2
sp|P21554|CNR1_HUMAN	NA	NA	NA	NA	NA	NA	NA	NA	0.618731	0.618731	0.613553	2	NA	NA	NA	NA	0.213077	NA	0.416319	1	0.2894	0.220686	0.296925	1
sp|P21589|5NTD_HUMAN	0.951538	0.977585	0.974202	9	0.799165	0.779737	0.803421	3	0.939344	0.952341	0.941382	14	0.501082	0.439868	0.456929	1	0.965096	0.90939	0.967752	15	0.9186	0.920709	0.91458	13
sp|P21709|EPHA1_HUMAN	NA	NA	NA	NA	NA	NA	NA	NA	NA	NA	NA	NA	0.0622427	0.0647105	0.0307874	1	NA	NA	NA	NA	NA	NA	NA	NA
sp|P21730|C5AR1_HUMAN	NA	NA	NA	NA	NA	NA	NA	NA	NA	NA	NA	NA	0.838047	0.864526	0.875276	1	NA	NA	NA	NA	NA	NA	NA	NA
sp|P21731|TA2R_HUMAN	NA	NA	NA	NA	NA	NA	NA	NA	0.241794	0.248293	0.203224	1	0.430554	0.338263	0.352992	1	NA	NA	NA	NA	0.1178	0.0394508	0.0778982	1
sp|P21757|MSRE_HUMAN	NA	NA	NA	NA	NA	NA	NA	NA	0.837527	0.844026	0.839342	13	NA	NA	NA	NA	0.682692	0.805356	0.819414	10	NA	NA	NA	NA
sp|P21810|PGS1_HUMAN	NA	NA	NA	NA	NA	NA	NA	NA	NA	NA	NA	NA	NA	NA	NA	NA	NA	NA	NA	NA	0.4786	0.490275	0.518142	3
sp|P21860|ERBB3_HUMAN	NA	NA	NA	NA	0.851146	0.846053	0.824737	7	NA	NA	NA	NA	NA	NA	NA	NA	NA	NA	NA	NA	NA	NA	NA	NA
sp|P22001|KCNA3_HUMAN	NA	NA	NA	NA	NA	NA	NA	NA	NA	NA	NA	NA	0.109261	0.228842	0.29063	1	NA	NA	NA	NA	NA	NA	NA	NA
sp|P22413|ENPP1_HUMAN	0.601923	0.622679	0.506612	1	0.978735	0.976316	0.973947	11	NA	NA	NA	NA	NA	NA	NA	NA	NA	NA	NA	NA	0.0276	NA	0.0472345	1
sp|P22455|FGFR4_HUMAN	NA	NA	NA	NA	0.510907	0.232632	0.483684	1	NA	NA	NA	NA	NA	NA	NA	NA	NA	NA	NA	NA	NA	NA	NA	NA
sp|P22607|FGFR3_HUMAN	NA	NA	NA	NA	0.477828	0.433947	0.391316	2	NA	NA	NA	NA	NA	NA	NA	NA	NA	NA	NA	NA	NA	NA	NA	NA
sp|P22732|GTR5_HUMAN	NA	NA	NA	NA	NA	NA	NA	NA	0.75954	0.744376	0.769868	6	0.885066	0.885368	0.825906	9	0.800096	0.852339	0.716221	6	NA	NA	NA	NA
sp|P22794|EVI2A_HUMAN	NA	NA	NA	NA	NA	NA	NA	NA	NA	NA	NA	NA	NA	NA	NA	NA	0.0480769	0.523458	0.0809446	1	NA	NA	NA	NA
sp|P22897|MRC1_HUMAN	NA	NA	NA	NA	NA	NA	NA	NA	NA	NA	NA	NA	NA	NA	NA	NA	NA	NA	NA	NA	0.1772	0.168581	0.215885	2
sp|P23229|ITA6_HUMAN	0.750769	0.637623	0.683974	8	0.773174	0.784474	0.791579	11	0.694551	0.737877	0.709079	3	NA	NA	NA	NA	0.489135	0.543593	0.613029	1	0.6326	0.610343	0.647367	11
sp|P23284|PPIB_HUMAN	NA	NA	NA	NA	0.0856086	0.0668421	0.0668421	1	NA	NA	NA	NA	NA	NA	NA	NA	NA	NA	NA	NA	NA	NA	NA	NA
sp|P23352|KALM_HUMAN	NA	NA	NA	NA	NA	NA	NA	NA	0.0836543	0.100985	0.0990132	1	NA	NA	NA	NA	NA	NA	NA	NA	NA	NA	NA	NA
sp|P23467|PTPRB_HUMAN	0.892692	0.936491	0.829088	9	NA	NA	NA	NA	NA	NA	NA	NA	0.723113	0.721237	0.745354	1	NA	NA	NA	NA	0.8504	0.857277	0.848872	21
sp|P23470|PTPRG_HUMAN	0.788846	0.843094	0.87101	7	0.825155	0.734737	0.798684	3	0.880853	0.880853	0.863224	4	0.618628	0.718632	0.711575	2	0.768365	0.335525	0.809739	3	0.7954	0.642059	0.745929	6
sp|P23510|TNFL4_HUMAN	NA	NA	NA	NA	NA	NA	NA	NA	NA	NA	NA	NA	NA	NA	NA	NA	NA	NA	NA	NA	0.1684	0.0643707	0.075708	1
sp|P24071|FCAR_HUMAN	NA	NA	NA	NA	NA	NA	NA	NA	0.876521	0.857024	0.867566	14	0.341741	0.473737	0.436142	1	0.936538	0.912746	0.929055	15	NA	NA	NA	NA
sp|P24394|IL4RA_HUMAN	0.241923	0.219208	0.364723	1	0.395131	0.334474	0.339211	1	0.646893	0.662057	0.617895	2	NA	NA	NA	NA	0.0607692	NA	0.351824	1	0.3598	0.343021	0.386726	1
sp|P25025|CXCR2_HUMAN	NA	NA	NA	NA	NA	NA	NA	NA	NA	NA	NA	NA	0.467124	0.523237	0.288031	2	NA	NA	NA	NA	NA	NA	NA	NA
sp|P25054|APC_HUMAN	NA	NA	NA	NA	0.01	0.0218421	0.0313158	1	NA	NA	NA	NA	NA	NA	NA	NA	NA	NA	NA	NA	NA	NA	NA	NA
sp|P25105|PTAFR_HUMAN	NA	NA	NA	NA	NA	NA	NA	NA	0.538578	0.482254	0.557105	2	NA	NA	NA	NA	NA	NA	NA	NA	NA	NA	NA	NA
sp|P25106|ACKR3_HUMAN	NA	NA	NA	NA	NA	NA	NA	NA	0.0944858	0.0836543	0.0968421	1	NA	NA	NA	NA	0.282885	0.265051	0.232508	1	0.1398	0.118741	0.141416	1
sp|P25116|PAR1_HUMAN	0.723077	0.753434	0.73557	2	0.208473	0.140263	0.204211	1	NA	NA	NA	NA	NA	NA	NA	NA	NA	NA	NA	NA	0.4368	0.410984	0.448053	2
sp|P25445|TNR6_HUMAN	0.155385	NA	0.235733	1	0.449475	0.599737	0.606842	2	NA	NA	NA	NA	NA	NA	NA	NA	NA	NA	NA	NA	0.8262	0.759863	0.719646	3
sp|P25788|PSA3_HUMAN	NA	NA	NA	NA	NA	NA	NA	NA	NA	NA	NA	NA	NA	NA	NA	NA	0.136923	0.171085	NA	1	NA	NA	NA	NA
sp|P25942|TNR5_HUMAN	0.342308	0.51434	0.187362	2	0.406945	0.417368	0.386579	3	0.872188	0.863523	0.871908	8	0.728338	0.716026	0.701181	6	0.854038	0.802	0.848436	6	0.5952	0.619405	0.596991	3
sp|P26006|ITA3_HUMAN	0.958462	0.906604	0.958078	20	NA	NA	NA	NA	0.781204	0.781204	0.774211	7	NA	NA	NA	NA	0.539904	0.58722	0.616254	2	0.9494	0.956957	0.945243	23
sp|P26010|ITB7_HUMAN	NA	NA	NA	NA	NA	NA	NA	NA	0.672888	0.685886	0.646118	4	0.710053	0.689974	0.688189	3	0.562115	0.510034	0.513062	1	NA	NA	NA	NA
sp|P26951|IL3RA_HUMAN	NA	NA	NA	NA	NA	NA	NA	NA	NA	NA	NA	NA	0.725726	0.726447	0.721969	5	0.317788	0.459695	0.435668	1	0.3378	0.372471	0.404248	2
sp|P27037|AVR2A_HUMAN	NA	NA	NA	NA	0.111599	0.102368	0.121316	1	0.389103	0.382604	0.446382	4	NA	NA	NA	NA	0.447885	0.456339	0.34215	3	0.0364	0.050778	0.0406637	1
sp|P27105|STOM_HUMAN	NA	NA	NA	NA	NA	NA	NA	NA	NA	NA	NA	NA	0.260765	0.181947	0.113937	1	0.352692	0.0670508	NA	1	NA	NA	NA	NA
sp|P27487|DPP4_HUMAN	NA	NA	NA	NA	0.924391	0.962105	0.964474	11	NA	NA	NA	NA	NA	NA	NA	NA	NA	NA	NA	NA	0.5798	0.555973	0.566327	4
sp|P27701|CD82_HUMAN	0.0619231	0.103396	0.593681	2	NA	NA	NA	NA	0.653392	0.659891	0.578816	3	0.527203	0.546684	0.498504	1	0.62875	0.627492	0.542085	2	0.2366	0.132334	0.204934	2
sp|P27930|IL1R2_HUMAN	NA	NA	NA	NA	NA	NA	NA	NA	0.10965	0.081488	0.0838158	1	NA	NA	NA	NA	NA	NA	NA	NA	NA	NA	NA	NA
sp|P28827|PTPRM_HUMAN	0.761154	0.828151	0.861336	10	0.744821	0.713421	0.699211	5	NA	NA	NA	NA	NA	NA	NA	NA	NA	NA	NA	NA	0.7602	0.730412	0.794115	10
sp|P28906|CD34_HUMAN	NA	NA	NA	NA	NA	NA	NA	NA	NA	NA	NA	NA	NA	NA	NA	NA	NA	NA	NA	NA	0.4874	0.41778	0.461195	3
sp|P28907|CD38_HUMAN	NA	NA	NA	NA	NA	NA	NA	NA	0.434595	0.404267	0.472434	4	0.785805	0.783763	0.812913	6	0.409808	0.0402034	0.332476	1	NA	NA	NA	NA
sp|P29017|CD1C_HUMAN	NA	NA	NA	NA	NA	NA	NA	NA	0.204967	0.228796	0.222763	1	NA	NA	NA	NA	NA	NA	NA	NA	NA	NA	NA	NA
sp|P29317|EPHA2_HUMAN	0.968846	0.970113	0.970977	9	0.88895	0.895789	0.874474	5	NA	NA	NA	NA	0.20591	0.218421	0.212677	1	NA	NA	NA	NA	0.7976	0.793844	0.805066	4
sp|P29323|EPHB2_HUMAN	0.916923	0.914075	0.848436	3	NA	NA	NA	NA	0.447593	0.519081	0.455066	2	NA	NA	NA	NA	NA	NA	NA	NA	0.7866	0.814233	0.787544	3
sp|P29966|MARCS_HUMAN	0.446154	0.49566	0.0325733	1	NA	NA	NA	NA	NA	NA	NA	NA	NA	NA	NA	NA	NA	NA	NA	NA	NA	NA	NA	NA
sp|P29972|AQP1_HUMAN	NA	NA	NA	NA	NA	NA	NA	NA	0.263457	0.224464	0.281382	1	0.613404	0.596184	0.610236	2	0.181346	0.197932	0.222834	2	0.6282	0.614874	0.58385	4
sp|P30462|1B14_HUMAN	NA	NA	NA	NA	NA	NA	NA	NA	NA	NA	NA	NA	NA	NA	NA	NA	NA	NA	NA	NA	0.9032	0.873135	0.934292	9
sp|P30498|1B78_HUMAN	NA	NA	NA	NA	0.0454415	0.272895	0.251579	3	NA	NA	NA	NA	NA	NA	NA	NA	NA	NA	NA	NA	NA	NA	NA	NA
sp|P30530|UFO_HUMAN	0.975769	0.973849	0.93873	5	0.737733	0.708684	0.737105	1	NA	NA	NA	NA	0.712665	0.744684	0.80252	3	NA	NA	NA	NA	0.8702	0.879931	0.879535	8
sp|P30825|CTR1_HUMAN	0.826923	0.824415	0.787166	6	0.981098	0.971579	0.978684	7	0.818031	0.805033	0.804605	6	0.824987	0.8515	0.85189	5	0.720769	0.714746	0.700098	2	0.8526	0.864073	0.859823	6
sp|P30989|NTR1_HUMAN	0.0446154	0.140755	0.445342	1	NA	NA	NA	NA	0.763873	0.772538	0.737303	5	0.610792	0.674342	0.677795	4	0.663654	0.704678	0.706547	4	0.7316	0.712288	0.702124	5
sp|P31641|SC6A6_HUMAN	NA	NA	NA	NA	NA	NA	NA	NA	0.233129	0.213632	0.246645	1	NA	NA	NA	NA	NA	NA	NA	NA	0.0804	0.0689016	0.128274	1
sp|P32004|L1CAM_HUMAN	NA	NA	NA	NA	0.874773	0.857895	0.857895	14	0.633895	0.633895	0.611382	6	0.642137	0.593579	0.58685	5	0.498654	0.553661	0.564658	3	NA	NA	NA	NA
sp|P32241|VIPR1_HUMAN	NA	NA	NA	NA	NA	NA	NA	NA	NA	NA	NA	NA	NA	NA	NA	NA	NA	NA	NA	NA	0.0628	NA	0.0538053	1
sp|P32418|NAC1_HUMAN	NA	NA	NA	NA	NA	NA	NA	NA	0.774705	0.78337	0.735132	2	0.420106	0.5545	0.558268	2	0.508173	0.664407	0.632378	3	NA	NA	NA	NA
sp|P32926|DSG3_HUMAN	NA	NA	NA	NA	NA	NA	NA	NA	NA	NA	NA	NA	0.313008	0.317421	0.311417	1	NA	NA	NA	NA	NA	NA	NA	NA
sp|P32927|IL3RB_HUMAN	NA	NA	NA	NA	NA	NA	NA	NA	0.0598249	0.0771554	0.0469079	1	NA	NA	NA	NA	NA	NA	NA	NA	NA	NA	NA	NA
sp|P32942|ICAM3_HUMAN	NA	NA	NA	NA	0.222649	0.126053	0.194737	2	0.796368	0.8007	0.789408	12	0.932084	0.940079	0.922047	26	0.647788	0.691254	0.719446	7	NA	NA	NA	NA
sp|P32970|CD70_HUMAN	0.743846	0.689925	0.654951	4	NA	NA	NA	NA	0.716214	0.72488	0.715592	4	0.92686	0.916632	0.937638	6	0.809615	0.748305	0.780717	5	NA	NA	NA	NA
sp|P33151|CADH5_HUMAN	0.681538	0.577849	0.935505	15	NA	NA	NA	NA	NA	NA	NA	NA	NA	NA	NA	NA	NA	NA	NA	NA	0.901	0.922975	0.901438	21
sp|P33527|MRP1_HUMAN	NA	NA	NA	NA	0.5558	0.561842	0.521579	6	0.629562	0.553742	0.706908	4	0.15628	0.0907632	0.220472	2	0.717596	0.630847	0.548534	2	0.7052	0.750801	0.658319	7
sp|P33681|CD80_HUMAN	NA	NA	NA	NA	NA	NA	NA	NA	0.215799	0.259125	0.233618	1	NA	NA	NA	NA	NA	NA	NA	NA	NA	NA	NA	NA
sp|P34810|CD68_HUMAN	0.262692	0.178113	0.0777199	1	0.324248	0.261053	0.218421	2	0.592735	0.610066	0.565789	2	0.652586	0.601395	0.667402	3	NA	NA	NA	NA	NA	NA	NA	NA
sp|P34925|RYK_HUMAN	0.134615	0.0249434	0.0164495	1	0.0525298	0.0265789	0.0431579	1	0.103151	0.10965	0.140263	1	0.0387335	0.0152105	0.046378	1	0.105192	0.10061	0.0970684	1	0.0144	0.0213272	0.01	1
sp|P35052|GPC1_HUMAN	NA	NA	NA	NA	0.595967	0.590263	0.670789	5	NA	NA	NA	NA	0.503694	0.525842	0.485512	3	NA	NA	NA	NA	0.5138	0.46762	0.515951	3
sp|P35555|FBN1_HUMAN	NA	NA	NA	NA	NA	NA	NA	NA	NA	NA	NA	NA	NA	NA	NA	NA	NA	NA	NA	NA	0.6876	0.680572	0.693363	8
sp|P35590|TIE1_HUMAN	NA	NA	NA	NA	NA	NA	NA	NA	NA	NA	NA	NA	NA	NA	NA	NA	NA	NA	NA	NA	0.373	0.367941	0.268451	4
sp|P35613|BASI_HUMAN	0.989615	0.992528	0.987101	13	0.997637	1	0.997632	24	0.963173	0.95884	0.939211	13	0.955594	0.960921	0.948031	11	0.949231	0.916102	0.941954	11	0.9912	0.984142	0.991239	12
sp|P35968|VGFR2_HUMAN	0.383846	0.36117	0.416319	4	NA	NA	NA	NA	NA	NA	NA	NA	NA	NA	NA	NA	NA	NA	NA	NA	0.7888	0.818764	0.813827	11
sp|P36269|GGT5_HUMAN	0.688462	0.704868	0.574332	3	0.636134	0.564211	0.568947	3	NA	NA	NA	NA	NA	NA	NA	NA	NA	NA	NA	NA	0.5468	0.524256	0.550996	5
sp|P36888|FLT3_HUMAN	NA	NA	NA	NA	NA	NA	NA	NA	NA	NA	NA	NA	0.532427	0.536263	0.534882	4	NA	NA	NA	NA	NA	NA	NA	NA
sp|P36941|TNR3_HUMAN	0.802692	0.663774	0.525961	1	0.709379	0.689737	0.677895	1	0.44326	0.44326	0.550592	2	0.286887	0.192368	0.228268	2	0.362212	0.479831	0.287329	2	0.4434	0.399657	0.467765	1
sp|P37173|TGFR2_HUMAN	0.421923	NA	0.219609	1	0.229737	0.249211	0.211316	1	NA	NA	NA	NA	NA	NA	NA	NA	NA	NA	NA	NA	0.7448	0.719085	0.726217	6
sp|P38484|INGR2_HUMAN	NA	NA	NA	NA	NA	NA	NA	NA	0.122648	0.152976	0.127237	1	NA	NA	NA	NA	NA	NA	NA	NA	0.1926	0.200297	0.150177	1
sp|P38570|ITAE_HUMAN	NA	NA	NA	NA	NA	NA	NA	NA	0.506083	0.512582	0.513684	2	NA	NA	NA	NA	0.228942	0.177797	0.316352	1	NA	NA	NA	NA
sp|P38646|GRP75_HUMAN	NA	NA	NA	NA	NA	NA	NA	NA	NA	NA	NA	NA	NA	NA	NA	NA	0.0131731	0.174441	0.01	1	NA	NA	NA	NA
sp|P40189|IL6RB_HUMAN	0.733462	0.742226	0.771042	11	0.758998	0.746579	0.751316	5	0.350109	0.330613	0.437697	2	0.435778	0.442474	0.365984	2	0.194038	0.338881	0.271205	2	0.846	0.852746	0.83354	14
sp|P40197|GPV_HUMAN	NA	NA	NA	NA	NA	NA	NA	NA	0.475755	0.499584	0.468092	1	NA	NA	NA	NA	NA	NA	NA	NA	NA	NA	NA	NA
sp|P40199|CEAM6_HUMAN	NA	NA	NA	NA	NA	NA	NA	NA	NA	NA	NA	NA	0.558549	0.567526	0.506299	5	NA	NA	0.168013	1	NA	NA	NA	NA
sp|P41217|OX2G_HUMAN	NA	NA	NA	NA	NA	NA	NA	NA	NA	NA	NA	NA	NA	NA	NA	NA	NA	NA	NA	NA	0.6436	0.648856	0.601372	3
sp|P41440|S19A1_HUMAN	NA	NA	NA	NA	NA	NA	NA	NA	0.636061	0.575405	0.687368	3	0.608179	0.486763	0.62063	1	NA	NA	NA	NA	0.648	0.637529	0.678031	3
sp|P41597|CCR2_HUMAN	NA	NA	NA	NA	NA	NA	NA	NA	NA	NA	NA	NA	0.0361214	0.0673158	NA	1	NA	NA	NA	NA	NA	NA	NA	NA
sp|P42892|ECE1_HUMAN	0.913462	0.925283	0.903257	14	0.678663	0.628158	0.604474	3	0.766039	0.729212	0.754671	2	0.320844	0.570132	0.555669	5	NA	NA	NA	NA	0.9164	0.902586	0.908009	25
sp|P43003|EAA1_HUMAN	NA	NA	NA	NA	NA	NA	NA	NA	0.850525	0.846193	0.845855	4	NA	NA	NA	NA	0.597019	0.352305	0.722671	2	NA	NA	NA	NA
sp|P43004|EAA2_HUMAN	NA	NA	NA	NA	0.213198	0.107105	0.263421	2	NA	NA	NA	NA	NA	NA	NA	NA	NA	NA	NA	NA	NA	NA	NA	NA
sp|P43007|SATT_HUMAN	0.588077	0.521811	0.400195	2	0.938568	0.940789	0.91	4	0.956674	0.950175	0.956579	7	0.984327	0.908816	0.979213	8	0.879423	0.788576	0.832313	3	0.527	0.415515	0.494049	4
sp|P43116|PE2R2_HUMAN	NA	NA	NA	NA	NA	NA	NA	NA	0.406433	0.417265	0.353026	2	0.237256	0.226237	0.259449	1	0.273365	0.583864	0.525961	1	NA	NA	NA	NA
sp|P43119|PI2R_HUMAN	NA	NA	NA	NA	NA	NA	NA	NA	NA	NA	NA	NA	0.367863	0.348684	0.308819	1	NA	NA	NA	NA	NA	NA	NA	NA
sp|P43121|MUC18_HUMAN	0.543077	0.424679	0.390521	1	0.619594	0.73	0.789211	6	NA	NA	NA	NA	NA	NA	NA	NA	NA	NA	NA	NA	0.9736	0.97508	0.971527	28
sp|P43308|SSRB_HUMAN	NA	NA	NA	NA	0.0289021	0.0289474	0.0455263	1	NA	NA	NA	NA	0.143219	0.0725263	0.0645669	1	NA	NA	NA	NA	0.2828	0.250137	0.303496	1
sp|P43366|MAGB1_HUMAN	NA	NA	NA	NA	NA	NA	NA	NA	0.198468	0.178972	0.211908	1	NA	NA	NA	NA	NA	NA	NA	NA	NA	NA	NA	NA
sp|P46531|NOTC1_HUMAN	NA	NA	NA	NA	NA	NA	NA	NA	0.575405	0.603567	0.585329	3	0.35219	0.421632	0.430945	3	0.301923	0.536881	0.461466	2	0.538	0.49254	0.542235	4
sp|P46977|STT3A_HUMAN	0.0965385	NA	0.103518	1	0.62432	0.592632	0.668421	1	NA	NA	NA	NA	NA	NA	NA	NA	NA	NA	NA	NA	NA	NA	NA	NA
sp|P48029|SC6A8_HUMAN	NA	NA	NA	NA	0.142315	0.306053	0.208947	1	0.495252	0.477921	0.537566	1	0.211135	0.252289	0.420551	1	0.146442	NA	NA	1	0.5182	0.0983524	0.406438	1
sp|P48066|S6A11_HUMAN	NA	NA	NA	NA	0.182482	0.204211	0.0928947	2	NA	NA	NA	NA	NA	NA	NA	NA	NA	NA	NA	NA	NA	NA	NA	NA
sp|P48067|SC6A9_HUMAN	NA	NA	NA	NA	0.357327	0.0171053	0.235	1	NA	NA	NA	NA	NA	NA	NA	NA	NA	NA	NA	NA	NA	NA	NA	NA
sp|P48307|TFPI2_HUMAN	NA	NA	NA	NA	NA	NA	NA	NA	0.521247	0.52558	0.483289	1	NA	NA	NA	NA	0.679519	0.677831	0.683974	1	0.1134	0.152723	0.117323	1
sp|P48357|LEPR_HUMAN	NA	NA	NA	NA	0.58179	0.521579	0.547632	4	NA	NA	NA	NA	NA	NA	NA	NA	NA	NA	NA	NA	NA	NA	NA	NA
sp|P48509|CD151_HUMAN	0.127692	0.29766	0.0873941	2	0.071432	0.0597368	0.0242105	1	0.248293	0.252626	0.235789	2	0.111873	0.1585	0.181496	1	NA	NA	NA	NA	0.868	0.841419	0.853252	10
sp|P48551|INAR2_HUMAN	0.432308	0.264038	0.322801	2	0.551074	0.516842	0.583158	2	0.527746	0.551575	0.520197	2	0.616016	0.611816	0.615433	3	0.432019	0.0368475	0.20671	2	0.5424	0.426842	0.579469	1
sp|P48960|CD97_HUMAN	0.221154	0.0286792	0.248632	2	0.532172	0.580789	0.554737	5	0.874354	0.885186	0.884934	21	0.900739	0.882763	0.896063	23	0.822308	0.815424	0.835537	15	0.4676	0.494805	0.511571	5
sp|P49184|DNSL1_HUMAN	NA	NA	0.413094	2	NA	NA	NA	NA	NA	NA	NA	NA	NA	NA	NA	NA	0.4225	NA	NA	1	0.692	0.753066	0.632035	2
sp|P49281|NRAM2_HUMAN	NA	NA	NA	NA	0.690477	0.765526	0.696842	3	0.709716	0.716214	0.726447	2	0.407045	0.411211	0.381575	2	0.549423	0.654339	0.593681	3	0.417	0.429108	0.42396	1
sp|P49682|CXCR3_HUMAN	NA	NA	NA	NA	NA	NA	NA	NA	0.0229978	0.0186652	0.0165132	1	0.224195	0.189763	0.184094	1	NA	NA	NA	NA	NA	NA	NA	NA
sp|P49763|PLGF_HUMAN	NA	NA	NA	NA	NA	NA	NA	NA	NA	NA	NA	NA	NA	NA	NA	NA	NA	NA	NA	NA	0.263	0.202563	0.235597	1
sp|P49961|ENTP1_HUMAN	NA	NA	NA	NA	NA	NA	NA	NA	0.4086	0.454092	0.392105	2	0.696992	0.6535	0.644016	2	0.308269	0.0435593	0.345375	1	0.7338	0.755332	0.721836	7
sp|P50443|S26A2_HUMAN	0.861538	0.850566	0.925831	10	0.669212	0.587895	0.557105	4	0.510416	0.510416	0.509342	2	NA	NA	NA	NA	0.343173	0.409356	0.480814	1	0.824	0.839153	0.844491	10
sp|P50454|SERPH_HUMAN	NA	NA	NA	NA	NA	NA	NA	NA	NA	NA	NA	NA	0.117098	0.101184	0.124331	1	NA	NA	NA	NA	NA	NA	NA	NA
sp|P50895|BCAM_HUMAN	0.470385	0.566642	0.677524	2	0.962196	0.947895	0.957368	5	0.458425	0.471422	0.444211	1	0.754459	0.713421	0.729764	3	0.235288	0.382508	0.3357	1	0.8196	0.830092	0.798496	7
sp|P50897|PPT1_HUMAN	NA	NA	NA	NA	NA	NA	NA	NA	0.0424945	0.0446608	0.0208553	1	0.130158	0.124632	0.10874	1	NA	NA	NA	NA	NA	NA	NA	NA
sp|P51124|GRAM_HUMAN	NA	NA	NA	NA	NA	NA	NA	NA	0.432429	0.434595	0.524539	1	NA	NA	NA	NA	NA	NA	NA	NA	NA	NA	NA	NA
sp|P51511|MMP15_HUMAN	NA	NA	NA	NA	0.605418	0.673158	0.55	1	NA	NA	NA	NA	0.0570185	0.0308421	0.028189	1	NA	NA	NA	NA	NA	NA	NA	NA
sp|P51513|NOVA1_HUMAN	NA	NA	NA	NA	NA	NA	NA	NA	NA	NA	NA	NA	0.788417	0.760316	0.607638	1	NA	NA	NA	NA	NA	NA	NA	NA
sp|P51654|GPC3_HUMAN	NA	NA	NA	NA	0.91494	0.917105	0.945526	12	NA	NA	NA	NA	NA	NA	NA	NA	NA	NA	NA	NA	NA	NA	NA	NA
sp|P51659|DHB4_HUMAN	NA	NA	NA	NA	NA	NA	NA	NA	NA	NA	NA	NA	NA	NA	NA	NA	0.209904	0.439559	0.203485	2	NA	NA	NA	NA
sp|P51693|APLP1_HUMAN	0.120769	0.058566	0.0744951	1	NA	NA	NA	NA	NA	NA	NA	NA	NA	NA	NA	NA	NA	NA	NA	NA	NA	NA	NA	NA
sp|P51790|CLCN3_HUMAN	NA	NA	NA	NA	NA	NA	NA	NA	NA	NA	NA	NA	NA	NA	NA	NA	NA	NA	NA	NA	0.131	0.01	0.147987	1
sp|P51805|PLXA3_HUMAN	NA	NA	NA	NA	NA	NA	NA	NA	0.0706565	0.0641575	0.0642763	1	NA	NA	NA	NA	NA	NA	NA	NA	NA	NA	NA	NA
sp|P51828|ADCY7_HUMAN	NA	NA	NA	NA	0.0501671	0.137895	0.111842	1	0.690219	0.679387	0.691711	2	0.843272	0.843684	0.797323	2	NA	NA	NA	NA	0.054	0.0326545	0.0297124	1
sp|P52569|CTR2_HUMAN	NA	NA	NA	NA	0.872411	0.810526	0.836579	3	NA	NA	NA	NA	NA	NA	NA	NA	NA	NA	NA	NA	NA	NA	NA	NA
sp|P52799|EFNB2_HUMAN	NA	NA	NA	NA	NA	NA	NA	NA	NA	NA	NA	NA	NA	NA	NA	NA	NA	NA	NA	NA	0.4346	0.506133	0.437102	1
sp|P52803|EFNA5_HUMAN	0.255769	0.226679	0.232508	1	NA	NA	NA	NA	NA	NA	NA	NA	NA	NA	NA	NA	NA	NA	NA	NA	NA	NA	NA	NA
sp|P53794|SC5A3_HUMAN	NA	NA	0.513062	1	NA	NA	NA	NA	0.72488	0.720547	0.728618	8	0.537652	0.510211	0.508898	4	0.704904	0.667763	0.690423	4	0.1728	0.13913	0.145796	1
sp|P54289|CA2D1_HUMAN	0.813077	0.775849	0.841987	15	NA	NA	NA	NA	0.48442	0.490919	0.494145	3	NA	NA	NA	NA	0.5875	0.140881	0.0261238	2	0.8746	0.8754	0.870774	18
sp|P54709|AT1B3_HUMAN	0.941154	0.95517	0.916156	9	0.969284	0.983421	0.971579	9	0.98267	0.98267	0.982632	12	0.971266	0.971342	0.96622	12	0.961923	0.969797	0.974202	13	0.9846	0.968284	0.980288	10
sp|P54760|EPHB4_HUMAN	0.325	0.0809811	0.664625	3	0.418759	0.467105	0.438684	4	NA	NA	NA	NA	NA	NA	NA	NA	NA	NA	NA	NA	0.7756	0.780252	0.737168	10
sp|P54764|EPHA4_HUMAN	NA	NA	NA	NA	NA	NA	NA	NA	NA	NA	NA	NA	NA	NA	NA	NA	NA	NA	NA	NA	0.0848	0.0847597	0.101991	1
sp|P54802|ANAG_HUMAN	NA	NA	NA	NA	NA	NA	NA	NA	NA	NA	NA	NA	NA	NA	NA	NA	NA	NA	NA	NA	0.0166	0.0417162	0.0231416	1
sp|P54849|EMP1_HUMAN	0.0688462	NA	0.0390228	1	NA	NA	NA	NA	0.950175	0.948009	0.954408	7	NA	NA	NA	NA	0.844519	0.855695	0.812964	8	0.9582	0.934302	0.954004	11
sp|P54851|EMP2_HUMAN	NA	NA	NA	NA	0.135227	0.358158	0.327368	1	0.564573	0.612232	0.548421	1	0.456675	0.520632	0.527087	1	NA	NA	NA	NA	0.6898	0.734943	0.616704	2
sp|P54852|EMP3_HUMAN	NA	NA	0.40342	1	NA	NA	NA	NA	0.703217	0.681554	0.696053	6	0.686544	0.614421	0.625827	5	0.825481	0.78522	0.729121	7	0.9098	0.932037	0.903628	11
sp|P55011|S12A2_HUMAN	0.363077	0.151962	0.380847	1	NA	NA	NA	NA	0.857024	0.865689	0.856711	2	0.864169	0.872342	0.888268	2	0.758846	0.842271	0.774267	2	0.857	0.866339	0.846681	1
sp|P55058|PLTP_HUMAN	NA	NA	NA	NA	0.0926969	0.116579	0.0644737	1	NA	NA	NA	NA	0.106649	0.116816	0.119134	1	NA	NA	NA	NA	0.0408	0.071167	0.051615	1
sp|P55082|MFAP3_HUMAN	NA	NA	NA	NA	NA	NA	NA	NA	NA	NA	NA	NA	0.0152243	0.187158	0.0385827	1	NA	NA	NA	NA	NA	NA	NA	NA
sp|P55268|LAMB2_HUMAN	0.113846	0.0212075	0.0196743	1	NA	NA	NA	NA	NA	NA	NA	NA	NA	NA	NA	NA	NA	NA	NA	NA	0.0232	0.0371854	0.0165708	1
sp|P55283|CADH4_HUMAN	NA	NA	NA	NA	NA	NA	NA	NA	NA	NA	NA	NA	NA	NA	NA	NA	NA	NA	NA	NA	0.5886	0.612609	0.577279	3
sp|P55290|CAD13_HUMAN	0.304231	0.488189	0.835537	5	NA	NA	NA	NA	NA	NA	NA	NA	NA	NA	NA	NA	NA	NA	NA	NA	0.9384	0.947895	0.940863	27
sp|P55291|CAD15_HUMAN	NA	NA	NA	NA	NA	NA	NA	NA	NA	NA	NA	NA	NA	NA	NA	NA	0.155962	0.0704068	0.0873941	1	NA	NA	NA	NA
sp|P55899|FCGRN_HUMAN	NA	NA	NA	NA	NA	NA	NA	NA	0.820197	0.828862	0.824145	5	0.811926	0.820237	0.870079	5	0.476442	0.604	0.6743	2	0.7294	0.707757	0.710885	1
sp|P56199|ITA1_HUMAN	0.563846	0.308868	0.493713	3	0.853508	0.808158	0.815263	8	0.88302	0.893851	0.880592	15	NA	NA	NA	NA	0.857212	0.838915	0.861336	9	0.483	0.508398	0.474336	3
sp|P57087|JAM2_HUMAN	NA	NA	NA	NA	NA	NA	NA	NA	0.469256	0.460591	0.435526	2	NA	NA	NA	NA	0.311442	0.332169	0.355049	1	NA	NA	NA	NA
sp|P58166|INHBE_HUMAN	NA	NA	NA	NA	0.707017	0.753684	0.720526	2	NA	NA	NA	NA	NA	NA	NA	NA	NA	NA	NA	NA	NA	NA	NA	NA
sp|P58335|ANTR2_HUMAN	NA	NA	NA	NA	NA	NA	NA	NA	NA	NA	NA	NA	NA	NA	NA	NA	NA	NA	NA	NA	0.318	0.243341	0.25969	1
sp|P58658|EVA1C_HUMAN	NA	NA	NA	NA	NA	NA	NA	NA	NA	NA	NA	NA	NA	NA	NA	NA	NA	NA	NA	NA	0.065	0.105149	0.0647566	1
sp|P62079|TSN5_HUMAN	NA	NA	NA	NA	NA	NA	NA	NA	NA	NA	NA	NA	NA	NA	NA	NA	NA	NA	NA	NA	0.5292	0.474416	0.526903	2
sp|P68104|EF1A1_HUMAN	NA	NA	NA	NA	0.203747	0.0739474	0.452895	1	NA	NA	NA	NA	NA	NA	NA	NA	NA	NA	NA	NA	NA	NA	NA	NA
sp|P69849|NOMO3_HUMAN	NA	NA	NA	NA	0.0194511	0.0242105	0.01	1	NA	NA	NA	NA	0.0256728	0.0516842	0.0151969	1	NA	NA	NA	NA	NA	NA	NA	NA
sp|P78310|CXAR_HUMAN	NA	NA	NA	NA	0.751909	0.815263	0.860263	3	NA	NA	NA	NA	NA	NA	NA	NA	NA	NA	NA	NA	NA	NA	NA	NA
sp|P78324|SHPS1_HUMAN	0.858077	0.708604	0.858111	7	NA	NA	NA	NA	NA	NA	NA	NA	NA	NA	NA	NA	NA	NA	NA	NA	0.7514	0.691899	0.765642	9
sp|P78504|JAG1_HUMAN	0.685	0.686189	0.712997	4	0.940931	0.931316	0.926579	15	0.657724	0.623063	0.648289	2	0.127546	0.260105	0.254252	1	0.533558	0.573797	0.60658	1	0.604	0.628467	0.607942	4
sp|P78509|RELN_HUMAN	NA	NA	NA	NA	NA	NA	NA	NA	NA	NA	NA	NA	NA	NA	NA	NA	NA	NA	NA	NA	0.494	0.526522	0.529093	1
sp|P78536|ADA17_HUMAN	0.390769	0.0623019	0.01	1	0.272267	0.490789	0.486053	4	0.36744	0.402101	0.300921	2	0.318232	0.273132	0.321811	4	0.124231	0.19122	0.216384	4	0.5776	0.576362	0.581659	8
sp|P78552|I13R1_HUMAN	NA	NA	NA	NA	NA	NA	NA	NA	0.579737	0.573239	0.539737	4	0.472348	0.491974	0.48811	2	NA	NA	NA	NA	0.34	0.306773	0.349491	1
sp|P98155|VLDLR_HUMAN	NA	NA	NA	NA	NA	NA	NA	NA	0.436761	0.516915	0.528882	1	NA	NA	NA	NA	NA	NA	NA	NA	NA	NA	NA	NA
sp|P98160|PGBM_HUMAN	0.757692	0.772113	0.738795	2	0.784988	0.805789	0.834211	6	NA	NA	NA	NA	NA	NA	NA	NA	NA	NA	NA	NA	0.978	0.986407	0.978097	55
sp|P98172|EFNB1_HUMAN	0.228077	0.282717	0.345375	2	0.180119	0.187632	0.175789	1	0.397768	0.386937	0.385592	2	0.380923	0.395579	0.376378	2	NA	NA	NA	NA	0.6722	0.69643	0.623274	3
sp|Q00839|HNRPU_HUMAN	0.650385	0.64883	0.280879	2	0.239189	0.0692105	0.362895	1	NA	NA	NA	NA	NA	NA	NA	NA	NA	NA	NA	NA	NA	NA	NA	NA
sp|Q01151|CD83_HUMAN	NA	NA	NA	NA	NA	NA	NA	NA	0.341444	0.352276	0.322632	1	0.226807	0.262711	0.251654	3	0.327308	0.120746	0.303453	3	NA	NA	NA	NA
sp|Q01973|ROR1_HUMAN	0.19	0.0361509	0.0648208	1	NA	NA	NA	NA	NA	NA	NA	NA	NA	NA	NA	NA	NA	NA	NA	NA	0.3906	0.36341	0.358252	2
sp|Q02388|CO7A1_HUMAN	NA	NA	NA	NA	NA	NA	NA	NA	0.189803	0.176805	0.114211	1	NA	NA	NA	NA	NA	NA	NA	NA	NA	NA	NA	NA
sp|Q02487|DSC2_HUMAN	NA	NA	NA	NA	0.813341	0.760789	0.796316	3	0.274289	0.315449	0.266184	2	0.454063	0.463316	0.417953	3	NA	NA	NA	NA	NA	NA	NA	NA
sp|Q02763|TIE2_HUMAN	0.698846	0.738491	0.854886	24	NA	NA	NA	NA	NA	NA	NA	NA	NA	NA	NA	NA	NA	NA	NA	NA	0.8878	0.895789	0.890487	29
sp|Q02809|PLOD1_HUMAN	NA	NA	NA	NA	0.305346	0.303684	0.268158	2	NA	NA	NA	NA	NA	NA	NA	NA	NA	NA	NA	NA	0.0584	0.0734325	0.0800885	1
sp|Q03167|TGBR3_HUMAN	NA	NA	NA	NA	0.376229	0.355789	0.500263	3	NA	NA	NA	NA	NA	NA	NA	NA	NA	NA	NA	NA	0.0738	NA	0.115133	1
sp|Q03405|UPAR_HUMAN	0.508462	0.148226	0.487264	3	NA	NA	NA	NA	0.926346	0.926346	0.930526	14	0.4619	0.432053	0.386772	3	0.955577	0.862407	0.896808	15	0.8636	0.859542	0.866394	12
sp|Q04900|MUC24_HUMAN	NA	NA	NA	NA	NA	NA	NA	NA	0.313282	0.293786	0.320461	3	NA	NA	NA	NA	NA	NA	NA	NA	NA	NA	NA	NA
sp|Q06033|ITIH3_HUMAN	NA	NA	NA	NA	0.35969	0.386579	0.301316	1	NA	NA	NA	NA	NA	NA	NA	NA	NA	NA	NA	NA	NA	NA	NA	NA
sp|Q06418|TYRO3_HUMAN	NA	NA	NA	NA	0.499093	0.405526	0.379474	3	NA	NA	NA	NA	0.31562	0.343474	0.314016	1	NA	NA	NA	NA	0.4852	0.54238	0.50281	1
sp|Q06481|APLP2_HUMAN	NA	0.0137358	0.177687	1	NA	NA	NA	NA	0.404267	0.343611	0.572303	1	NA	NA	NA	NA	NA	NA	NA	NA	NA	NA	NA	NA
sp|Q06787|FMR1_HUMAN	NA	NA	NA	NA	NA	NA	NA	NA	0.488753	0.458425	0.465921	1	NA	NA	NA	NA	NA	NA	NA	NA	NA	NA	NA	NA
sp|Q07011|TNR9_HUMAN	NA	NA	NA	NA	NA	NA	NA	NA	0.0359956	0.0381619	0.0295395	1	NA	NA	NA	NA	NA	NA	NA	NA	NA	NA	NA	NA
sp|Q07954|LRP1_HUMAN	0.532692	0.476981	0.548534	9	0.733007	0.739474	0.725263	12	0.831028	0.831028	0.832829	24	0.328681	0.351289	0.324409	5	0.206731	0.291898	0.40987	3	NA	NA	NA	NA
sp|Q08174|PCDH1_HUMAN	NA	NA	0.151889	1	0.175394	0.46	0.448158	3	NA	NA	NA	NA	NA	NA	NA	NA	NA	NA	NA	NA	0.7822	0.775721	0.785354	13
sp|Q08334|I10R2_HUMAN	0.0203846	0.125811	0.406645	1	NA	NA	NA	NA	0.698884	0.709716	0.71125	2	0.73095	0.731658	0.760945	2	0.263846	NA	0.455016	2	NA	NA	NA	NA
sp|Q08380|LG3BP_HUMAN	NA	NA	NA	NA	0.740095	0.777368	0.805789	4	NA	NA	NA	NA	NA	NA	NA	NA	NA	NA	NA	NA	NA	NA	NA	NA
sp|Q08431|MFGM_HUMAN	NA	NA	NA	NA	0.362053	0.325	0.325	1	NA	NA	NA	NA	NA	NA	NA	NA	NA	NA	NA	NA	0.4324	0.420046	0.456814	2
sp|Q08722|CD47_HUMAN	0.854615	0.723547	0.867785	11	0.643222	0.786842	0.767895	3	0.811532	0.811532	0.819803	8	0.715277	0.708211	0.698583	7	0.673173	0.744949	0.767818	3	0.9076	0.918444	0.910199	13
sp|Q09328|MGT5A_HUMAN	NA	NA	NA	NA	0.0808831	0.055	0.0360526	1	NA	NA	NA	NA	NA	NA	NA	NA	NA	NA	NA	NA	NA	NA	NA	NA
sp|Q10588|BST1_HUMAN	NA	NA	0.355049	1	NA	NA	NA	NA	0.334945	0.319781	0.329145	2	0.24248	0.239263	0.160709	4	NA	0.01	0.229283	1	0.7734	0.773455	0.759071	8
sp|Q10589|BST2_HUMAN	NA	NA	NA	NA	0.633771	0.656579	0.595	5	0.863523	0.850525	0.858882	8	0.830211	0.815026	0.831102	6	0.781058	0.768441	0.793616	5	0.7998	0.816499	0.802876	8
sp|Q12767|TMM94_HUMAN	NA	NA	NA	NA	0.196659	0.301316	0.156842	1	0.417265	0.451926	0.452895	2	0.354802	0.437263	0.407559	1	NA	NA	NA	NA	NA	NA	NA	NA
sp|Q12797|ASPH_HUMAN	NA	NA	NA	NA	NA	NA	NA	NA	0.135646	0.196302	0.0751316	1	NA	NA	NA	NA	NA	NA	NA	NA	NA	NA	NA	NA
sp|Q12866|MERTK_HUMAN	0.695385	0.701132	0.825863	6	0.685752	0.64	0.628158	1	0.835361	0.837527	0.837171	10	NA	NA	NA	NA	0.695385	0.674475	0.654951	2	0.5402	0.585423	0.522522	6
sp|Q12884|SEPR_HUMAN	0.923846	0.876717	0.896808	10	NA	NA	NA	NA	0.616565	0.649059	0.626579	2	NA	NA	NA	NA	0.470096	0.661051	0.661401	2	0.1992	0.166316	0.231217	1
sp|Q12891|HYAL2_HUMAN	0.795769	0.816943	0.832313	4	0.600692	0.568947	0.649474	1	NA	NA	NA	NA	NA	NA	NA	NA	NA	NA	NA	NA	0.8724	0.882197	0.905819	3
sp|Q12907|LMAN2_HUMAN	NA	NA	NA	NA	0.763723	0.793947	0.779737	8	0.482254	0.486586	0.518026	6	0.485409	0.419026	0.47252	3	0.34	0.187864	0.184137	1	NA	NA	0.202743	1
sp|Q12913|PTPRJ_HUMAN	0.64	0.630151	0.580782	5	0.371504	0.419737	0.346316	2	0.961007	0.954508	0.960921	43	0.929472	0.927053	0.929843	27	0.946058	0.942949	0.958078	30	0.5996	0.569565	0.599181	6
sp|Q13018|PLA2R_HUMAN	NA	NA	NA	NA	NA	NA	NA	NA	NA	NA	NA	NA	NA	NA	NA	NA	NA	NA	NA	NA	0.384	0.327162	0.371394	4
sp|Q13177|PAK2_HUMAN	NA	NA	NA	NA	NA	NA	NA	NA	NA	NA	NA	NA	NA	NA	NA	NA	NA	NA	NA	NA	0.0936	0.0122654	0.301305	1
sp|Q13201|MMRN1_HUMAN	0.196923	NA	0.371173	4	NA	NA	NA	NA	NA	NA	NA	NA	NA	NA	NA	NA	NA	NA	NA	NA	0.9428	0.916178	0.951814	34
sp|Q13275|SEM3F_HUMAN	NA	NA	NA	NA	NA	NA	NA	NA	NA	NA	NA	NA	NA	NA	NA	NA	NA	NA	NA	NA	0.4764	0.336224	0.489668	1
sp|Q13308|PTK7_HUMAN	0.754231	0.809472	0.690423	2	0.971647	0.969211	0.976316	17	0.295952	0.311116	0.287895	2	0.602955	0.538868	0.597244	3	NA	NA	NA	NA	0.4566	0.413249	0.476527	4
sp|Q13332|PTPRS_HUMAN	0.0307692	NA	0.435668	2	0.522721	0.410263	0.488421	1	NA	NA	NA	NA	NA	NA	NA	NA	NA	NA	NA	NA	NA	NA	NA	NA
sp|Q13421|MSLN_HUMAN	NA	NA	NA	NA	0.546348	0.422105	0.481316	2	NA	NA	NA	NA	NA	NA	NA	NA	NA	NA	NA	NA	NA	NA	NA	NA
sp|Q13426|XRCC4_HUMAN	NA	NA	NA	NA	0.383317	0.0881579	0.474211	1	NA	NA	NA	NA	NA	NA	NA	NA	NA	NA	NA	NA	NA	NA	NA	NA
sp|Q13433|S39A6_HUMAN	0.674615	0.540491	0.558208	5	0.829881	0.850789	0.841316	6	0.770372	0.774705	0.767697	6	0.733562	0.736868	0.734961	5	0.577981	0.567085	0.584007	3	0.4808	0.515195	0.491858	3
sp|Q13443|ADAM9_HUMAN	NA	NA	NA	NA	NA	NA	NA	NA	NA	NA	NA	NA	NA	NA	NA	NA	NA	NA	NA	NA	0.2938	0.340755	0.277212	1
sp|Q13444|ADA15_HUMAN	NA	NA	NA	NA	NA	NA	NA	NA	NA	NA	NA	NA	NA	NA	NA	NA	NA	NA	NA	NA	0.6612	0.660183	0.614513	6
sp|Q13478|IL18R_HUMAN	NA	NA	NA	NA	NA	NA	NA	NA	NA	NA	NA	NA	NA	NA	NA	NA	0.29875	0.221424	0.0132248	1	0.4544	0.381533	0.500619	3
sp|Q13510|ASAH1_HUMAN	NA	NA	NA	NA	0.106874	0.0905263	0.130789	1	NA	NA	NA	NA	NA	NA	NA	NA	0.0226923	0.765085	0.151889	2	NA	NA	NA	NA
sp|Q13586|STIM1_HUMAN	NA	NA	NA	NA	0.336062	0.291842	0.313158	2	NA	NA	NA	NA	0.299947	0.299184	0.277638	1	NA	NA	NA	NA	NA	NA	NA	NA
sp|Q13641|TPBG_HUMAN	0.487692	0.338755	0.79684	8	NA	NA	NA	NA	0.610066	0.605733	0.62875	3	0.362639	0.291368	0.415354	1	0.247981	0.708034	0.277655	3	0.6788	0.583158	0.684602	8
sp|Q13740|CD166_HUMAN	0.993077	0.981321	0.99355	34	0.964558	0.964474	0.962105	18	0.995667	0.995667	0.995658	38	0.968654	0.984368	0.984409	19	0.996827	0.98322	0.99355	41	0.9758	0.979611	0.975907	19
sp|Q13797|ITA9_HUMAN	NA	NA	NA	NA	NA	NA	NA	NA	NA	NA	NA	NA	0.370475	0.327842	0.204882	1	NA	NA	NA	NA	NA	NA	NA	NA
sp|Q13873|BMPR2_HUMAN	0.553462	0.185585	0.438893	1	NA	NA	NA	NA	0.139978	0.118315	0.13375	1	NA	NA	NA	NA	0.184519	0.107322	0.155114	1	0.6942	0.732677	0.686792	6
sp|Q14108|SCRB2_HUMAN	0.224615	0.364906	0.284104	1	0.629045	0.632895	0.623421	4	0.779037	0.785536	0.765526	3	0.339129	0.424237	0.449134	1	0.7525	0.644271	0.79684	3	0.6744	0.67151	0.66708	3
sp|Q14112|NID2_HUMAN	NA	NA	NA	NA	NA	NA	NA	NA	NA	NA	NA	NA	NA	NA	NA	NA	NA	NA	NA	NA	0.8284	0.710023	0.868584	5
sp|Q14118|DAG1_HUMAN	NA	NA	NA	NA	0.647947	0.668421	0.658947	3	0.415098	0.4086	0.335658	1	0.631689	0.622237	0.602441	1	NA	NA	NA	NA	0.5072	0.383799	0.485288	2
sp|Q14126|DSG2_HUMAN	NA	NA	NA	NA	0.976372	0.973947	0.966842	8	0.516915	0.506083	0.491974	2	0.744011	0.762921	0.776535	6	NA	NA	NA	NA	NA	NA	NA	NA
sp|Q14162|SREC_HUMAN	NA	NA	NA	NA	NA	NA	NA	NA	NA	NA	NA	NA	NA	NA	NA	NA	NA	NA	NA	NA	0.362	NA	0.299115	1
sp|Q14246|AGRE1_HUMAN	NA	NA	NA	NA	NA	NA	NA	NA	NA	NA	NA	NA	0.0413456	0.0568947	0.0203937	1	NA	NA	NA	NA	NA	NA	NA	NA
sp|Q14314|FGL2_HUMAN	NA	NA	NA	NA	NA	NA	NA	NA	NA	NA	NA	NA	NA	NA	NA	NA	NA	NA	NA	NA	0.307	0.26373	0.312257	4
sp|Q14517|FAT1_HUMAN	NA	NA	NA	NA	0.862959	0.817632	0.862632	9	0.68372	0.675055	0.676513	3	0.438391	0.434658	0.428346	2	0.600192	0.483186	0.66785	3	NA	NA	NA	NA
sp|Q14542|S29A2_HUMAN	NA	NA	NA	NA	NA	NA	NA	NA	NA	NA	NA	NA	0.0779156	0.241868	0.0593701	1	NA	NA	NA	NA	NA	NA	NA	NA
sp|Q14766|LTBP1_HUMAN	NA	NA	NA	NA	NA	NA	NA	NA	NA	NA	NA	NA	NA	NA	NA	NA	NA	NA	NA	NA	0.714	0.689634	0.697743	4
sp|Q14956|GPNMB_HUMAN	NA	NA	NA	NA	NA	NA	NA	NA	0.0208315	0.0164989	0.198882	1	NA	NA	NA	NA	0.149615	0.218068	0.0712704	1	NA	NA	NA	NA
sp|Q14CZ8|HECAM_HUMAN	NA	NA	NA	NA	0.631408	0.666053	0.635263	2	NA	NA	NA	NA	NA	NA	NA	NA	NA	NA	NA	NA	NA	NA	NA	NA
sp|Q15043|S39AE_HUMAN	0.809615	0.671245	0.74202	4	0.966921	0.952632	0.955	6	0.707549	0.714048	0.780724	4	0.681319	0.481553	0.553071	4	0.787404	0.593932	0.709772	5	0.6986	0.669245	0.713075	5
sp|Q15063|POSTN_HUMAN	NA	NA	NA	NA	NA	NA	NA	NA	NA	NA	NA	NA	NA	NA	NA	NA	NA	NA	NA	NA	0.5644	0.5673	0.559757	1
sp|Q15165|PON2_HUMAN	NA	NA	NA	NA	0.38568	0.339211	0.348684	2	NA	NA	NA	NA	NA	NA	NA	NA	NA	NA	NA	NA	NA	NA	NA	NA
sp|Q15223|NECT1_HUMAN	0.626154	0.55917	0.651726	4	0.718831	0.694474	0.73	4	0.536411	0.529912	0.515855	3	0.736174	0.684763	0.680394	4	0.638269	0.127458	0.0777199	1	0.6546	0.685103	0.699934	3
sp|Q15262|PTPRK_HUMAN	NA	NA	0.500163	2	0.681026	0.540526	0.651842	4	0.776871	0.779037	0.772039	10	0.516755	0.549289	0.53748	4	0.79375	0.684542	0.764593	6	0.8328	0.802906	0.783164	9
sp|Q15389|ANGP1_HUMAN	NA	NA	NA	NA	NA	NA	NA	NA	NA	NA	NA	NA	NA	NA	NA	NA	NA	NA	NA	NA	0.1552	0.0258581	0.130465	2
sp|Q15399|TLR1_HUMAN	NA	NA	0.271205	1	NA	NA	NA	NA	0.753042	0.733545	0.743816	3	NA	0.0178158	0.0827559	1	0.390769	0.147593	0.587231	1	NA	NA	NA	NA
sp|Q15722|LT4R1_HUMAN	NA	NA	NA	NA	NA	NA	NA	NA	NA	NA	NA	NA	0.459288	0.460711	0.454331	1	NA	NA	NA	NA	NA	NA	NA	NA
sp|Q15743|OGR1_HUMAN	NA	NA	NA	NA	NA	NA	NA	NA	0.456258	0.423764	0.413816	3	0.234644	0.171526	0.282835	1	0.0639423	0.328814	0.393746	2	NA	NA	NA	NA
sp|Q15758|AAAT_HUMAN	0.851154	0.596528	0.793616	2	0.896038	0.902895	0.883947	8	0.913348	0.874354	0.9175	11	0.905963	0.901	0.903858	7	0.835	0.681186	0.761368	9	0.5512	0.666979	0.656128	2
sp|Q15904|VAS1_HUMAN	NA	NA	NA	NA	0.60778	0.680263	0.663684	3	0.464923	0.449759	0.476776	2	0.514142	0.447684	0.519291	2	0.165481	NA	0.451792	1	0.2784	0.309039	0.310066	1
sp|Q16270|IBP7_HUMAN	NA	NA	NA	NA	NA	NA	NA	NA	NA	NA	NA	NA	NA	NA	NA	NA	NA	NA	NA	NA	0.3884	0.390595	0.327588	2
sp|Q16363|LAMA4_HUMAN	0.712692	0.71234	0.809739	13	NA	NA	NA	NA	NA	NA	NA	NA	NA	NA	NA	NA	NA	NA	NA	NA	0.8372	0.82103	0.818208	21
sp|Q16563|SYPL1_HUMAN	0.484231	0.159434	0.171238	1	0.728282	0.803421	0.746579	1	0.802867	0.818031	0.785066	1	0.879842	0.893184	0.885669	2	0.831827	0.828847	0.806515	1	0.89	0.868604	0.875155	4
sp|Q16602|CALRL_HUMAN	NA	NA	NA	NA	NA	NA	NA	NA	NA	NA	NA	NA	NA	NA	NA	NA	NA	NA	NA	NA	0.8922	0.855011	0.91896	6
sp|Q16706|MA2A1_HUMAN	NA	NA	NA	NA	0.326611	0.329737	0.289474	1	NA	NA	NA	NA	NA	NA	NA	NA	NA	NA	NA	NA	NA	NA	NA	NA
sp|Q16787|LAMA3_HUMAN	0.235	0.196792	0.184137	1	NA	NA	NA	NA	NA	NA	NA	NA	NA	NA	NA	NA	NA	NA	NA	NA	NA	NA	NA	NA
sp|Q16790|CAH9_HUMAN	NA	NA	NA	NA	0.423484	0.377105	0.367632	2	NA	NA	NA	NA	NA	NA	NA	NA	NA	NA	NA	NA	NA	NA	NA	NA
sp|Q16832|DDR2_HUMAN	NA	NA	NA	NA	NA	NA	NA	NA	NA	NA	NA	NA	NA	NA	NA	NA	NA	NA	NA	NA	0.1376	0.130069	0.17427	1
sp|Q24JP5|T132A_HUMAN	0.584615	0.633887	0.53886	1	0.558162	0.538158	0.571316	1	NA	NA	NA	NA	NA	NA	NA	NA	NA	NA	NA	NA	0.4016	0.404188	0.441482	1
sp|Q29980|MICB_HUMAN	NA	NA	NA	NA	0.27463	0.206579	0.497895	2	NA	NA	NA	NA	NA	NA	NA	NA	NA	NA	NA	NA	0.2564	0.245606	0.275022	1
sp|Q29983|MICA_HUMAN	0.556923	0.376113	0.34215	3	0.40222	0.583158	0.464737	2	NA	NA	NA	NA	NA	NA	NA	NA	NA	NA	NA	NA	0.7382	0.728146	0.756881	6
sp|Q2HXU8|CL12B_HUMAN	0.193462	0.278981	0.116417	1	NA	NA	NA	NA	NA	NA	NA	NA	NA	NA	NA	NA	NA	NA	NA	NA	NA	NA	NA	NA
sp|Q2VWP7|PRTG_HUMAN	NA	NA	NA	NA	0.151766	0.173421	0.277632	2	NA	NA	NA	NA	NA	NA	NA	NA	NA	NA	NA	NA	NA	NA	NA	NA
sp|Q30201|HFE_HUMAN	0.145	NA	0.119642	1	NA	NA	NA	NA	NA	NA	NA	NA	NA	NA	NA	NA	NA	NA	NA	NA	NA	NA	NA	NA
sp|Q32P28|P3H1_HUMAN	NA	NA	NA	NA	NA	NA	NA	NA	NA	NA	NA	NA	0.0909763	0.0595	0.0749606	1	NA	NA	NA	NA	0.428	0.608078	0.450243	1
sp|Q3ZCQ3|F174B_HUMAN	0.300769	0.372377	0.193811	1	NA	NA	NA	NA	NA	NA	NA	NA	NA	NA	NA	NA	NA	NA	NA	NA	NA	NA	NA	NA
sp|Q495T6|MMEL1_HUMAN	NA	NA	NA	NA	NA	NA	NA	NA	NA	NA	NA	NA	0.529815	0.502395	0.503701	1	NA	NA	NA	NA	NA	NA	NA	NA
sp|Q4KMQ2|ANO6_HUMAN	0.882308	0.887925	0.777492	6	0.943294	0.955	0.938421	10	0.861357	0.870022	0.861053	10	0.921636	0.919237	0.911654	9	0.863558	0.848983	0.87101	10	0.8108	0.809703	0.829159	12
sp|Q562F6|SGO2_HUMAN	NA	NA	NA	NA	NA	NA	NA	NA	NA	NA	NA	NA	NA	NA	NA	NA	0.0861538	0.520102	0.261531	1	NA	NA	NA	NA
sp|Q5BKX6|S45A4_HUMAN	NA	NA	NA	NA	NA	NA	NA	NA	NA	NA	NA	NA	0.158892	0.122026	0.0229921	1	NA	NA	NA	NA	NA	NA	NA	NA
sp|Q5KU26|COL12_HUMAN	NA	NA	NA	NA	NA	NA	NA	NA	0.798534	0.822363	0.798092	1	NA	NA	NA	NA	NA	NA	NA	NA	0.4962	0.458558	0.480907	5
sp|Q5QGZ9|CL12A_HUMAN	NA	NA	NA	NA	NA	NA	NA	NA	0.360941	0.391269	0.366053	1	0.764908	0.765526	0.786929	6	NA	NA	NA	NA	NA	NA	NA	NA
sp|Q5R3F8|PPR29_HUMAN	NA	NA	NA	NA	NA	NA	NA	NA	NA	NA	NA	NA	0.383536	0.465921	0.391969	2	NA	NA	NA	NA	NA	NA	NA	NA
sp|Q5SZB4|CI050_HUMAN	NA	NA	NA	NA	NA	NA	NA	NA	0.289453	0.274289	0.361711	1	NA	NA	NA	NA	NA	NA	NA	NA	NA	NA	NA	NA
sp|Q5T2D2|TRML2_HUMAN	NA	NA	NA	NA	NA	NA	NA	NA	NA	NA	NA	NA	0.417493	0.361711	0.358189	1	NA	NA	NA	NA	NA	NA	NA	NA
sp|Q5T3F8|CSCL2_HUMAN	NA	NA	NA	NA	0.51327	0.483684	0.46	3	0.053326	0.0424945	0.0577632	1	0.326069	0.390368	0.347795	2	NA	NA	NA	NA	0.2102	0.222952	0.253119	1
sp|Q5T5U3|RHG21_HUMAN	NA	NA	NA	NA	NA	NA	NA	NA	0.100985	0.111816	0.120724	1	NA	NA	NA	NA	NA	NA	NA	NA	NA	NA	NA	NA
sp|Q5TAQ9|DCAF8_HUMAN	NA	NA	NA	NA	NA	NA	NA	NA	0.0641575	0.113982	0.118553	1	NA	NA	NA	NA	NA	NA	NA	NA	NA	NA	NA	NA
sp|Q5TBA9|FRY_HUMAN	NA	NA	NA	NA	NA	NA	NA	NA	0.679387	0.594902	0.665658	1	NA	NA	NA	NA	NA	NA	NA	NA	NA	NA	NA	NA
sp|Q5VUB5|F1711_HUMAN	NA	0.129547	0.551759	1	0.0218138	0.01	0.0147368	1	NA	NA	NA	NA	0.13277	0.106395	0.0671654	1	NA	NA	NA	NA	0.3752	0.374737	0.321018	4
sp|Q5VW38|GP107_HUMAN	NA	NA	NA	NA	0.699928	0.685	0.621053	2	0.222298	0.217965	0.188026	1	NA	NA	NA	NA	NA	NA	NA	NA	NA	NA	NA	NA
sp|Q5VY43|PEAR1_HUMAN	NA	NA	NA	NA	NA	NA	NA	NA	NA	NA	NA	NA	NA	NA	NA	NA	NA	NA	NA	NA	0.6568	0.639794	0.680221	6
sp|Q5ZPR3|CD276_HUMAN	0.778462	0.652566	0.900033	9	0.801527	0.838947	0.855526	4	0.967505	0.963173	0.965263	17	0.952982	0.9505	0.958425	11	0.923846	0.953017	0.954853	13	0.9802	0.970549	0.984668	13
sp|Q68CQ7|GL8D1_HUMAN	NA	NA	NA	NA	0.392768	0.341579	0.253947	3	NA	NA	NA	NA	NA	NA	NA	NA	NA	NA	NA	NA	NA	NA	NA	NA
sp|Q68D85|NR3L1_HUMAN	0.231538	0.189321	0.190586	1	0.806253	0.751316	0.784474	5	0.352276	0.350109	0.29875	1	0.720501	0.729053	0.70378	5	NA	NA	NA	NA	0.4456	0.435904	0.463385	3
sp|Q68DH5|LMBD2_HUMAN	NA	NA	NA	NA	NA	NA	NA	NA	0.235295	0.215799	0.179342	2	0.195462	0.200184	0.150315	1	0.292404	0.184508	0.235733	1	NA	NA	NA	NA
sp|Q6AZY7|SCAR3_HUMAN	NA	NA	NA	NA	NA	NA	NA	NA	NA	NA	NA	NA	NA	NA	NA	NA	NA	NA	NA	NA	0.4698	0.510664	0.505	3
sp|Q6EMK4|VASN_HUMAN	0.131154	NA	0.109967	1	0.780263	0.692105	0.765526	2	NA	NA	NA	NA	NA	NA	NA	NA	NA	NA	NA	NA	NA	NA	NA	NA
sp|Q6GTX8|LAIR1_HUMAN	NA	NA	NA	NA	NA	NA	NA	NA	0.980503	0.976171	0.976118	5	0.958206	0.966132	0.961024	3	0.914327	0.956373	0.945179	2	NA	NA	NA	NA
sp|Q6H3X3|ULBP5_HUMAN	0.0238462	NA	0.338925	1	NA	NA	NA	NA	0.131313	0.139978	0.253158	1	0.519367	0.484158	0.446535	1	NA	NA	NA	NA	NA	NA	NA	NA
sp|Q6NSJ0|MYORG_HUMAN	NA	NA	NA	NA	0.553437	0.547632	0.542895	3	NA	NA	NA	NA	NA	NA	NA	NA	NA	NA	NA	NA	0.087	0.096087	0.110752	1
sp|Q6NSJ5|LRC8E_HUMAN	NA	NA	NA	NA	NA	NA	NA	NA	NA	NA	NA	NA	NA	NA	NA	NA	NA	NA	NA	NA	0.2344	0.211625	0.233407	1
sp|Q6NVV3|NIPA3_HUMAN	NA	NA	NA	NA	NA	NA	NA	NA	0.644726	0.638228	0.635263	1	NA	NA	NA	NA	NA	NA	NA	NA	NA	NA	NA	NA
sp|Q6P179|ERAP2_HUMAN	NA	NA	NA	NA	NA	NA	NA	NA	0.165974	0.163807	0.151118	1	NA	NA	NA	NA	NA	NA	NA	NA	NA	NA	NA	NA
sp|Q6P4E1|CASC4_HUMAN	0.055	0.267774	0.20671	3	0.364415	0.37	0.315526	2	NA	NA	NA	NA	NA	NA	NA	NA	NA	NA	NA	NA	NA	NA	NA	NA
sp|Q6P4Q7|CNNM4_HUMAN	0.0376923	0.0174717	0.297003	1	0.716468	0.675526	0.718158	3	0.571072	0.558074	0.5875	2	0.665646	0.604	0.605039	2	0.0702885	0.231492	0.290554	2	0.4236	0.449497	0.402058	2
sp|Q6P9F7|LRC8B_HUMAN	NA	NA	NA	NA	0.603055	0.542895	0.540526	2	0.207133	0.191969	0.183684	1	NA	NA	NA	NA	NA	NA	NA	NA	0.4038	0.406453	0.432721	1
sp|Q6PCB8|EMB_HUMAN	NA	NA	NA	NA	NA	NA	NA	NA	0.891685	0.896018	0.874079	3	0.981715	0.981763	0.971417	12	0.869904	0.89261	0.880684	3	NA	NA	NA	NA
sp|Q6PIF6|MYO7B_HUMAN	NA	NA	NA	NA	NA	NA	NA	NA	0.597068	0.655558	0.594013	1	NA	NA	NA	NA	NA	NA	NA	NA	NA	NA	NA	NA
sp|Q6PJF5|RHDF2_HUMAN	NA	NA	NA	NA	NA	NA	NA	NA	NA	NA	NA	NA	NA	NA	NA	NA	NA	NA	NA	NA	NA	NA	0.0691372	1
sp|Q6QNK2|AGRD1_HUMAN	NA	NA	NA	NA	0.241551	0.208947	0.296579	2	NA	NA	NA	NA	NA	NA	NA	NA	NA	NA	NA	NA	NA	NA	NA	NA
sp|Q6UB99|ANR11_HUMAN	NA	NA	NA	NA	0.269905	0.505	0.308421	1	NA	NA	NA	NA	NA	NA	NA	NA	NA	NA	NA	NA	NA	NA	NA	NA
sp|Q6UWB1|I27RA_HUMAN	NA	NA	NA	NA	NA	NA	NA	NA	NA	NA	NA	NA	NA	NA	NA	NA	NA	NA	NA	NA	0.2806	0.216156	0.294735	1
sp|Q6UWL2|SUSD1_HUMAN	NA	NA	NA	NA	NA	NA	NA	NA	0.430263	0.428096	0.402961	4	0.809314	0.799395	0.820709	8	NA	NA	NA	NA	NA	NA	NA	NA
sp|Q6UWM9|UD2A3_HUMAN	NA	NA	NA	NA	0.314797	0.166316	0.244474	1	NA	NA	NA	NA	NA	NA	NA	NA	NA	NA	NA	NA	NA	NA	NA	NA
sp|Q6UX71|PXDC2_HUMAN	NA	NA	NA	NA	NA	NA	NA	NA	0.315449	0.30895	0.296579	2	NA	NA	NA	NA	NA	NA	NA	NA	NA	NA	NA	NA
sp|Q6UXD5|SE6L2_HUMAN	0.806154	0.854302	0.774267	3	0.543986	0.557105	0.538158	2	0.727046	0.740044	0.713421	3	0.85372	0.869737	0.872677	3	NA	0.419424	NA	1	NA	NA	NA	NA
sp|Q6UY14|ATL4_HUMAN	NA	NA	NA	NA	0.276993	0.384211	0.294211	2	NA	NA	NA	NA	NA	NA	NA	NA	NA	NA	NA	NA	NA	NA	NA	NA
sp|Q6V0I7|FAT4_HUMAN	0.73	0.760906	0.719446	10	NA	NA	NA	NA	NA	NA	NA	NA	NA	NA	NA	NA	NA	NA	NA	NA	0.5908	0.632998	0.58604	9
sp|Q6YBV0|S36A4_HUMAN	NA	NA	NA	NA	NA	NA	NA	NA	0.0858206	0.0944858	0.0773026	1	0.592507	0.640474	0.646614	2	NA	NA	NA	NA	NA	NA	NA	NA
sp|Q6YHK3|CD109_HUMAN	0.979231	0.988792	0.980651	27	0.839332	0.789211	0.770263	5	0.974004	0.974004	0.971776	16	0.942533	0.955711	0.945433	8	0.873077	0.946305	0.948404	11	0.879	0.861808	0.862013	14
sp|Q6ZMC9|SIG15_HUMAN	NA	NA	NA	NA	NA	NA	NA	NA	0.163807	0.148643	0.155461	1	NA	NA	NA	NA	0.197212	NA	0.284104	1	NA	NA	NA	NA
sp|Q6ZMH5|S39A5_HUMAN	NA	NA	NA	NA	0.4542	0.431579	0.426842	1	NA	NA	NA	NA	NA	NA	NA	NA	NA	NA	NA	NA	NA	NA	NA	NA
sp|Q6ZMP0|THSD4_HUMAN	NA	NA	NA	NA	NA	NA	NA	NA	NA	NA	NA	NA	NA	NA	NA	NA	NA	NA	NA	NA	0.1706	0.159519	0.152367	1
sp|Q6ZN01|MASTR_HUMAN	0.622692	0.783321	0.429218	1	NA	NA	NA	NA	NA	NA	NA	NA	NA	NA	NA	NA	NA	NA	NA	NA	NA	NA	NA	NA
sp|Q6ZS86|GLPK5_HUMAN	NA	NA	NA	NA	NA	NA	NA	NA	NA	NA	NA	NA	0.145831	0.163711	0.14252	1	NA	NA	NA	NA	NA	NA	NA	NA
sp|Q6ZVL6|K154L_HUMAN	0.169231	0.107132	0.0454723	1	NA	NA	NA	NA	NA	NA	NA	NA	NA	NA	NA	NA	NA	NA	NA	NA	0.3092	0.247872	0.281593	1
sp|Q76M96|CCD80_HUMAN	NA	NA	0.554984	2	NA	NA	NA	NA	NA	NA	NA	NA	NA	NA	NA	NA	NA	NA	NA	NA	NA	NA	NA	NA
sp|Q7KYR7|BT2A1_HUMAN	0.0480769	0.0473585	0.613029	2	0.714105	0.630526	0.772632	4	0.740044	0.746543	0.7525	6	0.683931	0.663921	0.690787	3	0.612885	0.557017	0.687199	4	0.5006	0.503867	0.472146	3
sp|Q7LGA3|HS2ST_HUMAN	NA	NA	NA	NA	0.638496	0.654211	0.673158	1	NA	NA	NA	NA	NA	NA	NA	NA	NA	NA	NA	NA	NA	NA	NA	NA
sp|Q7Z3B1|NEGR1_HUMAN	0.847692	0.831887	0.838762	6	NA	NA	NA	NA	NA	NA	NA	NA	0.135383	0.288763	0.272441	1	NA	NA	NA	NA	0.8416	0.848215	0.840111	6
sp|Q7Z3C6|ATG9A_HUMAN	0.238462	0.0996604	0.0841694	1	0.756635	0.767895	0.741842	2	NA	NA	NA	NA	NA	NA	NA	NA	NA	NA	NA	NA	0.3224	0.284119	0.33854	2
sp|Q7Z402|TMC7_HUMAN	NA	NA	NA	NA	0.435298	0.519211	0.516842	2	NA	NA	NA	NA	NA	NA	NA	NA	NA	NA	NA	NA	NA	NA	NA	NA
sp|Q7Z403|TMC6_HUMAN	NA	NA	NA	NA	0.267542	0.429211	0.384211	1	0.211466	0.194136	0.224934	1	0.629077	0.692579	0.716772	1	NA	NA	NA	NA	NA	NA	NA	NA
sp|Q7Z407|CSMD3_HUMAN	NA	NA	NA	NA	NA	NA	NA	NA	0.265624	0.298118	0.326974	1	NA	NA	NA	NA	NA	NA	NA	NA	NA	NA	NA	NA
sp|Q7Z5N4|SDK1_HUMAN	NA	NA	NA	NA	NA	NA	NA	NA	0.529912	0.503917	0.505	3	0.741398	0.739474	0.724567	4	0.0671154	0.406	0.361498	1	NA	NA	NA	NA
sp|Q7Z6M3|MILR1_HUMAN	0.501538	0.458302	0.596906	3	NA	NA	NA	NA	0.746543	0.74221	0.787237	5	0.673483	0.645684	0.633622	1	0.616058	0.412712	0.425993	1	0.3202	0.191236	0.305686	1
sp|Q7Z7M0|MEGF8_HUMAN	0.110385	NA	0.126091	1	0.215561	0.118947	0.199474	1	NA	NA	NA	NA	NA	NA	0.152913	1	NA	NA	NA	NA	NA	NA	NA	NA
sp|Q86SJ2|AMGO2_HUMAN	0.387308	0.506868	0.319577	1	NA	NA	NA	NA	NA	NA	NA	NA	NA	NA	NA	NA	NA	NA	NA	NA	NA	NA	NA	NA
sp|Q86SQ4|AGRG6_HUMAN	0.401154	0.462038	0.451792	3	0.858234	0.801053	0.822368	9	NA	NA	NA	NA	0.297335	0.320026	0.215276	2	NA	NA	NA	NA	0.5336	0.422311	0.570708	8
sp|Q86SR1|GLT10_HUMAN	NA	NA	NA	NA	NA	NA	NA	NA	NA	NA	NA	NA	NA	NA	NA	NA	NA	NA	NA	NA	0.0474	NA	0.0253319	1
sp|Q86T13|CLC14_HUMAN	0.792308	0.790792	0.66785	2	NA	NA	NA	NA	NA	NA	NA	NA	NA	NA	NA	NA	NA	NA	NA	NA	0.681	0.62167	0.778783	2
sp|Q86TG1|T150A_HUMAN	NA	NA	NA	NA	NA	NA	NA	NA	NA	NA	NA	NA	NA	NA	NA	NA	NA	NA	NA	NA	0.4412	0.424577	0.428341	1
sp|Q86UF1|TSN33_HUMAN	NA	NA	NA	NA	0.149403	0.235	0.173421	1	NA	NA	NA	NA	NA	NA	NA	NA	NA	NA	NA	NA	NA	NA	NA	NA
sp|Q86UN3|R4RL2_HUMAN	NA	0.0324151	0.3357	1	NA	NA	NA	NA	NA	NA	NA	NA	NA	NA	NA	NA	NA	NA	NA	NA	NA	NA	NA	NA
sp|Q86VB7|C163A_HUMAN	NA	NA	NA	NA	NA	NA	NA	NA	0.78337	0.787702	0.782895	7	0.0308971	0.0386579	0.0333858	1	0.406635	0.359017	0.429218	2	NA	NA	NA	NA
sp|Q86VR7|VS10L_HUMAN	NA	NA	NA	NA	0.437661	0.393684	0.332105	2	NA	NA	NA	NA	NA	NA	NA	NA	NA	NA	NA	NA	NA	NA	NA	NA
sp|Q86VW1|S22AG_HUMAN	NA	NA	NA	NA	NA	NA	NA	NA	0.64256	0.62523	0.637434	2	0.777968	0.778553	0.779134	1	NA	NA	NA	NA	NA	NA	NA	NA
sp|Q86VY9|T200A_HUMAN	NA	NA	NA	NA	NA	NA	NA	NA	0.0554923	0.053326	0.0403947	2	NA	NA	NA	NA	NA	NA	NA	NA	NA	NA	NA	NA
sp|Q86VZ1|P2RY8_HUMAN	NA	NA	NA	NA	NA	NA	NA	NA	NA	NA	NA	NA	0.908575	0.911421	0.90126	7	NA	NA	NA	NA	NA	NA	NA	NA
sp|Q86WI1|PKHL1_HUMAN	NA	NA	NA	NA	NA	NA	NA	NA	NA	NA	NA	NA	NA	NA	NA	NA	0.904808	0.0536271	0.0390228	1	0.1244	0.0145309	0.0910398	2
sp|Q86XS8|GOLI_HUMAN	NA	NA	NA	NA	NA	NA	NA	NA	0.142144	0.155142	0.135921	1	NA	NA	NA	NA	NA	NA	NA	NA	NA	NA	NA	NA
sp|Q86XT9|TM219_HUMAN	NA	NA	NA	NA	NA	NA	NA	NA	NA	NA	NA	NA	0.0935884	0.129842	0.155512	1	NA	NA	NA	NA	NA	NA	NA	NA
sp|Q86XX4|FRAS1_HUMAN	NA	NA	NA	NA	0.345513	0.0763158	0.246842	2	NA	NA	NA	NA	NA	NA	NA	NA	NA	NA	NA	NA	NA	NA	NA	NA
sp|Q86YB8|ERO1B_HUMAN	NA	NA	NA	NA	NA	NA	NA	NA	NA	NA	NA	NA	0.187625	0.213211	0.168504	1	NA	NA	NA	NA	NA	NA	NA	NA
sp|Q86YC3|LRC33_HUMAN	NA	NA	NA	NA	NA	NA	NA	NA	0.0446608	0.0294967	0.0360526	1	NA	NA	NA	NA	NA	NA	NA	NA	NA	NA	NA	NA
sp|Q86Z14|KLOTB_HUMAN	NA	NA	NA	NA	0.251002	0.296579	0.258684	1	NA	NA	NA	NA	NA	NA	NA	NA	NA	NA	NA	NA	NA	NA	NA	NA
sp|Q8IUW5|RELL1_HUMAN	NA	NA	NA	NA	0.113962	0.0573684	0.0621053	1	NA	NA	NA	NA	NA	NA	NA	NA	NA	NA	NA	NA	NA	NA	NA	NA
sp|Q8IV08|PLD3_HUMAN	NA	NA	NA	NA	0.0643437	0.0834211	0.0526316	1	0.885186	0.876521	0.882763	1	NA	NA	NA	NA	NA	NA	NA	NA	0.0188	0.0349199	0.0209513	1
sp|Q8IVB4|SL9A9_HUMAN	NA	NA	NA	NA	NA	NA	NA	NA	0.532079	0.501751	0.533224	2	NA	NA	NA	NA	0.505	0.550305	0.535635	2	NA	NA	NA	NA
sp|Q8IVF5|TIAM2_HUMAN	NA	NA	NA	NA	NA	NA	NA	NA	NA	NA	NA	NA	NA	NA	NA	NA	0.355865	0.825492	0.577557	1	NA	NA	NA	NA
sp|Q8IVU1|IGDC3_HUMAN	NA	NA	NA	NA	0.664487	0.585526	0.592632	1	NA	NA	NA	NA	NA	NA	NA	NA	NA	NA	NA	NA	NA	NA	NA	NA
sp|Q8IW52|SLIK4_HUMAN	NA	NA	NA	NA	NA	NA	NA	NA	0.722713	0.640394	0.756842	2	NA	NA	NA	NA	0.603365	0.446271	0.193811	1	NA	NA	NA	NA
sp|Q8IWA5|CTL2_HUMAN	0.764615	0.589057	0.729121	6	0.66685	0.727632	0.708684	4	0.70105	0.705383	0.704737	4	0.49847	0.387763	0.482913	3	0.635096	0.607356	0.658176	2	0.912	0.927506	0.899248	10
sp|Q8IWK6|AGRA3_HUMAN	0.259231	0.391057	0.216384	1	0.42821	0.388947	0.377105	3	0.0489934	0.0468271	0.0447368	1	NA	NA	NA	NA	NA	NA	NA	NA	NA	NA	NA	NA
sp|Q8IWT6|LRC8A_HUMAN	0.473846	0.387321	0.748469	2	NA	NA	NA	NA	0.62523	0.651225	0.607039	2	NA	NA	NA	NA	0.584327	0.278475	0.645277	2	0.8086	0.777986	0.796305	3
sp|Q8IWU5|SULF2_HUMAN	NA	NA	NA	NA	0.137589	0.0644737	0.0692105	1	NA	NA	NA	NA	NA	NA	NA	NA	NA	NA	NA	NA	0.3972	0.361144	0.279403	1
sp|Q8IWV2|CNTN4_HUMAN	NA	NA	NA	NA	NA	NA	NA	NA	NA	NA	NA	NA	0.597731	0.598789	0.594646	5	NA	NA	NA	NA	NA	NA	NA	NA
sp|Q8IX05|CD302_HUMAN	NA	NA	NA	NA	0.0123628	0.0407895	NA	1	NA	NA	NA	NA	NA	NA	NA	NA	NA	NA	NA	NA	NA	NA	NA	NA
sp|Q8IX19|MCEM1_HUMAN	NA	NA	NA	NA	NA	NA	NA	NA	0.477921	0.497418	0.498487	1	0.738786	0.802	0.807717	2	0.479615	0.103966	0.53241	1	NA	NA	NA	NA
sp|Q8IYR6|TEFF1_HUMAN	NA	NA	NA	NA	0.16358	0.230263	0.159211	1	NA	NA	NA	NA	NA	NA	NA	NA	NA	NA	NA	NA	NA	NA	NA	NA
sp|Q8IYS5|OSCAR_HUMAN	NA	NA	NA	NA	NA	NA	NA	NA	NA	NA	NA	NA	0.409657	0.382553	0.342598	1	NA	NA	NA	NA	NA	NA	NA	NA
sp|Q8IZA0|K319L_HUMAN	NA	NA	NA	NA	0.217924	0.336842	0.317895	1	NA	NA	NA	NA	NA	NA	NA	NA	NA	NA	NA	NA	NA	NA	NA	NA
sp|Q8IZF2|AGRF5_HUMAN	NA	NA	NA	NA	NA	NA	NA	NA	NA	NA	NA	NA	NA	NA	NA	NA	NA	NA	NA	NA	0.4742	0.485744	0.498429	5
sp|Q8IZJ1|UNC5B_HUMAN	NA	NA	NA	NA	NA	NA	NA	NA	0.365274	0.399934	0.368224	2	NA	NA	NA	NA	NA	NA	NA	NA	NA	NA	NA	NA
sp|Q8IZY2|ABCA7_HUMAN	NA	NA	NA	NA	NA	NA	NA	NA	NA	NA	NA	NA	0.232032	0.223632	0.236063	1	NA	NA	NA	NA	NA	NA	NA	NA
sp|Q8N0Z9|VSI10_HUMAN	NA	NA	NA	NA	NA	NA	NA	NA	0.0988184	0.0511597	0.107697	1	NA	NA	NA	NA	NA	NA	NA	NA	NA	NA	NA	NA
sp|Q8N126|CADM3_HUMAN	NA	NA	NA	NA	NA	NA	NA	NA	NA	NA	NA	NA	NA	NA	NA	NA	NA	NA	NA	NA	0.5358	0.544645	0.557566	4
sp|Q8N2Q7|NLGN1_HUMAN	NA	NA	NA	NA	NA	NA	NA	NA	NA	NA	NA	NA	NA	NA	NA	NA	NA	NA	NA	NA	0.4104	0.501602	0.42615	1
sp|Q8N386|LRC25_HUMAN	NA	NA	NA	NA	NA	NA	NA	NA	0.809365	0.770372	0.826316	4	NA	NA	NA	NA	0.511346	0.342237	0.47114	2	NA	NA	NA	NA
sp|Q8N3J6|CADM2_HUMAN	NA	NA	NA	NA	NA	NA	NA	NA	0.306783	0.321947	0.248816	2	NA	NA	NA	NA	NA	NA	NA	NA	NA	NA	NA	NA
sp|Q8N441|FGRL1_HUMAN	0.449615	0.484453	0.27443	2	0.461289	0.396053	0.443421	2	0.311116	0.32628	0.394276	2	0.11971	0.119421	0.106142	1	0.451058	0.489898	0.384072	2	0.0452	0.0824943	0.0669469	1
sp|Q8N4F0|BPIB2_HUMAN	NA	NA	NA	NA	0.541623	0.495526	0.507368	2	NA	NA	NA	NA	NA	NA	NA	NA	NA	NA	NA	NA	NA	NA	NA	NA
sp|Q8N5W9|RFLB_HUMAN	NA	NA	NA	NA	NA	NA	NA	NA	NA	NA	NA	NA	NA	NA	NA	NA	0.0893269	0.540237	0.200261	1	NA	NA	NA	NA
sp|Q8N608|DPP10_HUMAN	NA	NA	NA	NA	0.158854	0.154474	0.187632	1	NA	NA	NA	NA	NA	NA	NA	NA	NA	NA	NA	NA	NA	NA	NA	NA
sp|Q8N697|S15A4_HUMAN	NA	NA	NA	NA	0.18957	0.282368	0.168684	2	0.120481	0.124814	0.101184	1	0.441003	0.379947	0.412756	1	NA	NA	NA	NA	0.2014	0.297712	0.213695	1
sp|Q8N6C5|IGSF1_HUMAN	NA	NA	NA	NA	0.926754	0.936053	0.933684	16	NA	NA	NA	NA	NA	NA	NA	NA	NA	NA	NA	NA	NA	NA	NA	NA
sp|Q8N6G6|ATL1_HUMAN	NA	NA	NA	NA	NA	NA	NA	NA	NA	NA	NA	NA	NA	NA	NA	NA	NA	NA	NA	NA	0.219	0.175378	0.220265	2
sp|Q8N766|EMC1_HUMAN	0.356154	0.331283	0.26798	1	0.399857	0.403158	0.351053	1	NA	NA	NA	NA	NA	NA	NA	NA	NA	NA	NA	NA	NA	NA	NA	NA
sp|Q8N8U9|BMPER_HUMAN	NA	NA	NA	NA	NA	NA	NA	NA	NA	NA	NA	NA	NA	NA	NA	NA	NA	NA	NA	NA	0.3488	0.358879	0.318827	2
sp|Q8N8Z6|DCBD1_HUMAN	0.823462	0.880453	0.800065	3	0.877136	0.831842	0.827105	5	0.545077	0.58407	0.535395	3	0.571609	0.564921	0.566063	1	0.438365	0.29861	0.529186	2	0.7536	0.764394	0.770022	7
sp|Q8N9V6|ANR53_HUMAN	NA	NA	NA	NA	NA	NA	NA	NA	NA	NA	NA	NA	NA	NA	NA	NA	NA	0.211356	0.364723	1	NA	NA	NA	NA
sp|Q8NBI5|S43A3_HUMAN	0.633077	0.286453	0.158339	1	NA	NA	NA	NA	0.976171	0.980503	0.980461	9	0.973879	0.986974	0.987008	10	0.971442	0.973153	0.977427	3	0.9252	0.929771	0.91677	2
sp|Q8NBJ4|GOLM1_HUMAN	0.667692	0.611472	0.625928	4	NA	NA	NA	NA	0.304617	0.324114	0.307434	2	0.550712	0.551895	0.623228	3	0.102019	0.38922	0.487264	1	0.0782	0.143661	0.0866593	1
sp|Q8NBJ5|GT251_HUMAN	NA	NA	NA	NA	NA	NA	NA	NA	0.0728228	0.0554923	0.0881579	1	NA	NA	NA	NA	NA	NA	NA	NA	NA	NA	NA	NA
sp|Q8NBN3|TM87A_HUMAN	NA	NA	NA	NA	0.721193	0.711053	0.715789	3	0.519081	0.538578	0.487632	1	0.464512	0.478947	0.464724	1	0.466923	0.650983	0.516287	1	0.2542	0.225217	0.288164	2
sp|Q8NBW4|S38A9_HUMAN	NA	NA	NA	NA	NA	NA	NA	NA	0.0901532	0.103151	0.0707895	1	0.292111	0.312211	0.368583	3	NA	NA	NA	NA	NA	NA	NA	NA
sp|Q8NC01|CLC1A_HUMAN	0.373462	0.406	0.396971	1	NA	NA	NA	NA	NA	NA	NA	NA	NA	NA	NA	NA	NA	NA	NA	NA	0.7206	0.61714	0.728407	2
sp|Q8NC42|RN149_HUMAN	0.245385	NA	0.277655	1	NA	NA	NA	NA	0.26779	0.243961	0.294408	2	NA	NA	NA	NA	NA	NA	NA	NA	NA	NA	NA	NA
sp|Q8NCS7|CTL5_HUMAN	NA	NA	NA	NA	NA	NA	NA	NA	NA	NA	NA	NA	NA	NA	NA	NA	NA	NA	NA	NA	0.4522	0.465355	0.561947	1
sp|Q8NDB2|BANK1_HUMAN	NA	NA	NA	NA	NA	NA	NA	NA	0.01	0.0121663	0.0273684	1	NA	NA	NA	NA	NA	NA	NA	NA	NA	NA	NA	NA
sp|Q8NE01|CNNM3_HUMAN	NA	NA	NA	NA	NA	NA	NA	NA	NA	NA	NA	NA	NA	NA	NA	NA	NA	NA	NA	NA	0.3004	0.241076	0.209314	2
sp|Q8NET8|TRPV3_HUMAN	0.165769	0.222943	0.142215	1	NA	NA	NA	NA	NA	NA	NA	NA	NA	NA	NA	NA	NA	NA	NA	NA	NA	NA	NA	NA
sp|Q8NFJ5|RAI3_HUMAN	0.577692	0.544226	0.261531	1	NA	NA	NA	NA	NA	NA	NA	NA	NA	NA	NA	NA	NA	NA	NA	NA	NA	NA	NA	NA
sp|Q8NFP4|MDGA1_HUMAN	0.207308	0.174377	0.132541	1	NA	NA	NA	NA	NA	NA	NA	NA	NA	NA	NA	NA	NA	NA	NA	NA	NA	NA	NA	NA
sp|Q8NFZ8|CADM4_HUMAN	NA	NA	NA	NA	0.886587	0.898158	0.905263	3	0.261291	0.263457	0.192368	1	0.161504	0.140263	0.0853543	1	0.267019	0.268407	0.21316	1	0.109	0.154989	0.132655	1
sp|Q8NHL6|LIRB1_HUMAN	NA	NA	NA	NA	NA	NA	NA	NA	0.631729	0.644726	0.596184	2	0.427942	0.4555	0.399764	2	0.441538	0.365729	0.558208	1	NA	NA	NA	NA
sp|Q8NHP6|MSPD2_HUMAN	NA	NA	NA	NA	NA	NA	NA	NA	0.230963	0.207133	0.237961	1	NA	NA	NA	NA	NA	NA	NA	NA	NA	NA	NA	NA
sp|Q8NHP8|PLBL2_HUMAN	NA	NA	NA	NA	NA	NA	NA	NA	NA	NA	NA	NA	NA	NA	NA	NA	0.117885	0.617424	0.0486971	2	NA	NA	NA	NA
sp|Q8NI17|IL31R_HUMAN	0.643462	0.678717	0.722671	5	NA	NA	NA	NA	NA	NA	NA	NA	NA	NA	NA	NA	NA	NA	NA	NA	NA	NA	NA	NA
sp|Q8NI99|ANGL6_HUMAN	NA	NA	NA	NA	0.130501	0.114211	0.0976316	1	NA	NA	NA	NA	0.0439578	0.0360526	0.137323	1	NA	NA	NA	NA	NA	NA	NA	NA
sp|Q8TB96|TIP_HUMAN	NA	NA	NA	NA	0.279356	0.486053	0.410263	1	0.588403	0.599234	0.583158	1	0.574222	0.575342	0.563465	1	0.190865	0.449627	0.47759	1	0.549	0.499336	0.544425	1
sp|Q8TCA0|LRC20_HUMAN	NA	NA	NA	NA	NA	NA	NA	NA	0.12698	0.0988184	0.161974	1	NA	NA	NA	NA	NA	NA	NA	NA	NA	NA	NA	NA
sp|Q8TCJ2|STT3B_HUMAN	0.314615	0.335019	0.14544	1	0.463652	0.412632	0.405526	2	0.319781	0.280788	0.268355	1	0.375699	0.330447	0.301024	2	0.2575	0.348949	0.248632	1	0.1508	0.136865	0.154558	1
sp|Q8TCT7|SPP2B_HUMAN	NA	NA	NA	NA	0.199021	0.332105	0.261053	1	0.105317	0.12698	0.0903289	1	0.179789	0.142868	0.225669	1	NA	NA	NA	NA	0.2432	0.265995	0.290354	1
sp|Q8TCT8|SPP2A_HUMAN	0.560385	0.293925	0.425993	2	0.177757	0.194737	0.163947	1	0.688053	0.731379	0.698224	4	0.636913	0.703	0.737559	4	0.0734615	0.597288	0.419544	1	0.1024	0.0756979	0.104181	1
sp|Q8TD26|CHD6_HUMAN	0.646923	0.439623	0.458241	1	NA	NA	NA	NA	NA	NA	NA	NA	NA	NA	NA	NA	NA	NA	NA	NA	NA	NA	NA	NA
sp|Q8TDW0|LRC8C_HUMAN	NA	NA	NA	NA	NA	NA	NA	NA	0.534245	0.521247	0.500658	2	NA	NA	NA	NA	0.590673	0.610712	0.651726	6	0.043	NA	0.0319027	1
sp|Q8TE04|PANK1_HUMAN	NA	NA	NA	NA	NA	NA	NA	NA	0.107484	0.0923195	0.144605	1	NA	NA	NA	NA	NA	NA	NA	NA	NA	NA	NA	NA
sp|Q8TEM1|PO210_HUMAN	NA	NA	NA	NA	NA	NA	NA	NA	0.0663239	0.0619912	0.0490789	1	0.250317	0.236658	0.25685	1	0.143269	0.164373	0.177687	1	NA	NA	NA	NA
sp|Q8WTR4|GDPD5_HUMAN	NA	NA	NA	NA	0.0312649	0.0194737	0.0289474	1	0.081488	0.122648	0.112039	1	NA	NA	NA	NA	0.0385577	NA	0.180912	1	0.2586	NA	0.246549	1
sp|Q8WTV0|SCRB1_HUMAN	0.442692	0.256566	0.251857	2	0.848783	0.865	0.846053	5	0.412932	0.410766	0.396447	2	0.793641	0.775947	0.755748	6	0.254327	NA	NA	1	0.4896	0.431373	0.496239	4
sp|Q8WUJ3|CEMIP_HUMAN	NA	NA	NA	NA	NA	NA	NA	NA	NA	NA	NA	NA	NA	NA	NA	NA	0.444712	0.312034	0.219609	2	NA	NA	NA	NA
sp|Q8WWB7|GLMP_HUMAN	0.179615	0.110868	0.129316	1	0.421122	0.457632	0.433947	3	NA	NA	NA	NA	0.01	0.0282368	0.116535	1	NA	NA	NA	NA	0.142	0.161785	0.183031	1
sp|Q8WWI5|CTL1_HUMAN	NA	NA	NA	NA	0.0548926	0.313158	0.216053	1	NA	NA	NA	NA	0.373087	0.366921	0.355591	2	NA	NA	NA	NA	NA	NA	NA	NA
sp|Q8WY21|SORC1_HUMAN	NA	NA	NA	NA	NA	NA	NA	NA	0.187637	0.172473	0.129408	1	NA	NA	NA	NA	NA	NA	NA	NA	NA	NA	NA	NA
sp|Q8WZ71|TM158_HUMAN	NA	NA	NA	NA	NA	NA	NA	NA	0.144311	0.0598249	0.0534211	1	NA	NA	NA	NA	NA	NA	NA	NA	NA	NA	NA	NA
sp|Q8WZ75|ROBO4_HUMAN	0.477308	0.503132	0.661401	1	NA	NA	NA	NA	NA	NA	NA	NA	NA	NA	NA	NA	NA	NA	NA	NA	0.5732	0.558238	0.548805	2
sp|Q92478|CLC2B_HUMAN	NA	NA	NA	NA	NA	NA	NA	NA	NA	NA	NA	NA	NA	NA	NA	NA	NA	NA	NA	NA	0.021	0.0190618	0.0121903	1
sp|Q92485|ASM3B_HUMAN	NA	NA	NA	NA	0.0619809	0.284737	0.265789	2	NA	NA	NA	NA	NA	NA	NA	NA	NA	NA	NA	NA	NA	NA	NA	NA
sp|Q92508|PIEZ1_HUMAN	0.612308	0.660038	0.60013	3	0.704654	0.756053	0.689737	5	0.748709	0.763873	0.761184	7	0.819763	0.825447	0.81811	6	0.609712	0.69461	0.622704	2	0.747	0.766659	0.763451	7
sp|Q92542|NICA_HUMAN	0.529231	0.398528	0.709772	6	0.836969	0.848421	0.867368	11	0.889519	0.889519	0.889276	12	0.913799	0.921842	0.919449	12	0.828654	0.795288	0.822638	7	0.7404	0.725881	0.715265	14
sp|Q92585|MAML1_HUMAN	NA	NA	NA	NA	NA	NA	NA	NA	0.612232	0.698884	0.630921	1	NA	NA	NA	NA	NA	NA	NA	NA	NA	NA	NA	NA
sp|Q92626|PXDN_HUMAN	NA	NA	NA	NA	NA	NA	NA	NA	NA	NA	NA	NA	NA	NA	NA	NA	NA	NA	NA	NA	0.032	0.0462471	0.042854	1
sp|Q92673|SORL_HUMAN	NA	NA	NA	NA	0.659761	0.597368	0.618684	3	NA	NA	NA	NA	NA	NA	NA	NA	NA	NA	NA	NA	NA	NA	NA	NA
sp|Q92692|NECT2_HUMAN	NA	NA	NA	NA	0.0265394	0.171053	0.0834211	1	0.272123	0.254792	0.240132	1	0.393984	0.476342	0.410157	1	NA	NA	NA	NA	0.5754	0.521991	0.524712	2
sp|Q92729|PTPRU_HUMAN	NA	NA	NA	NA	0.409308	0.244474	0.398421	2	NA	NA	NA	NA	NA	NA	NA	NA	NA	NA	NA	NA	NA	NA	NA	NA
sp|Q92786|PROX1_HUMAN	NA	NA	NA	NA	NA	NA	NA	NA	NA	NA	NA	NA	NA	NA	NA	NA	NA	NA	NA	NA	0.472	0.535584	0.434912	1
sp|Q92791|SC65_HUMAN	NA	NA	NA	NA	0.0832458	0.0715789	0.0881579	1	NA	NA	NA	NA	NA	NA	NA	NA	NA	NA	NA	NA	NA	NA	NA	NA
sp|Q92823|NRCAM_HUMAN	0.546538	0.570377	0.822638	9	0.588878	0.573684	0.616316	4	0.577571	0.592735	0.609211	5	NA	NA	NA	NA	NA	NA	NA	NA	0.9142	0.92524	0.912389	16
sp|Q92854|SEM4D_HUMAN	0.636538	0.379849	0.587231	4	0.328974	0.367632	0.353421	3	0.692385	0.711882	0.663487	2	0.783193	0.794184	0.794724	3	0.0195192	0.228136	0.158339	1	NA	NA	NA	NA
sp|Q92859|NEO1_HUMAN	NA	NA	NA	NA	0.730644	0.595	0.694474	5	0.560241	0.56674	0.526711	5	0.749235	0.788974	0.766142	9	NA	NA	NA	NA	NA	NA	NA	NA
sp|Q92887|MRP2_HUMAN	0.415	0.45083	0.264756	1	0.945656	0.924211	0.914737	1	NA	NA	NA	NA	NA	NA	NA	NA	NA	NA	NA	NA	NA	NA	NA	NA
sp|Q92896|GSLG1_HUMAN	0.570769	0.581585	0.496938	4	0.671575	0.661316	0.561842	4	0.172473	0.189803	0.131579	1	0.333905	0.309605	0.316614	1	0.384423	0.385864	0.338925	1	0.2652	0.259199	0.283783	4
sp|Q92959|SO2A1_HUMAN	NA	NA	NA	NA	NA	NA	NA	NA	NA	NA	NA	NA	NA	NA	NA	NA	NA	NA	NA	NA	0.769	0.698696	0.820398	5
sp|Q93033|IGSF2_HUMAN	NA	NA	NA	NA	NA	NA	NA	NA	NA	NA	NA	NA	0.307784	0.325237	0.34	1	NA	NA	NA	NA	NA	NA	NA	NA
sp|Q93050|VPP1_HUMAN	0.0134615	NA	0.316352	2	0.390406	0.426842	0.412632	1	NA	NA	NA	NA	NA	NA	NA	NA	NA	NA	NA	NA	NA	NA	NA	NA
sp|Q93070|NAR4_HUMAN	NA	NA	NA	NA	0.591241	0.649474	0.602105	4	NA	NA	NA	NA	NA	NA	NA	NA	NA	NA	NA	NA	0.7162	0.72135	0.708695	11
sp|Q969P0|IGSF8_HUMAN	NA	NA	NA	NA	0.536897	0.642368	0.597368	1	0.685886	0.68372	0.678684	2	0.469736	0.497184	0.532283	2	0.286058	0.570441	0.551759	2	0.23	0.329428	0.229027	1
sp|Q96AP7|ESAM_HUMAN	0.397692	0.260302	0.545309	3	0.132864	0.353421	0.232632	1	0.0749891	0.0684902	0.0859868	1	0.122322	0.103789	0.0905512	1	NA	NA	NA	NA	0.7844	0.832357	0.809447	4
sp|Q96AY3|FKB10_HUMAN	NA	NA	NA	NA	NA	NA	NA	NA	NA	NA	NA	NA	NA	NA	NA	NA	NA	NA	NA	NA	0.0496	0.102883	0.108562	2
sp|Q96BD0|SO4A1_HUMAN	NA	NA	NA	NA	0.302983	0.493158	0.393684	1	0.508249	0.527746	0.489803	1	NA	NA	NA	NA	0.641442	0.426136	0.116417	1	0.2696	0.315835	0.331969	1
sp|Q96BY6|DOC10_HUMAN	NA	NA	NA	NA	NA	NA	NA	NA	NA	NA	NA	NA	NA	NA	NA	NA	0.0258654	0.301966	0.0583713	1	NA	NA	NA	NA
sp|Q96BZ4|PLD4_HUMAN	NA	NA	NA	NA	NA	NA	NA	NA	0.228796	0.25046	0.218421	1	0.746623	0.742079	0.75315	4	0.0163462	NA	0.319577	1	NA	NA	NA	NA
sp|Q96CG8|CTHR1_HUMAN	NA	NA	NA	NA	NA	NA	NA	NA	NA	NA	NA	NA	NA	NA	NA	NA	NA	NA	NA	NA	0.3246	0.356613	0.325398	2
sp|Q96DR7|ARHGQ_HUMAN	NA	NA	NA	NA	NA	NA	NA	NA	NA	NA	NA	NA	0.655198	0.700395	0.631024	1	NA	NA	NA	NA	NA	NA	NA	NA
sp|Q96DU3|SLAF6_HUMAN	NA	NA	NA	NA	NA	NA	NA	NA	0.137812	0.105317	0.220592	1	0.451451	0.528447	0.495906	2	NA	NA	NA	NA	NA	NA	NA	NA
sp|Q96E93|KLRG1_HUMAN	NA	NA	NA	NA	NA	NA	NA	NA	NA	NA	NA	NA	NA	NA	NA	NA	NA	NA	NA	NA	0.296	0.295446	0.347301	1
sp|Q96F05|CK024_HUMAN	NA	NA	NA	NA	NA	NA	NA	NA	NA	NA	NA	NA	0.0517942	0.0490789	0.0255906	1	NA	NA	NA	NA	NA	NA	NA	NA
sp|Q96F46|I17RA_HUMAN	0.311154	0.447094	0.238958	1	0.255728	0.211316	0.213684	1	0.681554	0.707549	0.685197	4	0.770132	0.734263	0.742756	3	0.555769	0.503322	0.596906	2	0.5534	0.469886	0.537854	3
sp|Q96F81|DISP1_HUMAN	NA	NA	NA	NA	NA	NA	NA	NA	0.237462	0.287287	0.264013	1	NA	NA	NA	NA	0.524038	0.0133559	NA	1	NA	NA	NA	NA
sp|Q96G91|P2Y11_HUMAN	NA	NA	NA	NA	NA	NA	NA	NA	0.376105	0.393435	0.470263	2	NA	NA	NA	NA	0.244808	0.251627	0.197036	1	NA	NA	NA	NA
sp|Q96GP6|SREC2_HUMAN	NA	NA	NA	NA	NA	NA	NA	NA	NA	NA	NA	NA	NA	NA	NA	NA	NA	NA	NA	NA	0.1816	0.186705	0.191792	1
sp|Q96GX1|TECT2_HUMAN	0.408077	0.0548302	0.358274	3	NA	NA	NA	NA	NA	NA	NA	NA	NA	NA	NA	NA	NA	NA	NA	NA	0.1288	0.279588	0.270642	1
sp|Q96H79|ZCCHL_HUMAN	NA	NA	NA	NA	NA	NA	NA	NA	0.512582	0.540744	0.481118	1	NA	NA	NA	NA	NA	NA	NA	NA	NA	NA	NA	NA
sp|Q96HA4|CA159_HUMAN	0.394231	0.555434	0.419544	1	0.411671	0.287105	0.310789	1	0.410766	0.441094	0.383421	2	0.649974	0.671737	0.682992	2	0.397115	0.42278	0.422769	1	NA	NA	NA	NA
sp|Q96I24|FUBP3_HUMAN	0.0723077	0.193057	0.367948	1	NA	NA	NA	NA	NA	NA	NA	NA	NA	NA	NA	NA	NA	NA	NA	NA	NA	NA	NA	NA
sp|Q96J42|TXD15_HUMAN	0.0930769	0.428415	0.455016	1	NA	NA	NA	NA	NA	NA	NA	NA	NA	NA	NA	NA	NA	NA	NA	NA	NA	NA	NA	NA
sp|Q96J84|KIRR1_HUMAN	0.439231	0.417208	0.732345	4	NA	NA	NA	NA	0.317615	0.334945	0.303092	2	NA	NA	NA	NA	NA	NA	NA	NA	0.7096	0.676041	0.739358	3
sp|Q96JQ0|PCD16_HUMAN	NA	NA	NA	NA	NA	NA	NA	NA	NA	NA	NA	NA	NA	NA	NA	NA	NA	NA	NA	NA	0.4148	0.433638	0.439292	6
sp|Q96K49|TM87B_HUMAN	NA	NA	NA	NA	0.480191	0.443421	0.396053	2	NA	NA	NA	NA	NA	NA	NA	NA	NA	NA	NA	NA	NA	NA	NA	NA
sp|Q96NT5|PCFT_HUMAN	0.574231	0.604	0.467915	1	0.84642	0.824737	0.801053	2	0.714048	0.722713	0.693882	2	0.182401	0.231447	0.233465	1	NA	NA	NA	NA	NA	NA	NA	NA
sp|Q96NU0|CNT3B_HUMAN	NA	NA	NA	NA	NA	NA	NA	NA	NA	NA	NA	NA	NA	NA	NA	NA	NA	NA	NA	NA	0.098	NA	0.112942	1
sp|Q96PD2|DCBD2_HUMAN	NA	NA	NA	NA	0.125776	0.0478947	0.0171053	1	NA	NA	NA	NA	NA	NA	NA	NA	NA	NA	NA	NA	0.4918	0.472151	0.478717	3
sp|Q96PE1|AGRA2_HUMAN	NA	NA	NA	NA	NA	NA	NA	NA	0.0793217	0.0706565	0.0555921	1	0.772744	0.791579	0.758346	11	NA	NA	NA	NA	0.3268	0.331693	0.382345	5
sp|Q96PL5|ERMAP_HUMAN	NA	NA	NA	NA	NA	NA	NA	NA	NA	NA	NA	NA	0.153668	0.296579	0.337402	1	NA	NA	NA	NA	NA	NA	NA	NA
sp|Q96PX8|SLIK1_HUMAN	0.595	0.600264	0.703322	6	NA	NA	NA	NA	NA	NA	NA	NA	NA	NA	NA	NA	NA	NA	NA	NA	NA	NA	NA	NA
sp|Q96QE2|MYCT_HUMAN	NA	NA	NA	NA	0.139952	0.223158	0.152105	1	0.0403282	0.0576586	0.0599342	1	0.067467	0.0464737	0.0411811	1	NA	NA	NA	NA	NA	NA	NA	NA
sp|Q96QU1|PCD15_HUMAN	0.158846	0.11834	0.209935	2	NA	NA	NA	NA	0.750875	0.664223	0.717763	1	NA	NA	NA	NA	NA	NA	NA	NA	NA	NA	NA	NA
sp|Q96QV1|HHIP_HUMAN	NA	NA	NA	NA	NA	NA	NA	NA	NA	NA	NA	NA	NA	NA	NA	NA	NA	NA	NA	NA	0.9472	0.913913	0.929912	5
sp|Q96RD7|PANX1_HUMAN	NA	NA	NA	NA	NA	NA	NA	NA	0.638228	0.688053	0.67	2	0.38876	0.293974	0.402362	2	0.777885	0.614068	0.874235	2	0.4302	0.460824	0.533473	1
sp|Q96RI0|PAR4_HUMAN	NA	NA	NA	NA	NA	NA	NA	NA	NA	NA	NA	NA	0.200686	0.572737	0.542677	1	NA	NA	NA	NA	NA	NA	NA	NA
sp|Q96RQ9|OXLA_HUMAN	NA	NA	NA	NA	NA	NA	NA	NA	NA	NA	NA	NA	NA	NA	NA	NA	0.0290385	0.295254	0.0454723	1	NA	NA	NA	NA
sp|Q96RW7|HMCN1_HUMAN	NA	NA	NA	NA	NA	NA	NA	NA	NA	NA	NA	NA	0.245092	0.179342	0.223071	1	NA	NA	NA	NA	NA	NA	NA	NA
sp|Q96T83|SL9A7_HUMAN	0.214231	NA	0.300228	1	NA	NA	NA	NA	0.382604	0.42593	0.400789	1	NA	NA	NA	NA	0.0925	0.0301356	0.474365	1	NA	NA	NA	NA
sp|Q99062|CSF3R_HUMAN	NA	NA	NA	NA	NA	NA	NA	NA	NA	NA	NA	NA	0.114485	0.150684	0.171102	1	NA	NA	NA	NA	NA	NA	NA	NA
sp|Q99466|NOTC4_HUMAN	NA	NA	NA	NA	NA	NA	NA	NA	NA	NA	NA	NA	NA	NA	NA	NA	NA	NA	NA	NA	0.2674	0.347551	0.2575	1
sp|Q99523|SORT_HUMAN	NA	NA	NA	NA	0.754272	0.706316	0.734737	3	0.599234	0.620897	0.604868	2	NA	NA	NA	NA	0.387596	0.288542	0.438893	1	0.0716	0.107414	0.0713274	1
sp|Q99571|P2RX4_HUMAN	NA	NA	NA	NA	0.220286	0.227895	0.220789	1	NA	NA	NA	NA	0.104037	0.0777368	0.0879528	1	NA	NA	NA	NA	NA	NA	NA	NA
sp|Q99572|P2RX7_HUMAN	NA	NA	NA	NA	NA	NA	NA	NA	NA	NA	NA	NA	0.365251	0.335658	0.350394	1	NA	NA	NA	NA	NA	NA	NA	NA
sp|Q99624|S38A3_HUMAN	NA	NA	NA	NA	0.534535	0.616316	0.580789	3	NA	NA	NA	NA	NA	NA	NA	NA	NA	NA	NA	NA	NA	NA	NA	NA
sp|Q99650|OSMR_HUMAN	0.186538	0.200528	0.590456	2	0.768449	0.703947	0.756053	7	NA	NA	NA	NA	NA	NA	NA	NA	NA	NA	NA	NA	0.5864	0.601281	0.627655	4
sp|Q99677|LPAR4_HUMAN	NA	NA	NA	NA	NA	NA	NA	NA	0.15081	0.198468	0.190197	1	0.336517	0.413816	0.443937	1	NA	NA	NA	NA	NA	NA	NA	NA
sp|Q99715|COCA1_HUMAN	NA	NA	NA	NA	NA	NA	NA	NA	NA	NA	NA	NA	NA	NA	NA	NA	NA	NA	NA	NA	0.2212	0.218421	0.198363	2
sp|Q99808|S29A1_HUMAN	0.875385	0.84683	0.890358	5	0.955107	0.933684	0.940789	6	0.917681	0.915514	0.919671	5	0.960818	0.963526	0.968819	5	0.749327	0.808712	0.80329	3	0.9538	0.959222	0.947434	11
sp|Q99985|SEM3C_HUMAN	NA	NA	0.245407	1	NA	NA	NA	NA	NA	NA	NA	NA	NA	NA	NA	NA	NA	NA	NA	NA	0.3576	0.386064	0.364823	3
sp|Q99988|GDF15_HUMAN	NA	NA	NA	NA	0.82043	0.879211	0.865	2	0.159475	0.146477	0.146776	1	NA	NA	NA	NA	NA	NA	NA	NA	0.7008	0.574096	0.695553	1
sp|Q9BQ51|PD1L2_HUMAN	NA	NA	NA	NA	NA	NA	NA	NA	0.358775	0.302451	0.387763	2	NA	NA	NA	NA	0.222596	0.254983	0.313127	2	0.758	0.762128	0.682412	1
sp|Q9BRK3|MXRA8_HUMAN	NA	NA	NA	NA	0.331337	0.270526	0.358158	1	NA	NA	NA	NA	NA	NA	NA	NA	NA	NA	NA	NA	NA	NA	NA	NA
sp|Q9BRN9|TM2D3_HUMAN	NA	NA	NA	NA	NA	NA	NA	NA	0.772538	0.776871	0.791579	1	NA	NA	NA	NA	NA	NA	NA	NA	0.2762	0.270526	0.388916	1
sp|Q9BTY2|FUCO2_HUMAN	NA	NA	NA	NA	0.621957	0.320263	0.505	1	NA	NA	NA	NA	NA	NA	NA	NA	NA	NA	NA	NA	NA	NA	NA	NA
sp|Q9BVC4|LST8_HUMAN	NA	NA	NA	NA	NA	NA	NA	NA	NA	NA	NA	NA	NA	0.0985789	0.529685	1	NA	NA	NA	NA	NA	NA	NA	NA
sp|Q9BVK6|TMED9_HUMAN	NA	NA	NA	NA	0.593604	0.552368	0.239737	1	NA	NA	NA	NA	NA	NA	NA	NA	NA	NA	NA	NA	0.197	0.116476	0.200553	2
sp|Q9BVX2|T106C_HUMAN	NA	NA	NA	NA	0.0336277	0.0147368	0.0218421	1	NA	NA	NA	NA	NA	NA	NA	NA	NA	NA	NA	NA	NA	NA	NA	NA
sp|Q9BX67|JAM3_HUMAN	NA	NA	NA	NA	NA	NA	NA	NA	NA	NA	NA	NA	NA	NA	NA	NA	NA	NA	NA	NA	0.4214	0.454027	0.41958	3
sp|Q9BX73|TM2D2_HUMAN	NA	NA	NA	NA	NA	NA	NA	NA	NA	NA	NA	NA	NA	NA	NA	NA	NA	NA	NA	NA	0.3642	0.286384	0.25531	1
sp|Q9BX74|TM2D1_HUMAN	0.567308	0.585321	0.480814	2	0.161217	0.185263	0.192368	1	0.38477	0.480088	0.420329	3	0.276438	0.197579	0.15811	1	0.0829808	0.130814	0.109967	1	0.7184	0.714554	0.724027	6
sp|Q9BX97|PLVAP_HUMAN	0.124231	0.204264	0.0583713	1	NA	NA	NA	NA	NA	NA	NA	NA	NA	NA	NA	NA	NA	NA	NA	NA	0.7624	0.678307	0.774403	6
sp|Q9BXP2|S12A9_HUMAN	NA	0.0735094	0.222834	1	0.281718	0.308421	0.275263	1	0.148643	0.142144	0.105526	1	0.386148	0.353895	0.334803	2	NA	NA	NA	NA	NA	NA	NA	NA
sp|Q9BXS9|S26A6_HUMAN	NA	NA	NA	NA	0.841695	0.872105	0.831842	14	0.805033	0.796368	0.79375	11	0.699604	0.710816	0.706378	6	0.558942	0.432847	0.60013	4	NA	NA	NA	NA
sp|Q9BXT2|CCG6_HUMAN	0.55	NA	0.0422476	1	NA	NA	NA	NA	NA	NA	NA	NA	NA	NA	NA	NA	NA	NA	NA	NA	0.5622	0.560503	0.575088	1
sp|Q9BXX0|EMIL2_HUMAN	NA	NA	NA	NA	NA	NA	NA	NA	0.549409	0.36744	0.511513	3	NA	NA	NA	NA	NA	NA	NA	NA	NA	NA	NA	NA
sp|Q9BY15|AGRE3_HUMAN	NA	NA	NA	NA	NA	NA	NA	NA	0.161641	0.157309	0.164145	2	NA	NA	NA	NA	NA	NA	NA	NA	NA	NA	NA	NA
sp|Q9BY67|CADM1_HUMAN	0.418462	0.480717	0.40987	2	0.990549	0.990526	0.988158	21	0.978337	0.978337	0.978289	31	0.934697	0.924447	0.924646	11	0.892115	0.926169	0.912932	15	0.1574	0.182174	0.156748	1
sp|Q9BY76|ANGL4_HUMAN	0.0861538	0.211736	0.0970684	2	NA	NA	NA	NA	NA	NA	NA	NA	NA	NA	NA	NA	NA	NA	NA	NA	0.3026	0.299977	0.316637	2
sp|Q9BYE9|CDHR2_HUMAN	NA	NA	NA	NA	0.191933	0.168684	0.185263	1	NA	NA	NA	NA	NA	NA	NA	NA	NA	NA	NA	NA	NA	NA	NA	NA
sp|Q9BYF1|ACE2_HUMAN	NA	NA	NA	NA	0.319523	0.175789	0.197105	1	NA	NA	NA	NA	NA	NA	NA	NA	NA	NA	NA	NA	NA	NA	NA	NA
sp|Q9BYV8|CEP41_HUMAN	NA	NA	NA	NA	NA	NA	NA	NA	0.0576586	0.144311	0.0338816	1	NA	NA	NA	NA	NA	NA	NA	NA	NA	NA	NA	NA
sp|Q9BZR6|RTN4R_HUMAN	NA	NA	NA	NA	NA	NA	NA	NA	NA	NA	NA	NA	0.401821	0.359105	0.360787	1	NA	NA	NA	NA	NA	NA	NA	NA
sp|Q9BZW8|CD244_HUMAN	NA	NA	NA	NA	NA	NA	NA	NA	NA	NA	NA	NA	0.872005	0.877553	0.877874	3	NA	NA	NA	NA	NA	NA	NA	NA
sp|Q9C0C4|SEM4C_HUMAN	NA	NA	NA	NA	0.258091	0.216053	0.291842	1	0.339278	0.369606	0.344342	3	0.177177	0.194974	0.246457	1	0.01	0.0804746	0.113192	1	NA	NA	NA	NA
sp|Q9C0H2|TTYH3_HUMAN	0.151923	0.31634	0.619479	1	0.711742	0.644737	0.711053	1	0.789869	0.750875	0.795921	3	0.349578	0.372132	0.298425	1	0.733462	0.322102	0.703322	3	0.6854	0.703227	0.691173	2
sp|Q9C0K1|S39A8_HUMAN	NA	NA	NA	NA	NA	NA	NA	NA	0.393435	0.395602	0.411645	1	0.190237	0.148079	0.145118	1	NA	NA	NA	NA	NA	NA	NA	NA
sp|Q9GZM7|TINAL_HUMAN	NA	NA	NA	NA	NA	NA	NA	NA	NA	NA	NA	NA	NA	NA	NA	NA	NA	NA	NA	NA	0.8064	0.827826	0.800686	4
sp|Q9GZR5|ELOV4_HUMAN	NA	NA	NA	NA	NA	NA	NA	NA	0.256958	0.18547	0.259671	1	NA	NA	NA	NA	NA	NA	NA	NA	NA	NA	NA	NA
sp|Q9H0E9|BRD8_HUMAN	NA	NA	NA	NA	NA	NA	NA	NA	0.280788	0.345777	0.311776	1	NA	NA	NA	NA	NA	NA	NA	NA	NA	NA	NA	NA
sp|Q9H0V9|LMA2L_HUMAN	NA	NA	NA	NA	0.170668	0.0976316	0.0739474	1	NA	NA	NA	NA	NA	NA	NA	NA	NA	NA	NA	NA	NA	NA	NA	NA
sp|Q9H0X4|F234A_HUMAN	0.82	0.839358	0.816189	8	0.93148	0.928947	0.931316	8	0.8007	0.809365	0.808947	7	0.887678	0.830658	0.838898	9	0.619231	0.493254	0.609805	3	0.6634	0.673776	0.688982	5
sp|Q9H173|SIL1_HUMAN	NA	NA	NA	NA	0.0997852	0.0336842	0.0336842	1	NA	NA	NA	NA	NA	NA	NA	NA	NA	NA	NA	NA	NA	NA	NA	NA
sp|Q9H1A3|METL9_HUMAN	NA	NA	NA	NA	0.265179	0.225526	0.161579	1	NA	NA	NA	NA	NA	NA	NA	NA	NA	NA	NA	NA	NA	NA	NA	NA
sp|Q9H1U4|MEGF9_HUMAN	NA	NA	NA	NA	NA	NA	NA	NA	NA	NA	NA	NA	0.0805277	0.0881579	0.121732	2	NA	NA	NA	NA	0.1948	0.195767	0.218075	2
sp|Q9H2A7|CXL16_HUMAN	NA	NA	NA	NA	0.253365	0.351053	0.322632	1	NA	NA	NA	NA	NA	NA	NA	NA	NA	NA	NA	NA	0.0606	0.0575744	0.0450442	1
sp|Q9H2H9|S38A1_HUMAN	0.833846	0.75717	0.648502	2	0.891313	0.91	0.886316	4	0.932845	0.928512	0.928355	5	0.979103	0.976553	0.974016	7	0.847692	0.889254	0.890358	6	0.7932	0.787048	0.83135	4
sp|Q9H3G5|CPVL_HUMAN	NA	NA	NA	NA	0.225012	0.147368	0.126053	1	NA	NA	NA	NA	NA	NA	NA	NA	NA	NA	NA	NA	NA	NA	NA	NA
sp|Q9H3S1|SEM4A_HUMAN	NA	NA	NA	NA	NA	NA	NA	NA	0.460591	0.532079	0.450724	4	0.404433	0.377342	0.42315	5	0.270192	0.275119	0.40342	1	NA	NA	NA	NA
sp|Q9H3T3|SEM6B_HUMAN	NA	NA	0.516287	2	NA	NA	NA	NA	NA	NA	NA	NA	NA	NA	NA	NA	NA	NA	NA	NA	0.4258	0.379268	0.334159	2
sp|Q9H5I5|PIEZ2_HUMAN	NA	NA	NA	NA	NA	NA	NA	NA	NA	NA	NA	NA	NA	NA	NA	NA	NA	NA	NA	NA	0.0122	0.0167963	0.0187611	1
sp|Q9H5Q4|TFB2M_HUMAN	NA	NA	NA	NA	NA	NA	NA	NA	0.0684902	0.0879869	0.0621053	1	0.124934	0.127237	0.103543	1	NA	NA	NA	NA	NA	NA	NA	NA
sp|Q9H5V8|CDCP1_HUMAN	NA	NA	NA	NA	NA	NA	NA	NA	NA	NA	NA	NA	NA	NA	NA	NA	NA	NA	NA	NA	0.3664	0.365675	0.399867	4
sp|Q9H6B4|CLMP_HUMAN	0.678077	0.667509	0.632378	5	NA	NA	NA	NA	NA	NA	NA	NA	NA	NA	NA	NA	0.05125	NA	0.226059	1	0.5116	0.4427	0.535664	5
sp|Q9H6X2|ANTR1_HUMAN	0.830385	0.835623	0.751694	4	0.246277	0.159211	0.201842	1	0.865689	0.872188	0.865395	3	NA	NA	NA	NA	0.501827	0.657695	0.677524	1	0.659	0.578627	0.651748	3
sp|Q9H7F0|AT133_HUMAN	NA	NA	NA	NA	NA	NA	NA	NA	0.347943	0.295952	0.461579	1	NA	NA	NA	NA	0.492308	0.0502712	0.554984	1	NA	NA	NA	NA
sp|Q9H7M9|VISTA_HUMAN	NA	NA	NA	NA	NA	NA	NA	NA	0.337112	0.339278	0.359539	2	0.0883641	0.0230263	0.0801575	1	NA	NA	NA	NA	0.2718	0.352082	0.384535	2
sp|Q9H813|TM206_HUMAN	0.740385	0.820679	0.700098	1	0.676301	0.635263	0.642368	1	0.813698	0.82453	0.811118	1	0.924248	0.929658	0.909055	4	0.67	0.791932	0.748469	1	0.6128	0.599016	0.629845	2
sp|Q9H8L6|MMRN2_HUMAN	0.961923	0.966377	0.967752	15	NA	NA	NA	NA	0.558074	0.508249	0.531053	3	NA	NA	NA	NA	0.454231	0.0972542	0.377622	1	0.9648	0.972815	0.964956	21
sp|Q9H8M5|CNNM2_HUMAN	NA	NA	NA	NA	0.794439	0.758421	0.777368	2	NA	NA	NA	NA	NA	NA	NA	NA	NA	NA	NA	NA	NA	NA	NA	NA
sp|Q9HA72|CAHM2_HUMAN	NA	NA	NA	NA	NA	NA	NA	NA	0.239628	0.246127	0.209737	1	NA	NA	NA	NA	NA	NA	NA	NA	NA	NA	NA	NA
sp|Q9HAR2|AGRL3_HUMAN	NA	NA	NA	NA	NA	NA	NA	NA	0.402101	0.363107	0.357368	1	0.832823	0.822842	0.846693	9	NA	NA	NA	NA	NA	NA	NA	NA
sp|Q9HB63|NET4_HUMAN	NA	NA	NA	NA	NA	NA	NA	NA	NA	NA	NA	NA	NA	NA	NA	NA	NA	NA	NA	NA	0.56	0.635263	0.564137	4
sp|Q9HBA0|TRPV4_HUMAN	NA	NA	NA	NA	NA	NA	NA	NA	NA	NA	NA	NA	NA	NA	NA	NA	NA	NA	NA	NA	0.2322	0.256934	0.248739	1
sp|Q9HBG7|LY9_HUMAN	NA	NA	NA	NA	NA	NA	NA	NA	0.200635	0.202801	0.185855	2	0.568997	0.531053	0.462126	3	NA	NA	NA	NA	NA	NA	NA	NA
sp|Q9HBW9|AGRL4_HUMAN	0.91	0.940226	0.874235	2	NA	NA	NA	NA	NA	NA	NA	NA	NA	NA	NA	NA	NA	NA	NA	NA	0.923	0.911648	0.925531	7
sp|Q9HBX9|RXFP1_HUMAN	NA	NA	NA	NA	NA	NA	NA	NA	NA	NA	NA	NA	0.213747	0.205395	0.202283	1	NA	NA	NA	NA	NA	NA	NA	NA
sp|Q9HC56|PCDH9_HUMAN	0.511923	0.615208	0.622704	4	NA	NA	NA	NA	0.0164989	0.0229978	0.0121711	1	NA	NA	NA	NA	NA	NA	NA	NA	0.3136	0.28865	0.380155	2
sp|Q9HCJ1|ANKH_HUMAN	0.480769	0.402264	0.503388	1	NA	NA	NA	NA	NA	NA	NA	NA	NA	NA	NA	NA	NA	NA	NA	NA	NA	NA	NA	NA
sp|Q9HCN3|TMM8A_HUMAN	NA	NA	NA	NA	0.0690692	0.152105	0.133158	1	0.287287	0.313282	0.274868	2	0.508918	0.507605	0.493307	2	NA	NA	NA	NA	0.3356	0.31357	0.33635	3
sp|Q9HCU4|CELR2_HUMAN	NA	NA	NA	NA	0.0761575	NA	0.055	1	NA	NA	NA	NA	NA	NA	NA	NA	NA	NA	NA	NA	NA	NA	NA	NA
sp|Q9HD43|PTPRH_HUMAN	NA	NA	NA	NA	0.144678	0.121316	0.1	1	NA	NA	NA	NA	0.323456	0.234053	0.243858	3	NA	NA	NA	NA	NA	NA	NA	NA
sp|Q9HD45|TM9S3_HUMAN	0.428846	0.574113	0.329251	1	0.822792	0.827105	0.786842	2	0.473589	0.488753	0.485461	1	0.634301	0.590974	0.599843	1	0.644615	0.600644	0.635603	1	0.406	0.38833	0.369204	1
sp|Q9HDC9|APMAP_HUMAN	0.28	0.133283	0.106743	1	0.352601	0.362895	0.329737	1	NA	NA	NA	NA	0.273826	0.275737	0.264646	1	NA	NA	NA	NA	NA	NA	NA	NA
sp|Q9NP99|TREM1_HUMAN	NA	NA	NA	NA	NA	NA	NA	NA	0.174639	0.159475	0.177171	1	0.218971	0.202789	0.194488	1	NA	NA	NA	NA	NA	NA	NA	NA
sp|Q9NPF2|CHSTB_HUMAN	NA	NA	NA	NA	NA	NA	NA	NA	NA	NA	NA	NA	NA	NA	NA	NA	0.187692	0.0871864	0.103518	1	NA	NA	NA	NA
sp|Q9NPH3|IL1AP_HUMAN	NA	NA	NA	NA	0.300621	0.554737	0.424474	2	0.451926	0.464923	0.424671	1	0.702216	0.749895	0.747953	4	NA	NA	NA	NA	0.2278	0.18897	0.250929	1
sp|Q9NPH5|NOX4_HUMAN	0.0826923	NA	0.122866	1	NA	NA	NA	NA	NA	NA	NA	NA	NA	NA	NA	NA	NA	NA	NA	NA	NA	NA	NA	NA
sp|Q9NPR2|SEM4B_HUMAN	NA	NA	NA	NA	NA	NA	NA	NA	0.276455	0.28512	0.290066	2	NA	NA	NA	NA	NA	NA	NA	NA	0.2168	0.198032	0.196173	1
sp|Q9NPY3|C1QR1_HUMAN	NA	NA	NA	NA	NA	NA	NA	NA	NA	NA	NA	NA	NA	NA	NA	NA	NA	NA	NA	NA	0.0892	NA	0.193982	1
sp|Q9NQ25|SLAF7_HUMAN	NA	NA	NA	NA	NA	NA	NA	NA	0.581904	0.534245	0.541908	1	NA	NA	NA	NA	0.650962	0.261695	0.629153	1	NA	NA	NA	NA
sp|Q9NQS3|NECT3_HUMAN	0.0411538	0.0959245	0.629153	2	NA	NA	NA	NA	NA	NA	NA	NA	NA	NA	NA	NA	NA	NA	NA	NA	0.2608	0.236545	0.362633	1
sp|Q9NR61|DLL4_HUMAN	NA	NA	NA	NA	NA	NA	NA	NA	NA	NA	NA	NA	0.137995	0.137658	0.147717	1	NA	NA	NA	NA	0.1156	NA	0.0559956	1
sp|Q9NRA1|PDGFC_HUMAN	NA	NA	NA	NA	0.118687	0.0857895	0.0715789	1	NA	NA	NA	NA	NA	NA	NA	NA	NA	NA	NA	NA	NA	NA	NA	NA
sp|Q9NRM0|GTR9_HUMAN	NA	NA	NA	NA	0.907852	0.881579	0.881579	1	0.246127	0.241794	0.333487	1	0.490633	0.471132	0.327008	1	0.435192	NA	NA	1	NA	NA	NA	NA
sp|Q9NRX5|SERC1_HUMAN	0.726538	0.802	0.584007	1	0.865322	0.841316	0.808158	2	0.718381	0.748709	0.702566	3	0.851108	0.835868	0.823307	1	0.727115	0.728169	0.712997	2	0.5688	0.540114	0.603562	1
sp|Q9NS62|THSD1_HUMAN	0.591538	0.626415	0.47114	3	NA	NA	NA	NA	NA	NA	NA	NA	NA	NA	NA	NA	NA	NA	NA	NA	0.3114	0.281854	0.307876	1
sp|Q9NSC2|SALL1_HUMAN	NA	NA	NA	NA	NA	NA	NA	NA	0.330613	0.304617	0.279211	1	NA	NA	NA	NA	NA	NA	NA	NA	0.285	0.268261	0.264071	1
sp|Q9NT99|LRC4B_HUMAN	NA	NA	NA	NA	NA	NA	NA	NA	0.217965	0.261291	0.207566	1	0.443615	0.445079	0.441339	2	NA	NA	NA	NA	NA	NA	NA	NA
sp|Q9NTN9|SEM4G_HUMAN	NA	NA	NA	NA	0.598329	0.469474	0.585526	3	NA	NA	NA	NA	NA	NA	NA	NA	NA	NA	NA	NA	NA	NA	NA	NA
sp|Q9NU02|ANKE1_HUMAN	NA	NA	NA	NA	NA	NA	NA	NA	0.252626	0.200635	0.272697	1	NA	NA	NA	NA	NA	NA	NA	NA	NA	NA	NA	NA
sp|Q9NUN5|LMBD1_HUMAN	0.463462	0.469509	0.332476	2	0.579427	0.566579	0.509737	6	0.603567	0.597068	0.567961	5	0.412269	0.3565	0.38937	3	0.171827	0.234847	NA	1	0.0694	0.127803	0.0954204	1
sp|Q9NV96|CC50A_HUMAN	0.335385	0.323811	0.696873	2	0.515632	0.606842	0.578421	3	0.768206	0.75954	0.759013	5	0.801478	0.786368	0.763543	3	0.689038	0.526814	0.619479	4	0.78	0.791579	0.767832	6
sp|Q9NW97|TMM51_HUMAN	NA	NA	NA	NA	0.2321	0.0928947	0.0810526	1	NA	NA	NA	NA	NA	NA	NA	NA	NA	NA	NA	NA	NA	NA	NA	NA
sp|Q9NX62|IMPA3_HUMAN	0.581154	0.641358	0.603355	2	0.7779	0.763158	0.727632	2	0.124814	0.0359956	0.122895	1	0.396596	0.400789	0.394567	1	0.419327	0.0569831	0.280879	2	NA	NA	NA	NA
sp|Q9NXH8|TOR4A_HUMAN	NA	NA	NA	NA	NA	NA	NA	NA	NA	NA	NA	NA	0.166728	0.168921	0.173701	1	NA	NA	NA	NA	NA	NA	NA	NA
sp|Q9NY15|STAB1_HUMAN	0.653846	0.305132	0.60658	2	NA	NA	NA	NA	NA	NA	NA	NA	NA	NA	NA	NA	NA	NA	NA	NA	0.8394	0.84595	0.826969	23
sp|Q9NY25|CLC5A_HUMAN	NA	NA	NA	NA	NA	NA	NA	NA	0.354442	0.356608	0.355197	2	NA	NA	NA	NA	NA	NA	NA	NA	NA	NA	NA	NA
sp|Q9NY35|CLDN1_HUMAN	0.889231	0.899132	0.819414	2	0.834606	0.836579	0.810526	2	0.893851	0.891685	0.887105	5	0.835435	0.817632	0.815512	4	0.888942	0.879186	0.851661	3	0.7272	0.74627	0.7525	2
sp|Q9NY46|SCN3A_HUMAN	NA	NA	NA	NA	NA	NA	NA	NA	0.0966521	0.0858206	0.196711	1	0.0988127	0.0256316	0.0931496	1	0.114712	0.114034	0.13899	1	NA	NA	NA	NA
sp|Q9NY97|B3GN2_HUMAN	NA	NA	NA	NA	0.298258	0.253947	0.223158	1	NA	NA	NA	NA	0.271214	0.304395	0.371181	1	0.374904	0.49661	0.53886	1	NA	NA	NA	NA
sp|Q9NYQ6|CELR1_HUMAN	0.37	0.234151	0.161564	3	NA	NA	NA	NA	0.170306	0.183304	0.168487	2	0.0648549	0.114211	0.129528	1	NA	NA	NA	NA	NA	NA	NA	NA
sp|Q9NYQ8|FAT2_HUMAN	NA	NA	NA	NA	NA	NA	NA	NA	NA	NA	NA	NA	0.691768	0.650895	0.584252	1	NA	NA	NA	NA	0.3334	0.397391	0.395487	1
sp|Q9NZ53|PDXL2_HUMAN	NA	NA	NA	NA	0.456563	0.400789	0.284737	1	0.278621	0.289453	0.2575	1	0.555937	0.562316	0.451732	2	NA	NA	NA	NA	NA	NA	NA	NA
sp|Q9NZC2|TREM2_HUMAN	NA	NA	NA	NA	NA	NA	NA	NA	0.0619912	0.0966521	0.103355	1	NA	NA	NA	NA	NA	NA	NA	NA	NA	NA	NA	NA
sp|Q9NZQ7|PD1L1_HUMAN	0.318077	0.357434	0.200261	1	NA	NA	NA	NA	NA	NA	NA	NA	NA	NA	NA	NA	NA	NA	NA	NA	0.8218	0.798375	0.822588	7
sp|Q9NZU1|FLRT1_HUMAN	NA	NA	NA	NA	NA	NA	NA	NA	0.22663	0.22663	0.214079	1	0.595119	0.585763	0.545276	2	NA	NA	NA	NA	NA	NA	NA	NA
sp|Q9NZV1|CRIM1_HUMAN	NA	NA	NA	NA	NA	NA	NA	NA	NA	NA	NA	NA	NA	NA	NA	NA	NA	NA	NA	NA	0.45	0.447231	0.445863	3
sp|Q9NZW4|DSPP_HUMAN	NA	NA	NA	NA	NA	NA	NA	NA	0.623063	0.631729	0.615724	1	NA	NA	NA	NA	NA	NA	NA	NA	NA	NA	NA	NA
sp|Q9P0K1|ADA22_HUMAN	NA	NA	NA	NA	0.0359905	0.0810526	0.0573684	1	NA	NA	NA	NA	NA	NA	NA	NA	NA	NA	NA	NA	NA	NA	NA	NA
sp|Q9P0T7|TMEM9_HUMAN	NA	NA	NA	NA	0.116325	0.220789	0.19	1	0.0273304	0.0208315	0.0186842	1	0.171953	0.111605	0.0983465	1	NA	NA	NA	NA	NA	NA	NA	NA
sp|Q9P121|NTRI_HUMAN	NA	NA	0.155114	1	NA	NA	NA	NA	NA	NA	NA	NA	NA	NA	NA	NA	NA	NA	NA	NA	NA	NA	NA	NA
sp|Q9P232|CNTN3_HUMAN	NA	NA	NA	NA	NA	NA	NA	NA	NA	NA	NA	NA	NA	NA	NA	NA	NA	NA	NA	NA	0.2498	0.21389	0.272832	3
sp|Q9P273|TEN3_HUMAN	0.719615	0.731019	0.758143	7	NA	NA	NA	NA	NA	NA	NA	NA	NA	NA	NA	NA	NA	NA	NA	NA	0.3312	0.311304	0.356062	1
sp|Q9P2B2|FPRP_HUMAN	0.518846	0.562906	0.745244	6	0.645585	0.699211	0.675526	4	0.614398	0.607899	0.600526	2	0.78058	0.804605	0.784331	5	NA	NA	NA	NA	0.7668	0.768924	0.743739	8
sp|Q9P2C4|TM181_HUMAN	0.138077	NA	0.0615961	1	0.673938	0.682632	0.613947	5	NA	NA	NA	NA	NA	NA	NA	NA	NA	NA	NA	NA	NA	NA	NA	NA
sp|Q9P2E7|PCD10_HUMAN	0.0896154	NA	0.0293485	1	NA	NA	NA	NA	NA	NA	NA	NA	NA	NA	NA	NA	NA	NA	NA	NA	0.439	0.451762	0.417389	2
sp|Q9UBG0|MRC2_HUMAN	0.283462	NA	0.135765	1	NA	NA	NA	NA	0.844026	0.85919	0.843684	10	0.89029	0.880158	0.893465	9	0.520865	0.469763	0.464691	2	0.6502	0.682838	0.67146	7
sp|Q9UBP0|SPAST_HUMAN	NA	NA	NA	NA	NA	NA	NA	NA	0.438928	0.436761	0.415987	1	NA	NA	NA	NA	NA	NA	NA	NA	NA	NA	NA	NA
sp|Q9UBV2|SE1L1_HUMAN	NA	NA	NA	NA	0.262816	0.298947	0.287105	1	NA	NA	NA	NA	NA	NA	NA	NA	NA	NA	NA	NA	0.0254	0.0870252	0.0275221	1
sp|Q9UDY8|MALT1_HUMAN	NA	NA	NA	NA	NA	NA	NA	NA	NA	NA	NA	NA	NA	NA	NA	NA	NA	NA	NA	NA	0.461	0.478947	0.483097	1
sp|Q9UGH3|S23A2_HUMAN	NA	NA	NA	NA	0.128138	0.192368	0.145	1	0.399934	0.358775	0.398618	1	0.198074	0.176737	0.210079	1	NA	NA	NA	NA	0.2256	0.23881	0.17646	2
sp|Q9UGT4|SUSD2_HUMAN	NA	NA	NA	NA	0.517995	0.533421	0.523947	2	NA	NA	NA	NA	NA	NA	NA	NA	NA	NA	NA	NA	NA	NA	NA	NA
sp|Q9UH99|SUN2_HUMAN	NA	NA	NA	NA	0.20611	0.180526	0.166316	1	0.116149	0.120481	0.0664474	1	0.344354	0.254895	0.303622	1	0.324135	0.214712	0.238958	1	0.1486	0.148192	0.161128	1
sp|Q9UHN6|CEIP2_HUMAN	0.380385	0.245358	0.535635	4	0.770811	0.744211	0.748947	8	0.202801	0.170306	0.194539	1	NA	NA	NA	NA	NA	NA	NA	NA	0.67	0.651121	0.67365	8
sp|Q9UHW9|S12A6_HUMAN	0.425385	0.349962	0.384072	3	0.808616	0.829474	0.812895	4	0.711882	0.703217	0.689539	3	0.676095	0.617026	0.618031	3	0.755673	0.718102	0.664625	2	0.3686	0.304508	0.367013	1
sp|Q9UHX3|AGRE2_HUMAN	NA	NA	NA	NA	NA	NA	NA	NA	0.896018	0.902516	0.891447	9	0.848496	0.867132	0.86748	6	0.885769	0.919458	0.909707	9	0.4082	0.33849	0.42177	1
sp|Q9UIB8|SLAF5_HUMAN	NA	NA	NA	NA	NA	NA	NA	NA	0.56674	0.581904	0.559276	4	0.542876	0.541474	0.560866	5	NA	NA	NA	NA	NA	NA	NA	NA
sp|Q9UIG8|SO3A1_HUMAN	NA	NA	NA	NA	NA	NA	NA	NA	0.497418	0.495252	0.459408	2	0.582058	0.669132	0.675197	3	0.276538	NA	0.458241	1	0.593	0.512929	0.353872	2
sp|Q9UIJ5|ZDHC2_HUMAN	NA	NA	NA	NA	NA	NA	NA	NA	0.118315	0.15081	0.142434	1	NA	NA	NA	NA	NA	NA	NA	NA	NA	NA	NA	NA
sp|Q9UIQ6|LCAP_HUMAN	0.664231	0.674981	0.561433	8	0.65031	0.651842	0.587895	3	0.731379	0.727046	0.724276	4	0.798865	0.828053	0.836299	10	0.365385	0.624136	0.625928	3	0.3994	0.39286	0.413009	6
sp|Q9UIW2|PLXA1_HUMAN	0.498077	0.473245	0.387296	2	0.782625	0.772632	0.739474	3	0.449759	0.438928	0.4225	1	0.480185	0.499789	0.459528	2	0.514519	0.463051	0.561433	1	0.5578	0.533318	0.605752	4
sp|Q9UK23|NAGPA_HUMAN	NA	NA	NA	NA	NA	NA	NA	NA	NA	NA	NA	NA	NA	NA	NA	NA	NA	NA	NA	NA	0.274	0.254668	0.266261	1
sp|Q9UKJ1|PILRA_HUMAN	NA	NA	NA	NA	NA	NA	NA	NA	0.666389	0.677221	0.672171	2	NA	NA	NA	NA	0.654135	0.640915	0.648502	2	NA	NA	NA	NA
sp|Q9UKQ2|ADA28_HUMAN	NA	NA	NA	NA	NA	NA	NA	NA	0.662057	0.657724	0.652632	3	NA	NA	NA	NA	NA	NA	NA	NA	NA	NA	NA	NA
sp|Q9UKU6|TRHDE_HUMAN	NA	NA	NA	NA	NA	NA	NA	NA	NA	NA	NA	NA	0.378311	0.450289	0.433543	2	NA	NA	NA	NA	NA	NA	NA	NA
sp|Q9UKZ4|TEN1_HUMAN	0.629615	0.592792	0.564658	2	NA	NA	NA	NA	NA	NA	NA	NA	NA	NA	NA	NA	NA	NA	NA	NA	NA	NA	NA	NA
sp|Q9ULC0|MUCEN_HUMAN	NA	NA	NA	NA	NA	NA	NA	NA	NA	NA	NA	NA	NA	NA	NA	NA	NA	NA	NA	NA	0.01	0.0281236	0.0143805	1
sp|Q9ULF5|S39AA_HUMAN	0.716154	0.716075	0.658176	3	0.243914	0.294211	0.303684	3	0.428096	0.456258	0.409474	1	0.448839	0.283553	0.378976	2	NA	NA	NA	NA	0.615	0.551442	0.634226	2
sp|Q9ULI3|HEG1_HUMAN	0.702308	0.734755	0.642052	2	0.310072	0.246842	0.206579	1	0.58407	0.616565	0.591842	3	0.433166	0.408605	0.384173	2	0.203558	0.560373	0.503388	1	0.626	0.630732	0.625465	5
sp|Q9ULL4|PLXB3_HUMAN	NA	NA	NA	NA	NA	NA	NA	NA	NA	NA	NA	NA	NA	NA	NA	NA	NA	NA	NA	NA	0.1068	NA	0.0998009	1
sp|Q9ULQ1|TPC1_HUMAN	NA	NA	NA	NA	NA	NA	NA	NA	0.343611	0.373939	0.350855	2	0.258153	0.247079	0.24126	1	0.175	0.161017	0.161564	1	NA	NA	NA	NA
sp|Q9ULV1|FZD4_HUMAN	NA	NA	NA	NA	0.234463	0.263421	0.225526	2	NA	NA	NA	NA	NA	NA	NA	NA	NA	NA	NA	NA	0.6392	0.594485	0.66927	5
sp|Q9UM44|HHLA2_HUMAN	NA	NA	NA	NA	NA	NA	NA	NA	NA	NA	NA	NA	0.208522	0.210605	0.230866	1	NA	NA	NA	NA	NA	NA	NA	NA
sp|Q9UMF0|ICAM5_HUMAN	NA	NA	NA	NA	0.425847	0.535789	0.495526	5	0.243961	0.26779	0.21625	3	NA	NA	NA	NA	0.0766346	0.362373	0.306678	3	NA	NA	NA	NA
sp|Q9UMZ3|PTPRQ_HUMAN	NA	NA	NA	NA	NA	NA	NA	NA	0.0771554	0.133479	0.157632	1	NA	NA	NA	NA	NA	NA	NA	NA	NA	NA	NA	NA
sp|Q9UN70|PCDGK_HUMAN	0.660769	0.697396	0.680749	3	NA	NA	NA	NA	NA	NA	NA	NA	0.0335092	0.0933684	0.0125984	1	NA	NA	NA	NA	0.6766	0.562769	0.75031	2
sp|Q9UN71|PCDGG_HUMAN	NA	NA	NA	NA	NA	NA	NA	NA	NA	NA	NA	NA	NA	NA	NA	NA	NA	NA	0.164788	1	0.3818	0.401922	0.408628	1
sp|Q9UN76|S6A14_HUMAN	NA	NA	NA	NA	0.492005	0.578421	0.462368	4	NA	NA	NA	NA	NA	NA	NA	NA	NA	NA	NA	NA	NA	NA	NA	NA
sp|Q9UNG2|TNF18_HUMAN	0.01	NA	0.0712704	1	NA	NA	NA	NA	NA	NA	NA	NA	NA	NA	NA	NA	NA	NA	NA	NA	0.0518	0.0530435	0.0603761	1
sp|Q9UNN8|EPCR_HUMAN	0.930769	0.932755	0.93228	13	0.610143	0.545263	0.490789	1	0.84186	0.835361	0.841513	3	0.660422	0.697789	0.750551	3	0.742981	0.721458	0.783941	2	0.9516	0.954691	0.943053	15
sp|Q9UNW8|GP132_HUMAN	NA	NA	NA	NA	NA	NA	NA	NA	0.157309	0.165974	0.138092	1	0.203298	0.208	0.197087	1	NA	NA	NA	NA	NA	NA	NA	NA
sp|Q9UP52|TFR2_HUMAN	NA	NA	NA	NA	0.468377	0.450526	0.400789	1	NA	NA	NA	NA	NA	NA	NA	NA	NA	NA	NA	NA	NA	NA	NA	NA
sp|Q9UP95|S12A4_HUMAN	NA	NA	NA	NA	0.574702	0.476579	0.502632	1	0.421597	0.354442	0.374737	1	0.151055	0.174132	0.163307	1	NA	NA	NA	NA	0.2872	0.322632	0.261881	1
sp|Q9UPZ6|THS7A_HUMAN	NA	NA	NA	NA	NA	NA	NA	NA	NA	NA	NA	NA	0.310396	0.278342	0.293228	2	NA	NA	NA	NA	0.0298	0.0439817	0.0362832	2
sp|Q9UQQ1|NALDL_HUMAN	NA	NA	NA	NA	0.444749	0.647105	0.64	2	NA	NA	NA	NA	NA	NA	NA	NA	NA	NA	NA	NA	NA	NA	NA	NA
sp|Q9Y219|JAG2_HUMAN	NA	NA	NA	NA	NA	NA	NA	NA	NA	NA	NA	NA	0.255541	0.270526	0.217874	1	NA	NA	NA	NA	0.1904	0.030389	0.187412	1
sp|Q9Y222|DMTF1_HUMAN	0.671154	0.656302	0.519511	1	NA	NA	NA	NA	NA	NA	NA	NA	NA	NA	NA	NA	NA	NA	NA	NA	0.9824	0.966018	0.986858	1
sp|Q9Y257|KCNK6_HUMAN	NA	NA	NA	NA	NA	NA	NA	NA	0.345777	0.360941	0.309605	1	NA	NA	NA	NA	NA	NA	NA	NA	NA	NA	NA	NA
sp|Q9Y286|SIGL7_HUMAN	NA	NA	NA	NA	NA	NA	NA	NA	0.794201	0.798534	0.802434	9	0.58467	0.588368	0.579055	5	0.581154	0.124102	0.142215	3	NA	NA	NA	NA
sp|Q9Y2C9|TLR6_HUMAN	NA	NA	NA	NA	NA	NA	NA	NA	0.324114	0.347943	0.292237	1	NA	NA	NA	NA	NA	NA	NA	NA	NA	NA	NA	NA
sp|Q9Y2H0|DLGP4_HUMAN	NA	NA	NA	NA	NA	NA	NA	NA	NA	NA	NA	NA	0.563773	0.583158	0.649213	1	NA	NA	NA	NA	NA	NA	NA	NA
sp|Q9Y336|SIGL9_HUMAN	NA	NA	NA	NA	NA	NA	NA	NA	0.911182	0.904683	0.895789	14	0.446227	0.494579	0.43874	2	0.819135	0.865763	0.845212	9	NA	NA	NA	NA
sp|Q9Y3Q0|NALD2_HUMAN	0.0169231	NA	0.351824	1	NA	0.0621053	0.135526	1	NA	NA	NA	NA	NA	NA	NA	NA	NA	NA	NA	NA	NA	NA	NA	NA
sp|Q9Y4D7|PLXD1_HUMAN	0.747308	0.794528	0.706547	5	0.702291	0.604474	0.661316	2	0.755208	0.761707	0.745987	15	0.626464	0.679553	0.67	3	0.660481	0.637559	0.567883	3	0.8856	0.888993	0.877345	25
sp|Q9Y4K0|LOXL2_HUMAN	NA	NA	NA	NA	NA	NA	NA	NA	NA	NA	NA	NA	NA	NA	NA	NA	NA	NA	NA	NA	0.791	0.800641	0.791925	6
sp|Q9Y4L1|HYOU1_HUMAN	0.349231	0.465774	0.180912	1	0.742458	0.720526	0.722895	2	0.54291	0.564573	0.496316	3	0.69438	0.682158	0.511496	4	0.305096	0.416068	0.571107	2	0.3928	0.440435	0.415199	2
sp|Q9Y5H2|PCDGB_HUMAN	NA	NA	NA	NA	NA	NA	NA	NA	NA	NA	NA	NA	NA	NA	NA	NA	NA	NA	NA	NA	0.1112	0.121007	0.084469	1
sp|Q9Y5L0|TNPO3_HUMAN	NA	NA	NA	NA	NA	NA	NA	NA	NA	NA	NA	NA	NA	NA	NA	NA	0.393942	NA	NA	1	NA	NA	NA	NA
sp|Q9Y5L3|ENTP2_HUMAN	NA	NA	NA	NA	0.922029	0.886316	0.902895	17	NA	NA	NA	NA	NA	NA	NA	NA	NA	NA	NA	NA	NA	NA	NA	NA
sp|Q9Y5Q8|TF3C5_HUMAN	NA	NA	NA	NA	NA	NA	NA	NA	NA	NA	NA	NA	NA	NA	NA	NA	0.428846	0.0938983	0.126091	1	NA	NA	NA	NA
sp|Q9Y5S1|TRPV2_HUMAN	NA	NA	NA	NA	NA	NA	NA	NA	0.696718	0.555908	0.722105	3	NA	NA	NA	NA	0.54625	NA	0.0519218	2	NA	NA	NA	NA
sp|Q9Y5X9|LIPE_HUMAN	NA	NA	NA	NA	NA	NA	NA	NA	NA	NA	NA	NA	NA	NA	NA	NA	NA	NA	NA	NA	0.2388	0.234279	0.17208	3
sp|Q9Y5Y6|ST14_HUMAN	NA	NA	NA	NA	NA	NA	NA	NA	0.848359	0.854858	0.848026	12	0.874617	0.895789	0.890866	9	0.485962	0.473119	0.638827	4	NA	NA	NA	NA
sp|Q9Y5Y7|LYVE1_HUMAN	NA	NA	NA	NA	0.173031	0.163947	0.137895	1	NA	NA	NA	NA	NA	NA	NA	NA	NA	NA	NA	NA	0.3466	0.100618	0.360442	2
sp|Q9Y624|JAM1_HUMAN	0.0342308	0.0884528	0.645277	1	0.487279	0.471842	0.476579	2	0.363107	0.389103	0.318289	2	0.252929	0.215816	0.280236	1	NA	NA	NA	NA	0.8592	0.87087	0.83573	5
sp|Q9Y639|NPTN_HUMAN	0.799231	0.69366	0.754919	12	0.948019	0.957368	0.952632	25	0.94151	0.939344	0.947895	38	0.911187	0.914026	0.91685	21	0.933365	0.939593	0.935505	30	0.8966	0.909382	0.894867	27
sp|Q9Y644|RFNG_HUMAN	NA	NA	NA	NA	0.194296	0.201842	0.142632	1	NA	NA	NA	NA	NA	NA	NA	NA	NA	NA	NA	NA	NA	NA	NA	NA
sp|Q9Y653|AGRG1_HUMAN	0.0653846	NA	0.609805	1	NA	NA	NA	NA	NA	NA	NA	NA	NA	NA	NA	NA	NA	NA	NA	NA	0.4126	0.370206	0.410819	4
sp|Q9Y666|S12A7_HUMAN	NA	NA	NA	NA	0.657399	0.455263	0.514474	1	NA	NA	NA	NA	NA	NA	NA	NA	NA	NA	NA	NA	0.6062	0.488009	0.612323	1
sp|Q9Y6C2|EMIL1_HUMAN	NA	NA	NA	NA	0.572339	0.602105	0.680263	3	NA	NA	NA	NA	NA	NA	NA	NA	NA	NA	NA	NA	0.4478	0.408719	0.459004	6
sp|Q9Y6H6|KCNE3_HUMAN	NA	NA	NA	NA	NA	NA	NA	NA	0.445427	0.447593	0.433355	1	0.678707	0.609211	0.651811	2	NA	NA	NA	NA	NA	NA	NA	NA
sp|Q9Y6M5|ZNT1_HUMAN	NA	NA	NA	NA	0.168305	0.275263	0.154474	1	NA	NA	NA	NA	0.553325	0.468526	0.477717	1	NA	NA	NA	NA	NA	NA	NA	NA
sp|Q9Y6M7|S4A7_HUMAN	0.266154	0.144491	0.422769	3	0.723556	0.82	0.793947	6	0.965339	0.965339	0.967434	10	0.81715	0.812421	0.805118	4	0.980962	0.979864	0.970977	16	0.9054	0.886728	0.932102	8
sp|Q9Y6N7|ROBO1_HUMAN	NA	NA	0.303453	1	0.432936	0.391316	0.528684	4	NA	NA	NA	NA	0.265989	0.249684	0.262047	2	NA	NA	NA	NA	NA	NA	NA	NA
sp|Q9Y6Q6|TNR11_HUMAN	0.338846	0.454566	0.306678	1	0.288807	0.128421	0.272895	1	0.2093	0.137812	0.159803	1	NA	NA	NA	NA	NA	NA	NA	NA	0.076	0.150458	0.0888496	1
sp|Q9Y6Q9|NCOA3_HUMAN	NA	NA	NA	NA	NA	NA	NA	NA	0.0381619	0.0338293	0.0946711	1	NA	NA	NA	NA	NA	NA	NA	NA	NA	NA	NA	NA

## Sheet: Table S4
Table S4: Safequant output of the auto-CSC experiments quantitatively comparing VEGF-A treated vs untreated HAEC surfaceomes.
proteinName	ac	geneName	proteinDescription	idScore	idQValue	nbPeptides	allAccessions	noVEGF_1	noVEGF_2	noVEGF_3	withVEGF_1	withVEGF_2	withVEGF_3	medianInt_noVEGF	medianInt_withVEGF	cv_noVEGF	cv_withVEGF	log2ratio_withVEGF	pValue_withVEGF	qValue_withVEGF
FETUB_BOVINFetuin-BOS=BostaurusGN=FETUBPE=2SV=1	NA	NA		1.9743	0	1	FETUB_BOVINFetuin-BOS=BostaurusGN=FETUBPE=2SV=1	199270	63110.7	175531	155483	120798	159170	175531	155483	0.498276	0.145851	-0.174971	0.76132	NA
sp|A8MVW0|F1712_HUMAN	A8MVW0	FAM171A2	Protein FAM171A2 OS=Homo sapiens OX=9606 GN=FAM171A2 PE=1 SV=1	1	0	1	sp|A8MVW0|F1712_HUMAN	28488.3	44442.7	75866.3	101884	87282.7	73244.4	44442.7	87282.7	0.486021	0.163723	0.973749	0.048923	0.0656812
sp|O00206|TLR4_HUMAN	O00206	TLR4	Toll-like receptor 4 OS=Homo sapiens OX=9606 GN=TLR4 PE=1 SV=2	0.9996	0	1	sp|O00206|TLR4_HUMAN	38540.7	73005	6668.55	140844	95553.3	83208.2	38540.7	95553.3	0.841946	0.284853	1.30992	0.0648968	0.0843312
sp|O00241|SIRB1_HUMAN	O00241	SIRPB1	Signal-regulatory protein beta-1 OS=Homo sapiens OX=9606 GN=SIRPB1 PE=1 SV=5	1	0	1	sp|O00241|SIRB1_HUMAN	73301.9	97635.7	56783.1	205430	222387	163251	73301.9	205430	0.270733	0.154557	1.48673	0.0013452	0.00544808
sp|O00468|AGRIN_HUMAN	O00468	AGRN	Agrin OS=Homo sapiens OX=9606 GN=AGRN PE=1 SV=6	2	0	2	sp|O00468|AGRIN_HUMAN	1.17158e+06	1.31037e+06	1.52752e+06	502041	330931	549792	1.31037e+06	502041	0.134233	0.24967	-1.38409	0.000640503	0.00331228
sp|O00469|PLOD2_HUMAN	O00469	PLOD2	Procollagen-lysine,2-oxoglutarate 5-dioxygenase 2 OS=Homo sapiens OX=9606 GN=PLOD2 PE=1 SV=2	2.891	0	2	sp|O00469|PLOD2_HUMAN	90402.4	69149.3	75352.7	78565	56363.7	74639	75352.7	74639	0.139577	0.169611	-0.0137296	0.42367	NA
sp|O00478|BT3A3_HUMAN;sp|O00481|BT3A1_HUMAN;sp|P78410|BT3A2_HUMAN	O00478	BTN3A3	Butyrophilin subfamily 3 member A3 OS=Homo sapiens OX=9606 GN=BTN3A3 PE=1 SV=1	2	0	1	sp|O00481|BT3A1_HUMAN;sp|P78410|BT3A2_HUMAN;sp|O00478|BT3A3_HUMAN	161413	112819	129208	48358.4	25247.4	71861.1	129208	48358.4	0.183836	0.480668	-1.41786	0.00748676	0.0158198
sp|O00592|PODXL_HUMAN	O00592	PODXL	Podocalyxin OS=Homo sapiens OX=9606 GN=PODXL PE=1 SV=2	3.9988	0	3	sp|O00592|PODXL_HUMAN	8.00156e+06	7.2595e+06	7.16982e+06	9.26294e+06	1.1202e+07	9.69428e+06	7.2595e+06	9.69428e+06	0.0610576	0.101274	0.417265	0.0293133	NA
sp|O14495|PLPP3_HUMAN	O14495	PLPP3	Phospholipid phosphatase 3 OS=Homo sapiens OX=9606 GN=PLPP3 PE=1 SV=1	2.9463	0	2	sp|O14495|PLPP3_HUMAN	1.84535e+07	1.41976e+07	1.59055e+07	1.08833e+07	1.14103e+07	1.17924e+07	1.59055e+07	1.14103e+07	0.132321	0.0401749	-0.479191	0.0186143	NA
sp|O14672|ADA10_HUMAN	O14672	ADAM10	Disintegrin and metalloproteinase domain-containing protein 10 OS=Homo sapiens OX=9606 GN=ADAM10 PE=1 SV=1	11.9953	0	7	sp|O14672|ADA10_HUMAN	1.68313e+07	1.57311e+07	2.28842e+07	4.4798e+07	1.9085e+07	5.46374e+07	1.68313e+07	4.4798e+07	0.2084	0.464663	1.41229	0.0591548	0.0777007
sp|O14786|NRP1_HUMAN	O14786	NRP1	Neuropilin-1 OS=Homo sapiens OX=9606 GN=NRP1 PE=1 SV=3	12.9553	0	9	sp|O14786|NRP1_HUMAN	5.1055e+07	4.62579e+07	5.24546e+07	4.54193e+07	4.46681e+07	4.80958e+07	5.1055e+07	4.54193e+07	0.0650986	0.0391148	-0.168746	0.43341	NA
sp|O14817|TSN4_HUMAN	O14817	TSPAN4	Tetraspanin-4 OS=Homo sapiens OX=9606 GN=TSPAN4 PE=1 SV=1	2.9927	0	2	sp|O14817|TSN4_HUMAN	1.3624e+06	2.4547e+06	1.11097e+06	1.86569e+06	2.13223e+06	1.03308e+06	1.3624e+06	1.86569e+06	0.434878	0.341894	0.453555	0.908306	NA
sp|O14917|PCD17_HUMAN	O14917	PCDH17	Protocadherin-17 OS=Homo sapiens OX=9606 GN=PCDH17 PE=2 SV=2	0.998	0	1	sp|O14917|PCD17_HUMAN	168883	176056	256276	53887.4	14738.4	20109	176056	20109	0.242102	0.717517	-3.13012	0.00104331	0.0046949
sp|O15031|PLXB2_HUMAN	O15031	PLXNB2	Plexin-B2 OS=Homo sapiens OX=9606 GN=PLXNB2 PE=1 SV=3	22.9319	0	15	sp|O15031|PLXB2_HUMAN	1.7536e+07	1.98466e+07	1.99093e+07	1.48344e+07	1.44064e+07	1.39902e+07	1.98466e+07	1.44064e+07	0.0708213	0.0292922	-0.462188	0.0256617	NA
sp|O15118|NPC1_HUMAN	O15118	NPC1	NPC intracellular cholesterol transporter 1 OS=Homo sapiens OX=9606 GN=NPC1 PE=1 SV=2	2.9873	0	2	sp|O15118|NPC1_HUMAN	509128	482977	418073	616168	390364	503843	482977	503843	0.0997362	0.224255	0.0610188	0.721883	NA
sp|O15123|ANGP2_HUMAN	O15123	ANGPT2	Angiopoietin-2 OS=Homo sapiens OX=9606 GN=ANGPT2 PE=1 SV=1	18.8685	0	11	sp|O15123|ANGP2_HUMAN	2.69607e+07	3.32875e+07	4.44062e+07	2.30004e+07	2.03961e+07	3.66218e+07	3.32875e+07	2.30004e+07	0.253169	0.326699	-0.53332	0.224083	NA
sp|O15230|LAMA5_HUMAN	O15230	LAMA5	Laminin subunit alpha-5 OS=Homo sapiens OX=9606 GN=LAMA5 PE=1 SV=8	11.9873	0	9	sp|O15230|LAMA5_HUMAN	9.73516e+06	1.08833e+07	1.1622e+07	5.31368e+06	4.17758e+06	5.11198e+06	1.08833e+07	5.11198e+06	0.0884728	0.124524	-1.09016	0.000446715	0.00285663
sp|O15354|GPR37_HUMAN	O15354	GPR37	Prosaposin receptor GPR37 OS=Homo sapiens OX=9606 GN=GPR37 PE=1 SV=2	1.9992	0	1	sp|O15354|GPR37_HUMAN	478255	429304	590443	382004	221771	341186	478255	341186	0.165443	0.264352	-0.487219	0.0365025	NA
sp|O15440|MRP5_HUMAN	O15440	ABCC5	Multidrug resistance-associated protein 5 OS=Homo sapiens OX=9606 GN=ABCC5 PE=1 SV=2	1	0	1	sp|O15440|MRP5_HUMAN	79680.1	87830.6	134160	87388.6	39532.7	78631	87830.6	78631	0.292222	0.371885	-0.159626	0.158431	NA
sp|O43155|FLRT2_HUMAN	O43155	FLRT2	Leucine-rich repeat transmembrane protein FLRT2 OS=Homo sapiens OX=9606 GN=FLRT2 PE=1 SV=1	4.9138	0	2	sp|O43155|FLRT2_HUMAN	9.25008e+06	8.75493e+06	6.27489e+06	3.86367e+06	4.88306e+06	4.30974e+06	8.75493e+06	4.30974e+06	0.196969	0.117417	-1.02249	0.0052848	0.0127149
sp|O43306|ADCY6_HUMAN	O43306	ADCY6	Adenylate cyclase type 6 OS=Homo sapiens OX=9606 GN=ADCY6 PE=1 SV=2	2	0	2	sp|O43306|ADCY6_HUMAN	151482	387219	295754	134770	105209	136325	295754	134770	0.427286	0.139781	-1.1339	0.0278494	0.0425622
sp|O43525|KCNQ3_HUMAN	O43525	KCNQ3	Potassium voltage-gated channel subfamily KQT member 3 OS=Homo sapiens OX=9606 GN=KCNQ3 PE=1 SV=2	0.9225	0	1	sp|O43525|KCNQ3_HUMAN	50260.4	53340.8	49803.6	2327.23	13598	3586.17	50260.4	3586.17	0.0376246	0.949588	-3.80891	0.0017837	0.00656726
sp|O43556|SGCE_HUMAN	O43556	SGCE	Epsilon-sarcoglycan OS=Homo sapiens OX=9606 GN=SGCE PE=1 SV=6	1	0	1	sp|O43556|SGCE_HUMAN	56907.9	85425.6	62425.5	26503.6	21983.2	24081.3	62425.5	24081.3	0.221611	0.0935167	-1.37422	0.000334804	0.00271191
sp|O43657|TSN6_HUMAN	O43657	TSPAN6	Tetraspanin-6 OS=Homo sapiens OX=9606 GN=TSPAN6 PE=1 SV=1	0.9999	0	1	sp|O43657|TSN6_HUMAN	763612	652261	711175	530107	538401	685494	711175	538401	0.0785691	0.149515	-0.401523	0.141555	NA
sp|O60245|PCDH7_HUMAN	O60245	PCDH7	Protocadherin-7 OS=Homo sapiens OX=9606 GN=PCDH7 PE=1 SV=2	2	0	2	sp|O60245|PCDH7_HUMAN	1.34165e+06	1.71763e+06	1.99304e+06	3.88136e+06	2.50277e+06	1.58547e+06	1.71763e+06	2.50277e+06	0.194161	0.435019	0.543101	0.153699	NA
sp|O60266|ADCY3_HUMAN	O60266	ADCY3	Adenylate cyclase type 3 OS=Homo sapiens OX=9606 GN=ADCY3 PE=1 SV=3	4	0	2	sp|O60266|ADCY3_HUMAN	261494	605608	528716	217951	166822	147722	528716	166822	0.388196	0.204575	-1.66419	0.0102067	0.0193768
sp|O60279|SUSD5_HUMAN	O60279	SUSD5	Sushi domain-containing protein 5 OS=Homo sapiens OX=9606 GN=SUSD5 PE=1 SV=3	1	0	1	sp|O60279|SUSD5_HUMAN	27588.5	66362.3	54345.3	5756.73	33821.1	14793	54345.3	14793	0.401528	0.790437	-1.87724	0.0485833	0.0655875
sp|O60449|LY75_HUMAN	O60449	LY75	Lymphocyte antigen 75 OS=Homo sapiens OX=9606 GN=LY75 PE=1 SV=3	22.9401	0	16	sp|O60449|LY75_HUMAN	2.33575e+07	2.27334e+07	2.55496e+07	2.06995e+07	1.32613e+07	1.42809e+07	2.33575e+07	1.42809e+07	0.0619365	0.250768	-0.709801	0.0293179	0.0442499
sp|O60462|NRP2_HUMAN	O60462	NRP2	Neuropilin-2 OS=Homo sapiens OX=9606 GN=NRP2 PE=1 SV=3	4.9999	0	4	sp|O60462|NRP2_HUMAN	3.69457e+07	5.40315e+07	8.22225e+07	2.15247e+07	7.06258e+06	1.24644e+07	5.40315e+07	1.24644e+07	0.396033	0.534042	-2.11599	0.0043653	0.0112848
sp|O60487|MPZL2_HUMAN	O60487	MPZL2	Myelin protein zero-like protein 2 OS=Homo sapiens OX=9606 GN=MPZL2 PE=1 SV=1	3	0	2	sp|O60487|MPZL2_HUMAN	2.0096e+07	1.79541e+07	1.94248e+07	2.16904e+07	1.83364e+07	2.33922e+07	1.94248e+07	2.16904e+07	0.0571838	0.12169	0.159156	0.419421	NA
sp|O60503|ADCY9_HUMAN	O60503	ADCY9	Adenylate cyclase type 9 OS=Homo sapiens OX=9606 GN=ADCY9 PE=1 SV=4	3.9999	0	4	sp|O60503|ADCY9_HUMAN	1.69643e+06	2.02827e+06	2.11724e+06	1.88816e+06	1.94589e+06	1.66118e+06	2.02827e+06	1.88816e+06	0.11389	0.0821673	-0.103271	0.614066	NA
sp|O60568|PLOD3_HUMAN	O60568	PLOD3	Multifunctional procollagen lysine hydroxylase and glycosyltransferase LH3 OS=Homo sapiens OX=9606 GN=PLOD3 PE=1 SV=1	0.9853	0	1	sp|O60568|PLOD3_HUMAN	49670	36517.8	51612.8	35381.6	27977.2	34839.2	49670	34839.2	0.178779	0.126091	-0.511665	0.0544229	NA
sp|O60637|TSN3_HUMAN	O60637	TSPAN3	Tetraspanin-3 OS=Homo sapiens OX=9606 GN=TSPAN3 PE=2 SV=1	1	0	1	sp|O60637|TSN3_HUMAN	145790	178352	112158	72754.3	120061	133574	145790	120061	0.227586	0.293541	-0.280131	0.191493	NA
sp|O60779|S19A2_HUMAN	O60779	SLC19A2	Thiamine transporter 1 OS=Homo sapiens OX=9606 GN=SLC19A2 PE=1 SV=2	2.9746	0	2	sp|O60779|S19A2_HUMAN	393726	314031	355751	668622	551152	704093	355751	668622	0.112446	0.124827	0.910323	0.00254733	0.00847946
sp|O75051|PLXA2_HUMAN	O75051	PLXNA2	Plexin-A2 OS=Homo sapiens OX=9606 GN=PLXNA2 PE=1 SV=4	17.8285	0	15	sp|O75051|PLXA2_HUMAN	7.9427e+06	7.52474e+06	8.3756e+06	1.60353e+07	1.40088e+07	1.4178e+07	7.9427e+06	1.4178e+07	0.0535313	0.0762764	0.835952	0.000737522	0.00365751
sp|O75077|ADA23_HUMAN	O75077	ADAM23	Disintegrin and metalloproteinase domain-containing protein 23 OS=Homo sapiens OX=9606 GN=ADAM23 PE=1 SV=1	0.9998	0	1	sp|O75077|ADA23_HUMAN	564114	431922	527807	383900	284237	341878	527807	341878	0.134457	0.148616	-0.626529	0.0196085	0.032414
sp|O75095|MEGF6_HUMAN	O75095	MEGF6	Multiple epidermal growth factor-like domains protein 6 OS=Homo sapiens OX=9606 GN=MEGF6 PE=1 SV=4	1	0	1	sp|O75095|MEGF6_HUMAN	60715.3	82014.7	82834.5	105970	111640	97688.6	82014.7	105970	0.166789	0.0667578	0.369706	0.0333003	NA
sp|O75144|ICOSL_HUMAN	O75144	ICOSLG	ICOS ligand OS=Homo sapiens OX=9606 GN=ICOSLG PE=1 SV=2	2.9498	0	3	sp|O75144|ICOSL_HUMAN	764204	878659	884741	775758	885711	833623	878659	833623	0.0805958	0.0661321	-0.0759091	0.907887	NA
sp|O75197|LRP5_HUMAN	O75197	LRP5	Low-density lipoprotein receptor-related protein 5 OS=Homo sapiens OX=9606 GN=LRP5 PE=1 SV=2	1	0	1	sp|O75197|LRP5_HUMAN	142235	133676	153126	74011	68373.1	79687.6	142235	74011	0.0681611	0.0764249	-0.942464	0.000585947	0.00328727
sp|O75387|LAT3_HUMAN	O75387	SLC43A1	Large neutral amino acids transporter small subunit 3 OS=Homo sapiens OX=9606 GN=SLC43A1 PE=1 SV=1	2	0	2	sp|O75387|LAT3_HUMAN	967962	1.02786e+06	1.14484e+06	530150	527695	579463	1.02786e+06	530150	0.0859324	0.0535125	-0.95517	0.000613386	0.00331228
sp|O75509|TNR21_HUMAN	O75509	TNFRSF21	Tumor necrosis factor receptor superfamily member 21 OS=Homo sapiens OX=9606 GN=TNFRSF21 PE=1 SV=1	1	0	1	sp|O75509|TNR21_HUMAN	4969.2	7521.04	8339.01	2432.62	4297.69	3872.12	7521.04	3872.12	0.253156	0.276557	-0.957809	0.0181884	0.0306929
sp|O75578|ITA10_HUMAN	O75578	ITGA10	Integrin alpha-10 OS=Homo sapiens OX=9606 GN=ITGA10 PE=2 SV=2	16.9722	0	11	sp|O75578|ITA10_HUMAN	1.1053e+07	1.1868e+07	1.22033e+07	9.22212e+06	9.16961e+06	1.00851e+07	1.1868e+07	9.22212e+06	0.0505261	0.0541594	-0.363907	0.0675917	NA
sp|O75882|ATRN_HUMAN	O75882	ATRN	Attractin OS=Homo sapiens OX=9606 GN=ATRN PE=1 SV=2	10.9949	0	8	sp|O75882|ATRN_HUMAN	3.38539e+06	3.21666e+06	4.00857e+06	4.08276e+06	3.16672e+06	3.74759e+06	3.38539e+06	3.74759e+06	0.117935	0.126436	0.14664	0.781223	NA
sp|O75899|GABR2_HUMAN	O75899	GABBR2	Gamma-aminobutyric acid type B receptor subunit 2 OS=Homo sapiens OX=9606 GN=GABBR2 PE=1 SV=1	5	0	3	sp|O75899|GABR2_HUMAN	3.69997e+06	3.96938e+06	3.13878e+06	2.7724e+06	2.29375e+06	3.33242e+06	3.69997e+06	2.7724e+06	0.11762	0.185698	-0.416378	0.106562	NA
sp|O75954|TSN9_HUMAN	O75954	TSPAN9	Tetraspanin-9 OS=Homo sapiens OX=9606 GN=TSPAN9 PE=1 SV=1	0.8992	0	1	sp|O75954|TSN9_HUMAN	1.36759e+06	1.88423e+06	2.46887e+06	3.34459e+06	1.45856e+06	1.184e+06	1.88423e+06	1.45856e+06	0.288945	0.58936	-0.369431	0.919788	NA
sp|O75976|CBPD_HUMAN	O75976	CPD	Carboxypeptidase D OS=Homo sapiens OX=9606 GN=CPD PE=1 SV=2	1	0	1	sp|O75976|CBPD_HUMAN	15325.3	1302.34	6903.83	27275.3	1302.34	49005.9	6903.83	27275.3	0.89989	0.923515	1.98213	0.469728	0.500631
sp|O76082|S22A5_HUMAN;sp|Q9H015|S22A4_HUMAN	O76082	SLC22A5	Solute carrier family 22 member 5 OS=Homo sapiens OX=9606 GN=SLC22A5 PE=1 SV=1	2	0	2	sp|Q9H015|S22A4_HUMAN;sp|O76082|S22A5_HUMAN	1.77874e+06	2.04394e+06	2.23333e+06	1.58538e+06	1.41878e+06	1.91941e+06	2.04394e+06	1.58538e+06	0.113116	0.155339	-0.366519	0.144808	NA
sp|O94813|SLIT2_HUMAN	O94813	SLIT2	Slit homolog 2 protein OS=Homo sapiens OX=9606 GN=SLIT2 PE=1 SV=1	6.8387	0	5	sp|O94813|SLIT2_HUMAN	1.65004e+06	1.45199e+06	1.65225e+06	1.76978e+06	1.55926e+06	1.88474e+06	1.65004e+06	1.76978e+06	0.0725602	0.0949762	0.101066	0.418374	NA
sp|O94911|ABCA8_HUMAN	O94911	ABCA8	ATP-binding cassette sub-family A member 8 OS=Homo sapiens OX=9606 GN=ABCA8 PE=1 SV=3	7.9982	0	3	sp|O94911|ABCA8_HUMAN	1.25609e+07	9.11538e+06	1.24944e+07	3.64027e+06	3.28753e+06	4.29676e+06	1.24944e+07	3.64027e+06	0.172986	0.13689	-1.77916	0.00020305	0.00229767
sp|O95084|PRS23_HUMAN	O95084	PRSS23	Serine protease 23 OS=Homo sapiens OX=9606 GN=PRSS23 PE=1 SV=1	7	0	2	sp|O95084|PRS23_HUMAN	2.45013e+06	2.01713e+06	2.82859e+06	2.98633e+06	2.99732e+06	3.67056e+06	2.45013e+06	2.99732e+06	0.166958	0.121784	0.290816	0.0726282	NA
sp|O95136|S1PR2_HUMAN	O95136	S1PR2	Sphingosine 1-phosphate receptor 2 OS=Homo sapiens OX=9606 GN=S1PR2 PE=1 SV=2	0.981	0	1	sp|O95136|S1PR2_HUMAN	15489.9	14604	18313.4	4104.08	6860.86	10271.2	15489.9	6860.86	0.120057	0.436423	-1.17487	0.0101376	0.0193768
sp|O95185|UNC5C_HUMAN;sp|Q8IZJ1|UNC5B_HUMAN	O95185	UNC5C	Netrin receptor UNC5C OS=Homo sapiens OX=9606 GN=UNC5C PE=1 SV=2	1	0	1	sp|Q8IZJ1|UNC5B_HUMAN;sp|O95185|UNC5C_HUMAN	136844	93021.4	130680	135184	153754	174017	130680	153754	0.197389	0.125859	0.234584	0.124829	NA
sp|O95297|MPZL1_HUMAN	O95297	MPZL1	Myelin protein zero-like protein 1 OS=Homo sapiens OX=9606 GN=MPZL1 PE=1 SV=1	9.9963	0	6	sp|O95297|MPZL1_HUMAN	2.26516e+07	2.02384e+07	2.1701e+07	1.83159e+07	2.08056e+07	1.9284e+07	2.1701e+07	1.9284e+07	0.05646	0.064467	-0.170354	0.335642	NA
sp|O95477|ABCA1_HUMAN	O95477	ABCA1	ATP-binding cassette sub-family A member 1 OS=Homo sapiens OX=9606 GN=ABCA1 PE=1 SV=3	1.9335	0	2	sp|O95477|ABCA1_HUMAN	91903.3	89490.9	86883.5	82083.7	61226	99436.4	89490.9	82083.7	0.0280742	0.236444	-0.124644	0.443193	NA
sp|O95490|AGRL2_HUMAN	O95490	ADGRL2	Adhesion G protein-coupled receptor L2 OS=Homo sapiens OX=9606 GN=ADGRL2 PE=1 SV=2	1	0	1	sp|O95490|AGRL2_HUMAN	163017	109963	134159	102991	22482.8	107178	134159	102991	0.195716	0.615547	-0.381423	0.135001	NA
sp|O95754|SEM4F_HUMAN	O95754	SEMA4F	Semaphorin-4F OS=Homo sapiens OX=9606 GN=SEMA4F PE=2 SV=2	1	0	1	sp|O95754|SEM4F_HUMAN	22861.5	25271.8	29758.3	21167.8	24062.5	24177.4	25271.8	24062.5	0.134807	0.0737114	-0.0707424	0.364759	NA
sp|O95857|TSN13_HUMAN	O95857	TSPAN13	Tetraspanin-13 OS=Homo sapiens OX=9606 GN=TSPAN13 PE=2 SV=1	1	0	1	sp|O95857|TSN13_HUMAN	170493	120526	148703	212989	161197	198582	148703	198582	0.170914	0.140016	0.417308	0.101144	NA
sp|O95858|TSN15_HUMAN	O95858	TSPAN15	Tetraspanin-15 OS=Homo sapiens OX=9606 GN=TSPAN15 PE=1 SV=1	2	0	1	sp|O95858|TSN15_HUMAN	3.12549e+06	2.48068e+06	3.58717e+06	4.788e+06	3.96234e+06	5.46568e+06	3.12549e+06	4.788e+06	0.181359	0.158881	0.615341	0.0235829	0.0377017
sp|O95935|TBX18_HUMAN	O95935	TBX18	T-box transcription factor TBX18 OS=Homo sapiens OX=9606 GN=TBX18 PE=1 SV=3	0.9367	0	1	sp|O95935|TBX18_HUMAN	86736.1	103631	61400.6	72305.7	131774	65867.7	86736.1	72305.7	0.253275	0.403805	-0.262522	0.860892	NA
sp|O95980|RECK_HUMAN	O95980	RECK	Reversion-inducing cysteine-rich protein with Kazal motifs OS=Homo sapiens OX=9606 GN=RECK PE=1 SV=1	6.9729	0	5	sp|O95980|RECK_HUMAN	3.55028e+06	2.62458e+06	3.26376e+06	2.47243e+06	2.20427e+06	2.77874e+06	3.26376e+06	2.47243e+06	0.150631	0.115666	-0.400604	0.116259	NA
sp|O96005|CLPT1_HUMAN	O96005	CLPTM1	Cleft lip and palate transmembrane protein 1 OS=Homo sapiens OX=9606 GN=CLPTM1 PE=1 SV=1	1	0	1	sp|O96005|CLPT1_HUMAN	200877	172462	131819	234430	221764	196514	172462	221764	0.206126	0.0887224	0.36275	0.103539	NA
sp|P00533|EGFR_HUMAN	P00533	EGFR	Epidermal growth factor receptor OS=Homo sapiens OX=9606 GN=EGFR PE=1 SV=2	1.9909	0	2	sp|P00533|EGFR_HUMAN	106128	141322	125339	348928	157384	375730	125339	348928	0.141807	0.405019	1.47709	0.019598	0.032414
sp|P00749|UROK_HUMAN	P00749	PLAU	Urokinase-type plasminogen activator OS=Homo sapiens OX=9606 GN=PLAU PE=1 SV=2	1.9996	0	2	sp|P00749|UROK_HUMAN	1.05969e+06	2.07494e+06	1.63166e+06	1.29776e+06	1.56519e+06	1.49518e+06	1.63166e+06	1.49518e+06	0.320362	0.0954645	-0.126016	0.77821	NA
sp|P01008|ANT3_HUMAN	P01008	SERPINC1	Antithrombin-III OS=Homo sapiens OX=9606 GN=SERPINC1 PE=1 SV=1	1	0	1	sp|P01008|ANT3_HUMAN	20255.9	29789.3	1586.72	9424.94	55390.7	10690.2	20255.9	10690.2	0.833543	1.04021	-0.922055	0.532629	0.565191
sp|P01009|A1AT_HUMAN	P01009	SERPINA1	Alpha-1-antitrypsin OS=Homo sapiens OX=9606 GN=SERPINA1 PE=1 SV=3	5.9964	0	3	sp|P01009|A1AT_HUMAN	2.47421e+06	3.02119e+06	1.98249e+06	1.82073e+06	7.81794e+06	1.76048e+06	2.47421e+06	1.82073e+06	0.208452	0.915862	-0.442456	0.692862	NA
sp|P01023|A2MG_HUMAN	P01023	A2M	Alpha-2-macroglobulin OS=Homo sapiens OX=9606 GN=A2M PE=1 SV=3	3	0	2	sp|P01023|A2MG_HUMAN	199023	183177	149078	106798	385477	112894	183177	112894	0.144119	0.789027	-0.698268	0.889493	0.896875
sp|P01137|TGFB1_HUMAN	P01137	TGFB1	Transforming growth factor beta-1 proprotein OS=Homo sapiens OX=9606 GN=TGFB1 PE=1 SV=2	10.924	0	4	sp|P01137|TGFB1_HUMAN	5.04245e+06	3.24912e+06	3.97777e+06	3.08767e+06	2.62754e+06	4.0818e+06	3.97777e+06	3.08767e+06	0.220525	0.227608	-0.365441	0.236507	NA
sp|P01876|IGHA1_HUMAN;sp|P0DOX2|IGA2_HUMAN;sp|P01877|IGHA2_HUMAN	P01876	IGHA1	Immunoglobulin heavy constant alpha 1 OS=Homo sapiens OX=9606 GN=IGHA1 PE=1 SV=2	2	0	1	sp|P0DOX2|IGA2_HUMAN;sp|P01877|IGHA2_HUMAN;sp|P01876|IGHA1_HUMAN	339360	307629	254852	178581	656552	195140	307629	195140	0.142005	0.789993	-0.656681	0.893576	0.897268
sp|P01889|1B07_HUMAN	P01889	HLA-B	HLA class I histocompatibility antigen, B-7 alpha chain OS=Homo sapiens OX=9606 GN=HLA-B PE=1 SV=3	20	0	9	sp|P30460|1B08_HUMAN;sp|P30480|1B42_HUMAN;sp|P30486|1B48_HUMAN;sp|Q04826|1B40_HUMAN;sp|Q31610|1B81_HUMAN;sp|P01889|1B07_HUMAN	9.58194e+07	8.69984e+07	1.0522e+08	1.00637e+08	1.24707e+08	1.08754e+08	9.58194e+07	1.08754e+08	0.0949057	0.109958	0.182679	0.232199	NA
sp|P01892|1A02_HUMAN;sp|P10316|1A69_HUMAN	P01892	HLA-A	HLA class I histocompatibility antigen, A-2 alpha chain OS=Homo sapiens OX=9606 GN=HLA-A PE=1 SV=1	11.9111	0	6	sp|P10316|1A69_HUMAN;sp|P01892|1A02_HUMAN	2.30905e+08	1.78838e+08	2.46847e+08	1.70411e+08	1.55061e+08	2.38401e+08	2.30905e+08	1.70411e+08	0.162512	0.235981	-0.438287	0.35341	NA
sp|P02751|FINC_HUMAN	P02751	FN1	Fibronectin OS=Homo sapiens OX=9606 GN=FN1 PE=1 SV=4	150.471	0	40	sp|P02751|FINC_HUMAN	6.62034e+08	6.90387e+08	6.22804e+08	6.42852e+08	7.18773e+08	6.66683e+08	6.62034e+08	6.66683e+08	0.051544	0.0574279	0.0100954	0.79066	NA
sp|P02786|TFR1_HUMAN	P02786	TFRC	Transferrin receptor protein 1 OS=Homo sapiens OX=9606 GN=TFRC PE=1 SV=2	9.9429	0	5	sp|P02786|TFR1_HUMAN	2.17521e+07	2.29984e+07	2.02606e+07	2.92664e+07	3.91532e+07	2.70573e+07	2.17521e+07	2.92664e+07	0.0632533	0.202393	0.428087	0.0288074	NA
sp|P02790|HEMO_HUMAN	P02790	HPX	Hemopexin OS=Homo sapiens OX=9606 GN=HPX PE=1 SV=2	0.9935	0	1	sp|P02790|HEMO_HUMAN	12225	4946.69	5580.96	3338.57	5450.06	4956.24	5580.96	4956.24	0.531567	0.241065	-0.171268	0.162228	NA
sp|P04035|HMDH_HUMAN	P04035	HMGCR	3-hydroxy-3-methylglutaryl-coenzyme A reductase OS=Homo sapiens OX=9606 GN=HMGCR PE=1 SV=1	0.9917	0	1	sp|P04035|HMDH_HUMAN	4.23557e+06	4.54854e+06	3.24599e+06	3.79415e+06	6.34496e+06	4.35061e+06	4.23557e+06	4.35061e+06	0.169558	0.277697	0.0386596	0.362569	NA
sp|P04062|GLCM_HUMAN	P04062	GBA	Lysosomal acid glucosylceramidase OS=Homo sapiens OX=9606 GN=GBA PE=1 SV=3	1	0	1	sp|P04062|GLCM_HUMAN	359460	475069	303973	647114	639844	488764	359460	639844	0.230015	0.151035	0.831889	0.0275631	0.0423913
sp|P04156|PRIO_HUMAN	P04156	PRNP	Major prion protein OS=Homo sapiens OX=9606 GN=PRNP PE=1 SV=1	3.9996	0	2	sp|P04156|PRIO_HUMAN	1.22204e+07	1.4966e+07	1.7215e+07	8.61385e+06	8.27551e+06	7.31559e+06	1.4966e+07	8.27551e+06	0.169009	0.0834714	-0.854769	0.00313212	0.00907899
sp|P04275|VWF_HUMAN	P04275	VWF	von Willebrand factor OS=Homo sapiens OX=9606 GN=VWF PE=1 SV=4	29.9313	0	18	sp|P04275|VWF_HUMAN	3.65294e+07	4.22272e+07	4.6642e+07	3.27633e+07	3.00721e+07	3.27239e+07	4.22272e+07	3.27239e+07	0.121289	0.0484267	-0.367826	0.0472869	NA
sp|P04439|1A03_HUMAN;sp|P16188|1A30_HUMAN	P04439	HLA-A	HLA class I histocompatibility antigen, A-3 alpha chain OS=Homo sapiens OX=9606 GN=HLA-A PE=1 SV=2	10.9036	0	2	sp|P16188|1A30_HUMAN;sp|P04439|1A03_HUMAN	4.19712e+07	5.63083e+07	1.20992e+08	1.06272e+08	6.08098e+07	1.34908e+08	5.63083e+07	1.06272e+08	0.575983	0.3712	0.916343	0.307618	0.333711
sp|P04626|ERBB2_HUMAN	P04626	ERBB2	Receptor tyrosine-protein kinase erbB-2 OS=Homo sapiens OX=9606 GN=ERBB2 PE=1 SV=1	8.754	0	7	sp|P04626|ERBB2_HUMAN	4.07782e+06	7.89286e+06	1.11549e+07	4.92696e+06	3.74661e+06	5.61215e+06	7.89286e+06	4.92696e+06	0.459509	0.198168	-0.67985	0.181467	0.208988
sp|P05026|AT1B1_HUMAN	P05026	ATP1B1	Sodiumpotassium-transporting ATPase subunit beta-1 OS=Homo sapiens OX=9606 GN=ATP1B1 PE=1 SV=1	24.8228	0	10	sp|P05026|AT1B1_HUMAN	3.5309e+07	4.28691e+07	3.48666e+07	6.44405e+07	7.69788e+07	5.68947e+07	3.5309e+07	6.44405e+07	0.119368	0.153468	0.867931	0.0043273	0.0112848
sp|P05106|ITB3_HUMAN	P05106	ITGB3	Integrin beta-3 OS=Homo sapiens OX=9606 GN=ITGB3 PE=1 SV=2	16.9801	0	11	sp|P05106|ITB3_HUMAN	3.95042e+06	3.96286e+06	5.19269e+06	1.1795e+07	1.36463e+07	1.06626e+07	3.96286e+06	1.1795e+07	0.163359	0.12516	1.57356	0.000217475	0.00229767
sp|P05121|PAI1_HUMAN	P05121	SERPINE1	Plasminogen activator inhibitor 1 OS=Homo sapiens OX=9606 GN=SERPINE1 PE=1 SV=1	1	0	1	sp|P05121|PAI1_HUMAN	81757.2	109938	99503.3	263431	274370	146197	99503.3	263431	0.14678	0.31164	1.40461	0.0063363	0.0141259
sp|P05362|ICAM1_HUMAN	P05362	ICAM1	Intercellular adhesion molecule 1 OS=Homo sapiens OX=9606 GN=ICAM1 PE=1 SV=2	22.9622	0	13	sp|P05362|ICAM1_HUMAN	8.90003e+07	109001958	1.12945e+08	2.27026e+08	1.71084e+08	9.74239e+07	109001958	1.71084e+08	0.123865	0.393531	0.650353	0.12148	0.148339
sp|P05556|ITB1_HUMAN	P05556	ITGB1	Integrin beta-1 OS=Homo sapiens OX=9606 GN=ITGB1 PE=1 SV=2	141.256	0	50	sp|P05556|ITB1_HUMAN	8.67046e+08	6.98981e+08	9.40229e+08	1236161542	1077273625	1332074083	8.67046e+08	1236161542	0.148063	0.105904	0.511687	0.022675	NA
sp|P05997|CO5A2_HUMAN	P05997	COL5A2	Collagen alpha-2(V) chain OS=Homo sapiens OX=9606 GN=COL5A2 PE=1 SV=3	1.9997	0	2	sp|P05997|CO5A2_HUMAN	434959	322746	411691	532424	467078	528379	411691	528379	0.151933	0.0718955	0.360011	0.06316	NA
sp|P06213|INSR_HUMAN	P06213	INSR	Insulin receptor OS=Homo sapiens OX=9606 GN=INSR PE=1 SV=4	4.9862	0	5	sp|P06213|INSR_HUMAN	884512	1.20838e+06	1.09328e+06	2.20988e+06	1.84544e+06	1.41926e+06	1.09328e+06	1.84544e+06	0.154583	0.216846	0.755298	0.0141289	0.025245
sp|P06756|ITAV_HUMAN	P06756	ITGAV	Integrin alpha-V OS=Homo sapiens OX=9606 GN=ITGAV PE=1 SV=2	54.8317	0	25	sp|P06756|ITAV_HUMAN	8.65521e+07	9.81396e+07	1.19638e+08	2.66349e+08	1.9653e+08	2.48185e+08	9.81396e+07	2.48185e+08	0.165498	0.152827	1.33851	0.000860528	0.00402131
sp|P07204|TRBM_HUMAN	P07204	THBD	Thrombomodulin OS=Homo sapiens OX=9606 GN=THBD PE=1 SV=2	26.9868	0	15	sp|P07204|TRBM_HUMAN	1.41222e+08	1.36415e+08	1.35828e+08	1.01197e+08	8.33228e+07	1.05298e+08	1.36415e+08	1.01197e+08	0.021471	0.120952	-0.430845	0.0145732	NA
sp|P07339|CATD_HUMAN	P07339	CTSD	Cathepsin D OS=Homo sapiens OX=9606 GN=CTSD PE=1 SV=1	0.9999	0	1	sp|P07339|CATD_HUMAN	153265	199434	169883	90100.2	75401.8	108129	169883	90100.2	0.134243	0.179713	-0.914938	0.00313842	0.00907899
sp|P07686|HEXB_HUMAN	P07686	HEXB	Beta-hexosaminidase subunit beta OS=Homo sapiens OX=9606 GN=HEXB PE=1 SV=3	0.9999	0	1	sp|P07686|HEXB_HUMAN	177768	135492	202512	184213	205681	227862	177768	205681	0.197123	0.10599	0.210408	0.22206	NA
sp|P07942|LAMB1_HUMAN	P07942	LAMB1	Laminin subunit beta-1 OS=Homo sapiens OX=9606 GN=LAMB1 PE=1 SV=2	40.9956	0	17	sp|P07942|LAMB1_HUMAN	8.54587e+07	9.79515e+07	1.24283e+08	1.22069e+08	7.38795e+07	6.29517e+07	9.79515e+07	7.38795e+07	0.193233	0.364483	-0.406894	0.36344	NA
sp|P07996|TSP1_HUMAN	P07996	THBS1	Thrombospondin-1 OS=Homo sapiens OX=9606 GN=THBS1 PE=1 SV=2	52.7787	0	21	sp|P07996|TSP1_HUMAN	5.05325e+08	4.78657e+08	5.42456e+08	2.58958e+08	234528215	271700546	5.05325e+08	2.58958e+08	0.0629748	0.0740601	-0.964492	0.000428471	0.00281401
sp|P08069|IGF1R_HUMAN	P08069	IGF1R	Insulin-like growth factor 1 receptor OS=Homo sapiens OX=9606 GN=IGF1R PE=1 SV=1	10.9307	0	6	sp|P08069|IGF1R_HUMAN	2.82039e+06	3.09336e+06	4.00981e+06	4.25638e+06	5.44977e+06	3.3727e+06	3.09336e+06	4.25638e+06	0.188353	0.239098	0.460451	0.159038	NA
sp|P08174|DAF_HUMAN	P08174	CD55	Complement decay-accelerating factor OS=Homo sapiens OX=9606 GN=CD55 PE=1 SV=4	2.9998	0	2	sp|P08174|DAF_HUMAN	1.52182e+07	1.79176e+07	1.7274e+07	2.00161e+07	1.49797e+07	3.05611e+07	1.7274e+07	2.00161e+07	0.0839087	0.363869	0.212559	0.297686	NA
sp|P08195|4F2_HUMAN	P08195	SLC3A2	4F2 cell-surface antigen heavy chain OS=Homo sapiens OX=9606 GN=SLC3A2 PE=1 SV=3	29.9837	0	16	sp|P08195|4F2_HUMAN	1.17224e+08	1.22722e+08	1.05591e+08	1.45262e+08	1.36448e+08	2.57936e+08	1.17224e+08	1.45262e+08	0.0759405	0.376584	0.309379	0.0780451	NA
sp|P08473|NEP_HUMAN	P08473	MME	Neprilysin OS=Homo sapiens OX=9606 GN=MME PE=1 SV=2	9.9836	0	6	sp|P08473|NEP_HUMAN	1.48509e+07	1.2427e+07	1.55698e+07	7.9713e+06	5.93092e+06	9.19394e+06	1.48509e+07	7.9713e+06	0.115293	0.214126	-0.897666	0.00535528	0.0127582
sp|P08581|MET_HUMAN	P08581	MET	Hepatocyte growth factor receptor OS=Homo sapiens OX=9606 GN=MET PE=1 SV=4	11.9317	0	10	sp|P08581|MET_HUMAN	3.37233e+06	2.82247e+06	2.91106e+06	4.0839e+06	3.74103e+06	3.66842e+06	2.91106e+06	3.74103e+06	0.0972668	0.0579233	0.361891	0.0609673	NA
sp|P08582|TRFM_HUMAN	P08582	MELTF	Melanotransferrin OS=Homo sapiens OX=9606 GN=MELTF PE=1 SV=2	3.9813	0	3	sp|P08582|TRFM_HUMAN	3.59317e+06	4.18417e+06	3.12648e+06	4.33716e+06	5.78655e+06	4.17954e+06	3.59317e+06	4.33716e+06	0.145836	0.185794	0.271492	0.103358	NA
sp|P08648|ITA5_HUMAN	P08648	ITGA5	Integrin alpha-5 OS=Homo sapiens OX=9606 GN=ITGA5 PE=1 SV=2	135.543	0	54	sp|P08648|ITA5_HUMAN	1605331884	1505824915	1986348857	2984963763	2213165296	3819643815	1605331884	2984963763	0.149269	0.267287	0.894842	0.0174105	0.0295857
sp|P08962|CD63_HUMAN	P08962	CD63	CD63 antigen OS=Homo sapiens OX=9606 GN=CD63 PE=1 SV=2	12.8707	0	6	sp|P08962|CD63_HUMAN	7.53562e+06	8.51722e+06	9.10468e+06	6.79444e+06	6.00674e+06	6.93783e+06	8.51722e+06	6.79444e+06	0.0945328	0.0761931	-0.326029	0.0614394	NA
sp|P09619|PGFRB_HUMAN	P09619	PDGFRB	Platelet-derived growth factor receptor beta OS=Homo sapiens OX=9606 GN=PDGFRB PE=1 SV=1	1	0	1	sp|P09619|PGFRB_HUMAN	7124.34	10160.8	12092	1511.79	1302.34	1302.34	10160.8	1302.34	0.255733	0.0881257	-2.96383	1.85e-05	0.0008982
sp|P09758|TACD2_HUMAN	P09758	TACSTD2	Tumor-associated calcium signal transducer 2 OS=Homo sapiens OX=9606 GN=TACSTD2 PE=1 SV=3	1	0	1	sp|P09758|TACD2_HUMAN	524147	420968	275417	205659	180950	240862	420968	205659	0.307157	0.143953	-1.03345	0.0151632	0.0267003
sp|P10321|1C07_HUMAN	P10321	HLA-C	HLA class I histocompatibility antigen, Cw-7 alpha chain OS=Homo sapiens OX=9606 GN=HLA-C PE=1 SV=3	5.9999	0	5	sp|P30450|1A26_HUMAN;sp|P30453|1A34_HUMAN;sp|P30456|1A43_HUMAN;sp|P30457|1A66_HUMAN;sp|P30504|1C04_HUMAN;sp|Q29865|1C18_HUMAN;sp|P10321|1C07_HUMAN	1.21008e+07	1.1078e+07	1.13642e+07	6.71655e+06	7.33414e+06	8.48183e+06	1.13642e+07	7.33414e+06	0.0458285	0.119269	-0.631798	0.0065588	0.0142302
sp|P10586|PTPRF_HUMAN	P10586	PTPRF	Receptor-type tyrosine-protein phosphatase F OS=Homo sapiens OX=9606 GN=PTPRF PE=1 SV=2	9	0	6	sp|P10586|PTPRF_HUMAN	5.65455e+06	8.15693e+06	7.18097e+06	6.56753e+06	8.07775e+06	8.13325e+06	7.18097e+06	8.07775e+06	0.180242	0.117003	0.169775	0.542383	NA
sp|P10646|TFPI1_HUMAN	P10646	TFPI	Tissue factor pathway inhibitor OS=Homo sapiens OX=9606 GN=TFPI PE=1 SV=1	1.9985	0	1	sp|P10646|TFPI1_HUMAN	6.68371e+06	6.04381e+06	6.80024e+06	4.09471e+06	2.85208e+06	4.26042e+06	6.68371e+06	4.09471e+06	0.0625685	0.206049	-0.706886	0.00645487	0.0142302
sp|P10909|CLUS_HUMAN	P10909	CLU	Clusterin OS=Homo sapiens OX=9606 GN=CLU PE=1 SV=1	11.9837	0	11	sp|P10909|CLUS_HUMAN	7.27301e+06	7.89e+06	1.07538e+07	9.56016e+06	4.00974e+06	1.1173e+07	7.89e+06	9.56016e+06	0.214994	0.455606	0.27701	0.69052	NA
sp|P11047|LAMC1_HUMAN	P11047	LAMC1	Laminin subunit gamma-1 OS=Homo sapiens OX=9606 GN=LAMC1 PE=1 SV=3	53.7003	0	25	sp|P11047|LAMC1_HUMAN	1.77352e+08	1.68717e+08	2.09953e+08	1.34638e+08	1.54021e+08	1.49334e+08	1.77352e+08	1.49334e+08	0.117341	0.0692675	-0.248068	0.0720025	NA
sp|P11117|PPAL_HUMAN	P11117	ACP2	Lysosomal acid phosphatase OS=Homo sapiens OX=9606 GN=ACP2 PE=1 SV=3	2	0	1	sp|P11117|PPAL_HUMAN	47277.4	38868.4	9615.74	38221.4	3100.67	64261.8	38868.4	38221.4	0.619313	0.872085	-0.0242174	0.758303	NA
sp|P11166|GTR1_HUMAN	P11166	SLC2A1	Solute carrier family 2, facilitated glucose transporter member 1 OS=Homo sapiens OX=9606 GN=SLC2A1 PE=1 SV=2	3	0	2	sp|P11166|GTR1_HUMAN	2.90406e+06	2.17429e+06	1.82072e+06	5.56006e+06	7.82308e+06	7.58796e+06	2.17429e+06	7.58796e+06	0.240228	0.177995	1.80317	0.000536772	0.00318136
sp|P11279|LAMP1_HUMAN	P11279	LAMP1	Lysosome-associated membrane glycoprotein 1 OS=Homo sapiens OX=9606 GN=LAMP1 PE=1 SV=3	21.9295	0	17	sp|P11279|LAMP1_HUMAN	1.53687e+07	12997960	1.47214e+07	2.6405e+07	1.25932e+07	2.97077e+07	1.47214e+07	2.6405e+07	0.0853189	0.396431	0.842902	0.142815	0.170117
sp|P11362|FGFR1_HUMAN	P11362	FGFR1	Fibroblast growth factor receptor 1 OS=Homo sapiens OX=9606 GN=FGFR1 PE=1 SV=3	2.9984	0	3	sp|P11362|FGFR1_HUMAN	286171	237758	318936	317459	221753	359075	286171	317459	0.14536	0.235162	0.149691	0.765228	NA
sp|P11717|MPRI_HUMAN	P11717	IGF2R	Cation-independent mannose-6-phosphate receptor OS=Homo sapiens OX=9606 GN=IGF2R PE=1 SV=3	8.8961	0	8	sp|P11717|MPRI_HUMAN	3.41159e+06	3.66114e+06	3.6674e+06	2.95744e+06	3.12129e+06	3.13313e+06	3.66114e+06	3.12129e+06	0.0407587	0.0319796	-0.230151	0.143206	NA
sp|P12259|FA5_HUMAN	P12259	F5	Coagulation factor V OS=Homo sapiens OX=9606 GN=F5 PE=1 SV=4	0.9226	0	1	sp|P12259|FA5_HUMAN	85694.3	131700	109662	107393	127474	140879	109662	127474	0.21106	0.134558	0.217139	0.359169	NA
sp|P12644|BMP4_HUMAN	P12644	BMP4	Bone morphogenetic protein 4 OS=Homo sapiens OX=9606 GN=BMP4 PE=1 SV=1	0.9354	0	1	sp|P12644|BMP4_HUMAN	5399.6	2460.58	3572.61	1821.64	1302.34	2588.48	3572.61	1821.64	0.389389	0.339797	-0.971738	0.0400651	0.0576083
sp|P12821|ACE_HUMAN	P12821	ACE	Angiotensin-converting enzyme OS=Homo sapiens OX=9606 GN=ACE PE=1 SV=1	38.7494	0	27	sp|P12821|ACE_HUMAN	2.98073e+07	3.88654e+07	3.57332e+07	1.95914e+07	1.60106e+07	1.91091e+07	3.57332e+07	1.91091e+07	0.132184	0.106552	-0.903006	0.00172638	0.00645399
sp|P13473|LAMP2_HUMAN	P13473	LAMP2	Lysosome-associated membrane glycoprotein 2 OS=Homo sapiens OX=9606 GN=LAMP2 PE=1 SV=2	6.9829	0	6	sp|P13473|LAMP2_HUMAN	6.17735e+06	7.10975e+06	7.80293e+06	8.936e+06	7.11186e+06	8.97011e+06	7.10975e+06	8.936e+06	0.116034	0.127487	0.32983	0.210912	NA
sp|P13497|BMP1_HUMAN	P13497	BMP1	Bone morphogenetic protein 1 OS=Homo sapiens OX=9606 GN=BMP1 PE=1 SV=2	1.9963	0	2	sp|O43897|TLL1_HUMAN;sp|Q9Y6L7|TLL2_HUMAN;sp|P13497|BMP1_HUMAN	395364	422490	505617	263272	236263	312182	422490	263272	0.130221	0.142225	-0.682364	0.00782344	0.016111
sp|P13598|ICAM2_HUMAN	P13598	ICAM2	Intercellular adhesion molecule 2 OS=Homo sapiens OX=9606 GN=ICAM2 PE=1 SV=2	154.414	0	55	sp|P13598|ICAM2_HUMAN	2220400288	2214591878	3307511058	3001598555	1521936721	3403682244	2220400288	3001598555	0.243846	0.375023	0.434911	0.953631	NA
sp|P13612|ITA4_HUMAN	P13612	ITGA4	Integrin alpha-4 OS=Homo sapiens OX=9606 GN=ITGA4 PE=1 SV=3	1	0	1	sp|P13612|ITA4_HUMAN	74579.2	53087.8	58421.2	143105	115671	14979.3	58421.2	115671	0.180411	0.739308	0.985462	0.970419	0.970419
sp|P13688|CEAM1_HUMAN	P13688	CEACAM1	Carcinoembryonic antigen-related cell adhesion molecule 1 OS=Homo sapiens OX=9606 GN=CEACAM1 PE=1 SV=2	2	0	2	sp|P40199|CEAM6_HUMAN;sp|P13688|CEAM1_HUMAN	142062	360022	341124	243253	368366	145743	341124	243253	0.429624	0.442047	-0.487835	0.786399	NA
sp|P13726|TF_HUMAN	P13726	F3	Tissue factor OS=Homo sapiens OX=9606 GN=F3 PE=1 SV=1	1	0	1	sp|P13726|TF_HUMAN	35058	32305.3	31581.3	24533.7	2556.4	17182	32305.3	17182	0.055618	0.758094	-0.910877	0.0908459	0.114381
sp|P13987|CD59_HUMAN	P13987	CD59	CD59 glycoprotein OS=Homo sapiens OX=9606 GN=CD59 PE=1 SV=1	57.8625	0	8	sp|P13987|CD59_HUMAN	2635190773	3017017719	6023097120	5929951780	3461689272	9529788996	3017017719	5929951780	0.476809	0.48383	0.974897	0.203907	0.231539
sp|P14151|LYAM1_HUMAN	P14151	SELL	L-selectin OS=Homo sapiens OX=9606 GN=SELL PE=1 SV=2	1	0	1	sp|P14151|LYAM1_HUMAN	476622	636768	609912	142950	137797	21061.5	609912	137797	0.149304	0.685199	-2.14605	0.00847577	0.0168821
sp|P14625|ENPL_HUMAN	P14625	HSP90B1	Endoplasmin OS=Homo sapiens OX=9606 GN=HSP90B1 PE=1 SV=1	0.9994	0	1	sp|P14625|ENPL_HUMAN	142096	151403	75943	67631.1	126632	36138.6	142096	67631.1	0.334106	0.598151	-1.07111	0.170986	0.198802
sp|P14778|IL1R1_HUMAN	P14778	IL1R1	Interleukin-1 receptor type 1 OS=Homo sapiens OX=9606 GN=IL1R1 PE=1 SV=1	3	0	2	sp|P14778|IL1R1_HUMAN	144195	123367	117286	32327.3	48205.1	35266.8	123367	35266.8	0.110005	0.218845	-1.80658	0.000138916	0.00218571
sp|P15144|AMPN_HUMAN	P15144	ANPEP	Aminopeptidase N OS=Homo sapiens OX=9606 GN=ANPEP PE=1 SV=4	74.7572	0	38	sp|P15144|AMPN_HUMAN	1906697855	1594644186	4042529493	2129543441	7.9843e+08	3495777349	1906697855	2129543441	0.52985	0.629871	0.159468	0.595884	NA
sp|P15151|PVR_HUMAN	P15151	PVR	Poliovirus receptor OS=Homo sapiens OX=9606 GN=PVR PE=1 SV=2	26.7712	0	12	sp|P15151|PVR_HUMAN	3.84274e+07	3.10678e+07	2.74892e+07	6.59335e+07	6.90255e+07	4.65085e+07	3.10678e+07	6.59335e+07	0.172511	0.201787	1.08559	0.00729864	0.0155576
sp|P15260|INGR1_HUMAN	P15260	IFNGR1	Interferon gamma receptor 1 OS=Homo sapiens OX=9606 GN=IFNGR1 PE=1 SV=1	2	0	1	sp|P15260|INGR1_HUMAN	467368	422381	565936	544116	374584	604413	467368	544116	0.151321	0.234709	0.219355	0.848329	NA
sp|P15529|MCP_HUMAN	P15529	CD46	Membrane cofactor protein OS=Homo sapiens OX=9606 GN=CD46 PE=1 SV=3	13.9987	0	8	sp|P15529|MCP_HUMAN	2.23546e+07	3.39114e+07	2.40435e+07	4.77608e+07	6.56293e+07	5.30786e+07	2.40435e+07	5.30786e+07	0.233179	0.165346	1.14248	0.00328559	0.0092837
sp|P15586|GNS_HUMAN	P15586	GNS	N-acetylglucosamine-6-sulfatase OS=Homo sapiens OX=9606 GN=GNS PE=1 SV=3	1	0	1	sp|P15586|GNS_HUMAN	45173.8	31535.7	17740.5	59084	36289.1	43943.4	31535.7	43943.4	0.435682	0.249802	0.478662	0.149406	NA
sp|P16066|ANPRA_HUMAN	P16066	NPR1	Atrial natriuretic peptide receptor 1 OS=Homo sapiens OX=9606 GN=NPR1 PE=1 SV=1	1.9993	0	2	sp|P16066|ANPRA_HUMAN	352895	948968	567486	187768	170760	175742	567486	175742	0.484509	0.0490961	-1.69112	0.00335643	0.00937486
sp|P16070|CD44_HUMAN	P16070	CD44	CD44 antigen OS=Homo sapiens OX=9606 GN=CD44 PE=1 SV=3	12.907	0	5	sp|P16070|CD44_HUMAN	1.79345e+08	1.37936e+08	2.48973e+08	3.85862e+08	195633894	5.06386e+08	1.79345e+08	3.85862e+08	0.297286	0.432051	1.10535	0.0754679	0.0970302
sp|P16109|LYAM3_HUMAN	P16109	SELP	P-selectin OS=Homo sapiens OX=9606 GN=SELP PE=1 SV=3	1.9905	0	2	sp|P16109|LYAM3_HUMAN	256424	192943	270766	48356.6	76586.8	78916.7	256424	76586.8	0.172538	0.250337	-1.74337	0.000374912	0.00276072
sp|P16144|ITB4_HUMAN	P16144	ITGB4	Integrin beta-4 OS=Homo sapiens OX=9606 GN=ITGB4 PE=1 SV=5	2	0	2	sp|P16144|ITB4_HUMAN	746604	580791	937059	524463	502620	526329	746604	524463	0.236184	0.02546	-0.509502	0.0465371	NA
sp|P16284|PECA1_HUMAN	P16284	PECAM1	Platelet endothelial cell adhesion molecule OS=Homo sapiens OX=9606 GN=PECAM1 PE=1 SV=2	174.387	0	66	sp|P16284|PECA1_HUMAN	1436612505	1158231844	1400175765	1253003407	1073876404	1234237918	1400175765	1234237918	0.113621	0.0829375	-0.181987	0.349239	NA
sp|P17181|INAR1_HUMAN	P17181	IFNAR1	Interferon alpha_x0008_eta receptor 1 OS=Homo sapiens OX=9606 GN=IFNAR1 PE=1 SV=3	2.9905	0	3	sp|P17181|INAR1_HUMAN	1.32568e+06	1.5334e+06	1.48489e+06	957455	843891	967776	1.48489e+06	957455	0.0750456	0.0744708	-0.633081	0.00434992	0.0112848
sp|P17301|ITA2_HUMAN	P17301	ITGA2	Integrin alpha-2 OS=Homo sapiens OX=9606 GN=ITGA2 PE=1 SV=1	28.8605	0	15	sp|P17301|ITA2_HUMAN	185236157	1.62933e+08	2.35184e+08	1.69308e+08	1.22378e+08	1.9812e+08	185236157	1.69308e+08	0.190263	0.234156	-0.129718	0.323269	NA
sp|P17813|EGLN_HUMAN	P17813	ENG	Endoglin OS=Homo sapiens OX=9606 GN=ENG PE=1 SV=2	31.8038	0	21	sp|P17813|EGLN_HUMAN	3.43506e+08	4.324e+08	4.93232e+08	462072216	4.35472e+08	3.96667e+08	4.324e+08	4.35472e+08	0.177994	0.0762435	0.0102132	0.831043	NA
sp|P17948|VGFR1_HUMAN	P17948	FLT1	Vascular endothelial growth factor receptor 1 OS=Homo sapiens OX=9606 GN=FLT1 PE=1 SV=2	6.9789	0	5	sp|P17948|VGFR1_HUMAN	1.84663e+06	1.91887e+06	2.18841e+06	1.65403e+06	1.96998e+06	2.38221e+06	1.91887e+06	1.96998e+06	0.0907632	0.182385	0.037922	0.998044	NA
sp|P18084|ITB5_HUMAN	P18084	ITGB5	Integrin beta-5 OS=Homo sapiens OX=9606 GN=ITGB5 PE=1 SV=1	12.9998	0	9	sp|P18084|ITB5_HUMAN	4.11466e+06	3.12051e+06	3.85738e+06	1.70229e+07	7.34371e+06	1.84514e+07	3.85738e+06	1.70229e+07	0.139553	0.423397	2.14179	0.00288994	0.00900327
sp|P19022|CADH2_HUMAN	P19022	CDH2	Cadherin-2 OS=Homo sapiens OX=9606 GN=CDH2 PE=1 SV=4	5.9863	0	5	sp|P19022|CADH2_HUMAN	1.03989e+06	1.05722e+06	1.04e+06	2.85143e+06	4451579	2.71762e+06	1.04e+06	2.85143e+06	0.00953753	0.288844	1.4551	0.000333378	0.00271191
sp|P19075|TSN8_HUMAN	P19075	TSPAN8	Tetraspanin-8 OS=Homo sapiens OX=9606 GN=TSPAN8 PE=1 SV=1	2	0	1	sp|P19075|TSN8_HUMAN	7.21463e+06	6.15767e+06	7.63889e+06	4.25774e+06	3.4333e+06	4.15347e+06	7.21463e+06	4.15347e+06	0.108913	0.113705	-0.796609	0.00261862	0.008599
sp|P19256|LFA3_HUMAN	P19256	CD58	Lymphocyte function-associated antigen 3 OS=Homo sapiens OX=9606 GN=CD58 PE=1 SV=1	5.897	0	6	sp|P19256|LFA3_HUMAN	6.24085e+06	7.5612e+06	7.23566e+06	7.00468e+06	7.12265e+06	5.96549e+06	7.23566e+06	7.00468e+06	0.0980901	0.0950742	-0.0468066	0.691201	NA
sp|P19320|VCAM1_HUMAN	P19320	VCAM1	Vascular cell adhesion protein 1 OS=Homo sapiens OX=9606 GN=VCAM1 PE=1 SV=1	5	0	3	sp|P19320|VCAM1_HUMAN	551194	652515	797787	1.80102e+06	2.17746e+06	1.60455e+06	652515	1.80102e+06	0.185782	0.156434	1.46473	0.000368126	0.00276072
sp|P19438|TNR1A_HUMAN	P19438	TNFRSF1A	Tumor necrosis factor receptor superfamily member 1A OS=Homo sapiens OX=9606 GN=TNFRSF1A PE=1 SV=1	2	0	1	sp|P19438|TNR1A_HUMAN	728586	487485	697877	511583	477733	641925	697877	511583	0.205705	0.159436	-0.448004	0.361134	NA
sp|P19440|GGT1_HUMAN	P19440	GGT1	Glutathione hydrolase 1 proenzyme OS=Homo sapiens OX=9606 GN=GGT1 PE=1 SV=2	0.9999	0	1	sp|P19440|GGT1_HUMAN	20999.7	20570.4	41680.4	5315.11	1733.94	6994.64	20999.7	5315.11	0.434803	0.574	-1.9822	0.00358719	0.00984978
sp|P19634|SL9A1_HUMAN	P19634	SLC9A1	Sodiumhydrogen exchanger 1 OS=Homo sapiens OX=9606 GN=SLC9A1 PE=1 SV=2	6.9407	0	3	sp|P19634|SL9A1_HUMAN	199521	112626	387794	108385	31283.3	190091	199521	108385	0.602889	0.722481	-0.88037	0.153199	0.181597
sp|P20594|ANPRB_HUMAN	P20594	NPR2	Atrial natriuretic peptide receptor 2 OS=Homo sapiens OX=9606 GN=NPR2 PE=1 SV=1	1	0	1	sp|P20594|ANPRB_HUMAN	1.23277e+06	1.48114e+06	1.63541e+06	1.77722e+06	1.26181e+06	1.14886e+06	1.48114e+06	1.26181e+06	0.140121	0.239959	-0.231208	0.761335	NA
sp|P20645|MPRD_HUMAN	P20645	M6PR	Cation-dependent mannose-6-phosphate receptor OS=Homo sapiens OX=9606 GN=M6PR PE=1 SV=1	3.9999	0	3	sp|P20645|MPRD_HUMAN	3.97228e+06	4.44848e+06	4.39967e+06	2.31122e+06	2.46175e+06	2.35733e+06	4.39967e+06	2.35733e+06	0.0613041	0.0324507	-0.900243	0.00077346	0.00375902
sp|P20827|EFNA1_HUMAN	P20827	EFNA1	Ephrin-A1 OS=Homo sapiens OX=9606 GN=EFNA1 PE=1 SV=2	1	0	1	sp|P20827|EFNA1_HUMAN	68213.4	222017	217333	132548	28022.4	141989	217333	132548	0.517045	0.627147	-0.713388	0.304685	0.332011
sp|P20908|CO5A1_HUMAN	P20908	COL5A1	Collagen alpha-1(V) chain OS=Homo sapiens OX=9606 GN=COL5A1 PE=1 SV=3	3.9955	0	3	sp|P20908|CO5A1_HUMAN	433709	505428	484252	1.30608e+06	850235	1.33176e+06	484252	1.30608e+06	0.0776619	0.232994	1.43141	0.00120487	0.00504799
sp|P21453|S1PR1_HUMAN;sp|Q9H228|S1PR5_HUMAN	P21453	S1PR1	Sphingosine 1-phosphate receptor 1 OS=Homo sapiens OX=9606 GN=S1PR1 PE=1 SV=2	2.999	0	2	sp|Q9H228|S1PR5_HUMAN;sp|P21453|S1PR1_HUMAN	5.08124e+06	3.54495e+06	2.70283e+06	1.7138e+06	1.32892e+06	2.13292e+06	3.54495e+06	1.7138e+06	0.319348	0.233087	-1.04857	0.00970642	0.0188693
sp|P21554|CNR1_HUMAN	P21554	CNR1	Cannabinoid receptor 1 OS=Homo sapiens OX=9606 GN=CNR1 PE=1 SV=1	0.9998	0	1	sp|P21554|CNR1_HUMAN	55219.4	82969.8	75445.6	360930	259513	336130	75445.6	336130	0.201533	0.165807	2.15551	7.19e-05	0.00179791
sp|P21589|5NTD_HUMAN	P21589	NT5E	5'-nucleotidase OS=Homo sapiens OX=9606 GN=NT5E PE=1 SV=1	17.8908	0	14	sp|P21589|5NTD_HUMAN	1.03938e+08	9.48636e+07	1.06479e+08	8.56552e+07	8.52558e+07	8.89131e+07	1.03938e+08	8.56552e+07	0.0600053	0.0231641	-0.279109	0.135221	NA
sp|P21731|TA2R_HUMAN	P21731	TBXA2R	Thromboxane A2 receptor OS=Homo sapiens OX=9606 GN=TBXA2R PE=1 SV=3	2.8932	0	2	sp|P21731|TA2R_HUMAN	363710	529367	459940	82720.3	169909	224435	459940	169909	0.184452	0.449511	-1.43669	0.00655873	0.0142302
sp|P21810|PGS1_HUMAN	P21810	BGN	Biglycan OS=Homo sapiens OX=9606 GN=BGN PE=1 SV=2	2.9405	0	2	sp|P21810|PGS1_HUMAN	777341	681438	727607	1.38492e+06	1.44979e+06	1.63669e+06	727607	1.44979e+06	0.0658107	0.0877028	0.994616	0.000408905	0.00281401
sp|P22413|ENPP1_HUMAN	P22413	ENPP1	Ectonucleotide pyrophosphatasephosphodiesterase family member 1 OS=Homo sapiens OX=9606 GN=ENPP1 PE=1 SV=2	0.9988	0	1	sp|P22413|ENPP1_HUMAN	30119.3	13077.3	26744.8	19138.2	9986.74	32083.9	26744.8	19138.2	0.387077	0.544174	-0.482805	0.633224	NA
sp|P22897|MRC1_HUMAN	P22897	MRC1	Macrophage mannose receptor 1 OS=Homo sapiens OX=9606 GN=MRC1 PE=1 SV=1	1.9961	0	2	sp|P22897|MRC1_HUMAN	213192	258661	265763	150432	129986	189552	258661	150432	0.116009	0.193207	-0.78195	0.0157599	0.0273547
sp|P23142|FBLN1_HUMAN	P23142	FBLN1	Fibulin-1 OS=Homo sapiens OX=9606 GN=FBLN1 PE=1 SV=4	1.9977	0	1	sp|P23142|FBLN1_HUMAN	364131	1.48584e+06	1.25755e+06	1.60939e+06	1.83751e+06	931918	1.25755e+06	1.60939e+06	0.5723	0.322696	0.355905	0.297953	NA
sp|P23229|ITA6_HUMAN	P23229	ITGA6	Integrin alpha-6 OS=Homo sapiens OX=9606 GN=ITGA6 PE=1 SV=5	26.6722	0	14	sp|P23229|ITA6_HUMAN	1.47607e+07	1.42918e+07	1.52319e+07	9.59105e+06	8.60724e+06	1.05842e+07	1.47607e+07	9.59105e+06	0.0318437	0.103029	-0.621996	0.00518742	0.0126192
sp|P23467|PTPRB_HUMAN	P23467	PTPRB	Receptor-type tyrosine-protein phosphatase beta OS=Homo sapiens OX=9606 GN=PTPRB PE=1 SV=3	28.9173	0	22	sp|P23467|PTPRB_HUMAN	2.55599e+07	2.55974e+07	2.69834e+07	2.45783e+07	2.937e+07	2.72082e+07	2.55974e+07	2.72082e+07	0.0311445	0.0887046	0.0880443	0.73009	NA
sp|P23470|PTPRG_HUMAN	P23470	PTPRG	Receptor-type tyrosine-protein phosphatase gamma OS=Homo sapiens OX=9606 GN=PTPRG PE=1 SV=4	10.9623	0	6	sp|P23470|PTPRG_HUMAN	2.83449e+06	3.71958e+06	4.84212e+06	1.58458e+07	4.47429e+06	8.9007e+06	3.71958e+06	8.9007e+06	0.264866	0.588492	1.25878	0.0466219	0.0633903
sp|P23510|TNFL4_HUMAN	P23510	TNFSF4	Tumor necrosis factor ligand superfamily member 4 OS=Homo sapiens OX=9606 GN=TNFSF4 PE=1 SV=1	1	0	1	sp|P23510|TNFL4_HUMAN	128570	222861	192328	143087	281251	81973.3	192328	143087	0.265436	0.604913	-0.426676	0.624966	NA
sp|P24394|IL4RA_HUMAN	P24394	IL4R	Interleukin-4 receptor subunit alpha OS=Homo sapiens OX=9606 GN=IL4R PE=1 SV=1	1	0	1	sp|P24394|IL4RA_HUMAN	478176	455913	410364	564813	484655	621117	455913	564813	0.0771297	0.12315	0.309017	0.104216	NA
sp|P25106|ACKR3_HUMAN	P25106	ACKR3	Atypical chemokine receptor 3 OS=Homo sapiens OX=9606 GN=ACKR3 PE=1 SV=3	1	0	1	sp|P25106|ACKR3_HUMAN	83130.1	75977.2	94486.2	83752.5	72791.7	92896.4	83130.1	83752.5	0.110417	0.121063	0.0107613	0.886268	NA
sp|P25116|PAR1_HUMAN	P25116	F2R	Proteinase-activated receptor 1 OS=Homo sapiens OX=9606 GN=F2R PE=1 SV=2	2.897	0	3	sp|P25116|PAR1_HUMAN	2.34955e+06	2.60307e+06	2.40611e+06	1.8547e+06	1.84757e+06	1.52756e+06	2.40611e+06	1.84757e+06	0.0542532	0.107181	-0.381079	0.0168509	NA
sp|P25445|TNR6_HUMAN	P25445	FAS	Tumor necrosis factor receptor superfamily member 6 OS=Homo sapiens OX=9606 GN=FAS PE=1 SV=1	4.9954	0	3	sp|P25445|TNR6_HUMAN	7.42591e+06	1.24843e+07	9.54762e+06	2.11341e+07	1.09627e+07	8.08989e+06	9.54762e+06	1.09627e+07	0.258688	0.51166	0.199395	0.399696	NA
sp|P25942|TNR5_HUMAN	P25942	CD40	Tumor necrosis factor receptor superfamily member 5 OS=Homo sapiens OX=9606 GN=CD40 PE=1 SV=1	4.9998	0	4	sp|P25942|TNR5_HUMAN	6.01951e+06	7.37073e+06	7.68524e+06	3.0848e+06	3.92855e+06	3.34423e+06	7.37073e+06	3.34423e+06	0.125976	0.125177	-1.14013	0.00111867	0.00486574
sp|P26006|ITA3_HUMAN	P26006	ITGA3	Integrin alpha-3 OS=Homo sapiens OX=9606 GN=ITGA3 PE=1 SV=5	39.6548	0	26	sp|P26006|ITA3_HUMAN	1.97852e+08	2.05866e+08	2.12984e+08	2.0082e+08	1.95052e+08	1.93825e+08	2.05866e+08	1.95052e+08	0.0368275	0.0190021	-0.0778456	0.638187	NA
sp|P26951|IL3RA_HUMAN	P26951	IL3RA	Interleukin-3 receptor subunit alpha OS=Homo sapiens OX=9606 GN=IL3RA PE=1 SV=1	2.9851	0	2	sp|P26951|IL3RA_HUMAN	686728	55361.3	332232	493222	620542	610514	332232	610514	0.883751	0.123167	0.877833	0.197556	0.225381
sp|P27037|AVR2A_HUMAN	P27037	ACVR2A	Activin receptor type-2A OS=Homo sapiens OX=9606 GN=ACVR2A PE=1 SV=1	1	0	1	sp|P27037|AVR2A_HUMAN	28888.8	24419.7	35694.9	22686.4	18411.7	31182.5	28888.8	22686.4	0.19138	0.269807	-0.348683	0.260808	NA
sp|P27487|DPP4_HUMAN	P27487	DPP4	Dipeptidyl peptidase 4 OS=Homo sapiens OX=9606 GN=DPP4 PE=1 SV=2	5.9284	0	3	sp|P27487|DPP4_HUMAN	2.56254e+06	3.7348e+06	2.71526e+06	2.67572e+06	2.32536e+06	2.41106e+06	2.71526e+06	2.41106e+06	0.212138	0.0739219	-0.171422	0.221104	NA
sp|P27701|CD82_HUMAN	P27701	CD82	CD82 antigen OS=Homo sapiens OX=9606 GN=CD82 PE=1 SV=1	1.9999	0	2	sp|P27701|CD82_HUMAN	332518	273302	430734	235544	85245.8	169025	332518	169025	0.230137	0.461281	-0.976196	0.0272308	0.0421471
sp|P28827|PTPRM_HUMAN	P28827	PTPRM	Receptor-type tyrosine-protein phosphatase mu OS=Homo sapiens OX=9606 GN=PTPRM PE=1 SV=2	20.6951	0	15	sp|P28827|PTPRM_HUMAN	1.78499e+07	1.58383e+07	1.80702e+07	1.2485e+07	9.35673e+06	1.84241e+07	1.78499e+07	1.2485e+07	0.0712893	0.34315	-0.515721	0.17193	NA
sp|P28906|CD34_HUMAN	P28906	CD34	Hematopoietic progenitor cell antigen CD34 OS=Homo sapiens OX=9606 GN=CD34 PE=1 SV=2	2.9904	0	3	sp|P28906|CD34_HUMAN	3.34626e+06	3.40936e+06	4.24553e+06	1.43849e+06	1.00361e+06	1.32645e+06	3.40936e+06	1.32645e+06	0.136887	0.179744	-1.36193	0.000247835	0.00240896
sp|P29275|AA2BR_HUMAN	P29275	ADORA2B	Adenosine receptor A2b OS=Homo sapiens OX=9606 GN=ADORA2B PE=2 SV=1	0.9756	0	1	sp|P29275|AA2BR_HUMAN	201967	299890	379129	111847	75528.3	26273.4	299890	75528.3	0.3022	0.603085	-1.98934	0.00769546	0.0159829
sp|P29317|EPHA2_HUMAN	P29317	EPHA2	Ephrin type-A receptor 2 OS=Homo sapiens OX=9606 GN=EPHA2 PE=1 SV=2	6.9617	0	6	sp|P29317|EPHA2_HUMAN	1.26683e+07	1.16745e+07	1.39964e+07	1.70376e+07	1.59118e+07	1.78476e+07	1.26683e+07	1.70376e+07	0.0911587	0.0574176	0.427499	0.031339	NA
sp|P29323|EPHB2_HUMAN	P29323	EPHB2	Ephrin type-B receptor 2 OS=Homo sapiens OX=9606 GN=EPHB2 PE=1 SV=5	3.997	0	3	sp|P29323|EPHB2_HUMAN	1.51967e+07	1.33538e+07	1.50732e+07	1.44119e+07	1.57602e+07	1.40207e+07	1.50732e+07	1.44119e+07	0.0708462	0.0619467	-0.064723	0.89587	NA
sp|P29972|AQP1_HUMAN	P29972	AQP1	Aquaporin-1 OS=Homo sapiens OX=9606 GN=AQP1 PE=1 SV=3	8.817	0	3	sp|P29972|AQP1_HUMAN	2.19976e+07	3.65896e+07	3.2213e+07	9.01296e+06	9.23263e+06	7.01704e+06	3.2213e+07	9.01296e+06	0.247406	0.144962	-1.83757	0.000287974	0.00258089
sp|P30462|1B14_HUMAN	P30462	HLA-B	HLA class I histocompatibility antigen, B-14 alpha chain OS=Homo sapiens OX=9606 GN=HLA-B PE=1 SV=1	6	0	4	sp|P30462|1B14_HUMAN	4.10525e+07	3.86694e+07	5.10769e+07	6.73997e+07	3.61743e+07	1.16199e+08	4.10525e+07	6.73997e+07	0.151017	0.550558	0.71527	0.209694	0.237003
sp|P30501|1C02_HUMAN	P30501	HLA-C	HLA class I histocompatibility antigen, Cw-2 alpha chain OS=Homo sapiens OX=9606 GN=HLA-C PE=1 SV=1	2.994	0	2	sp|P30464|1B15_HUMAN;sp|P30466|1B18_HUMAN;sp|P30475|1B39_HUMAN;sp|P30484|1B46_HUMAN;sp|P30505|1C08_HUMAN;sp|P30508|1C12_HUMAN;sp|Q9TNN7|1C05_HUMAN;sp|Q29718|1B82_HUMAN;sp|Q29836|1B67_HUMAN;sp|Q95604|1C17_HUMAN;sp|P30501|1C02_HUMAN	2.43822e+07	2.05311e+07	2.49225e+07	1.91255e+07	1.86188e+07	2.43086e+07	2.43822e+07	1.91255e+07	0.102872	0.152238	-0.350331	0.357696	NA
sp|P30530|UFO_HUMAN	P30530	AXL	Tyrosine-protein kinase receptor UFO OS=Homo sapiens OX=9606 GN=AXL PE=1 SV=4	10.9999	0	8	sp|P30530|UFO_HUMAN	1.7144e+07	1.82797e+07	1.93422e+07	3.8727e+07	4.3745e+07	4.22813e+07	1.82797e+07	4.22813e+07	0.0602199	0.0620564	1.20978	0.000143915	0.00218571
sp|P30825|CTR1_HUMAN	P30825	SLC7A1	High affinity cationic amino acid transporter 1 OS=Homo sapiens OX=9606 GN=SLC7A1 PE=1 SV=1	7.9948	0	4	sp|P30825|CTR1_HUMAN	1.41298e+07	1.67335e+07	1.46518e+07	2.50641e+07	3.05284e+07	2.92406e+07	1.46518e+07	2.92406e+07	0.0907959	0.10102	0.996893	0.00123668	0.00509344
sp|P30989|NTR1_HUMAN	P30989	NTSR1	Neurotensin receptor type 1 OS=Homo sapiens OX=9606 GN=NTSR1 PE=1 SV=2	6.9981	0	5	sp|P30989|NTR1_HUMAN	7.70891e+06	1.0154e+07	1.07892e+07	7.95775e+06	6.75199e+06	6.99111e+06	1.0154e+07	6.99111e+06	0.170286	0.0882568	-0.53845	0.0799675	NA
sp|P31641|SC6A6_HUMAN	P31641	SLC6A6	Sodium- and chloride-dependent taurine transporter OS=Homo sapiens OX=9606 GN=SLC6A6 PE=1 SV=2	1.9875	0	2	sp|P31641|SC6A6_HUMAN	220513	284857	145817	325801	391783	274699	220513	325801	0.320574	0.177468	0.563124	0.0666346	NA
sp|P32241|VIPR1_HUMAN	P32241	VIPR1	Vasoactive intestinal polypeptide receptor 1 OS=Homo sapiens OX=9606 GN=VIPR1 PE=1 SV=1	2	0	2	sp|P32241|VIPR1_HUMAN	1.22465e+06	1.43418e+06	1.27446e+06	248716	172591	250238	1.27446e+06	248716	0.0834894	0.198333	-2.35732	1.37e-05	0.000829291
sp|P33151|CADH5_HUMAN	P33151	CDH5	Cadherin-5 OS=Homo sapiens OX=9606 GN=CDH5 PE=1 SV=5	38.7346	0	23	sp|P33151|CADH5_HUMAN	9.34297e+07	1.04277e+08	7.77155e+07	7.23479e+07	9.71108e+07	7.68338e+07	9.34297e+07	7.68338e+07	0.145464	0.160711	-0.282139	0.432162	NA
sp|P33527|MRP1_HUMAN	P33527	ABCC1	Multidrug resistance-associated protein 1 OS=Homo sapiens OX=9606 GN=ABCC1 PE=1 SV=3	12.9103	0	9	sp|P33527|MRP1_HUMAN	7.17785e+06	1.14894e+07	6.51318e+06	7.08828e+06	9.86112e+06	5.08492e+06	7.17785e+06	7.08828e+06	0.321876	0.326546	-0.0181142	0.569952	NA
sp|P34925|RYK_HUMAN	P34925	RYK	Tyrosine-protein kinase RYK OS=Homo sapiens OX=9606 GN=RYK PE=1 SV=3	1	0	1	sp|P34925|RYK_HUMAN	19157.1	11025.9	10368.9	8760.97	4543.01	9251.29	11025.9	8760.97	0.362148	0.344277	-0.331734	0.0626006	NA
sp|P35052|GPC1_HUMAN	P35052	GPC1	Glypican-1 OS=Homo sapiens OX=9606 GN=GPC1 PE=1 SV=2	7.9979	0	5	sp|P35052|GPC1_HUMAN	3.10974e+06	2.99203e+06	2.8904e+06	2.49889e+06	2.2299e+06	2.71855e+06	2.99203e+06	2.49889e+06	0.0366214	0.0985883	-0.259837	0.106568	NA
sp|P35368|ADA1B_HUMAN	P35368	ADRA1B	Alpha-1B adrenergic receptor OS=Homo sapiens OX=9606 GN=ADRA1B PE=1 SV=3	1	0	1	sp|P35368|ADA1B_HUMAN	109347	280057	325528	749154	161677	467394	280057	467394	0.478267	0.639562	0.73892	0.265382	0.290486
sp|P35555|FBN1_HUMAN	P35555	FBN1	Fibrillin-1 OS=Homo sapiens OX=9606 GN=FBN1 PE=1 SV=4	9.9999	0	7	sp|P35555|FBN1_HUMAN	3.66272e+06	4.01645e+06	4.44316e+06	5.75058e+06	5.77867e+06	6.60559e+06	4.01645e+06	5.77867e+06	0.096711	0.0803536	0.524815	0.00866197	NA
sp|P35573|GDE_HUMAN	P35573	AGL	Glycogen debranching enzyme OS=Homo sapiens OX=9606 GN=AGL PE=1 SV=3	0.9174	0	1	sp|P35573|GDE_HUMAN	1.77577e+07	2.40616e+07	2.46263e+07	1.87867e+07	2.67653e+07	1.60558e+07	2.40616e+07	1.87867e+07	0.172159	0.270982	-0.35702	0.629939	NA
sp|P35590|TIE1_HUMAN	P35590	TIE1	Tyrosine-protein kinase receptor Tie-1 OS=Homo sapiens OX=9606 GN=TIE1 PE=1 SV=1	3.9889	0	4	sp|P35590|TIE1_HUMAN	155530	279069	141383	647465	800287	299467	155530	647465	0.394493	0.440707	2.05761	0.0135514	0.0245746
sp|P35613|BASI_HUMAN	P35613	BSG	Basigin OS=Homo sapiens OX=9606 GN=BSG PE=1 SV=2	40.8676	0	10	sp|P35613|BASI_HUMAN	1586251300	9.5194e+08	1611910904	2000500297	664244413	2837711518	1586251300	2000500297	0.270245	0.597683	0.334739	0.723752	NA
sp|P35916|VGFR3_HUMAN	P35916	FLT4	Vascular endothelial growth factor receptor 3 OS=Homo sapiens OX=9606 GN=FLT4 PE=1 SV=3	1	0	1	sp|P35916|VGFR3_HUMAN	57973.1	36307.1	70181.4	51332.4	42578.8	64616.4	57973.1	51332.4	0.312944	0.209985	-0.175514	0.944708	NA
sp|P35968|VGFR2_HUMAN	P35968	KDR	Vascular endothelial growth factor receptor 2 OS=Homo sapiens OX=9606 GN=KDR PE=1 SV=2	19.8875	0	14	sp|P35968|VGFR2_HUMAN	2.23725e+07	2.72409e+07	3.09226e+07	1.57747e+07	1.83654e+07	1.97101e+07	2.72409e+07	1.83654e+07	0.159759	0.111435	-0.568788	0.0210348	NA
sp|P36269|GGT5_HUMAN	P36269	GGT5	Glutathione hydrolase 5 proenzyme OS=Homo sapiens OX=9606 GN=GGT5 PE=1 SV=2	7	0	6	sp|P36269|GGT5_HUMAN	1.10503e+07	9.97976e+06	1.0882e+07	6.51705e+06	7.6147e+06	6.60029e+06	1.0882e+07	6.60029e+06	0.0541205	0.0884313	-0.721345	0.00493763	0.0123695
sp|P36941|TNR3_HUMAN	P36941	LTBR	Tumor necrosis factor receptor superfamily member 3 OS=Homo sapiens OX=9606 GN=LTBR PE=1 SV=1	1.9997	0	1	sp|P36941|TNR3_HUMAN	1.7591e+06	1.16393e+06	1.40369e+06	1.1019e+06	832463	1.30415e+06	1.40369e+06	1.1019e+06	0.20763	0.219212	-0.349236	0.134719	NA
sp|P37173|TGFR2_HUMAN	P37173	TGFBR2	TGF-beta receptor type-2 OS=Homo sapiens OX=9606 GN=TGFBR2 PE=1 SV=2	11.7758	0	4	sp|P37173|TGFR2_HUMAN	1.39616e+07	1.54433e+07	1.7368e+07	1.03249e+07	7.90878e+06	8.70154e+06	1.54433e+07	8.70154e+06	0.109552	0.137176	-0.82764	0.00360753	0.00984978
sp|P38484|INGR2_HUMAN	P38484	IFNGR2	Interferon gamma receptor 2 OS=Homo sapiens OX=9606 GN=IFNGR2 PE=1 SV=2	0.9998	0	1	sp|P38484|INGR2_HUMAN	157456	197968	183341	169679	173516	110365	183341	169679	0.114234	0.234178	-0.111721	0.280011	NA
sp|P40189|IL6RB_HUMAN	P40189	IL6ST	Interleukin-6 receptor subunit beta OS=Homo sapiens OX=9606 GN=IL6ST PE=1 SV=2	22.7892	0	13	sp|P40189|IL6RB_HUMAN	2.84192e+07	3.45133e+07	3.24591e+07	2.72693e+07	3.01275e+07	2.67147e+07	3.24591e+07	2.72693e+07	0.0975079	0.0653209	-0.251346	0.277572	NA
sp|P41217|OX2G_HUMAN	P41217	CD200	OX-2 membrane glycoprotein OS=Homo sapiens OX=9606 GN=CD200 PE=1 SV=4	6.9998	0	6	sp|P41217|OX2G_HUMAN	6.05118e+06	8.37156e+06	8.65692e+06	5.0244e+06	4.62266e+06	3.61785e+06	8.37156e+06	4.62266e+06	0.185772	0.163854	-0.856774	0.0107597	0.0202682
sp|P41440|S19A1_HUMAN	P41440	SLC19A1	Folate transporter 1 OS=Homo sapiens OX=9606 GN=SLC19A1 PE=1 SV=3	2.9942	0	2	sp|P41440|S19A1_HUMAN	2.46664e+06	2.32303e+06	2.52192e+06	3.72976e+06	3.22829e+06	4.40333e+06	2.46664e+06	3.72976e+06	0.042124	0.15569	0.596538	0.00963115	0.0188693
sp|P41732|TSN7_HUMAN	P41732	TSPAN7	Tetraspanin-7 OS=Homo sapiens OX=9606 GN=TSPAN7 PE=1 SV=2	1	0	1	sp|P41732|TSN7_HUMAN	145973	144779	179600	36526.7	35318.3	18752.8	145973	35318.3	0.126087	0.328859	-2.04721	0.000177498	0.00229767
sp|P42702|LIFR_HUMAN	P42702	LIFR	Leukemia inhibitory factor receptor OS=Homo sapiens OX=9606 GN=LIFR PE=1 SV=1	1	0	1	sp|P42702|LIFR_HUMAN	12521.1	15856.2	7013.63	6899.46	5476.59	11632.2	12521.1	6899.46	0.378533	0.402701	-0.8598	0.222635	0.250464
sp|P42892|ECE1_HUMAN	P42892	ECE1	Endothelin-converting enzyme 1 OS=Homo sapiens OX=9606 GN=ECE1 PE=1 SV=2	42.5728	0	24	sp|P42892|ECE1_HUMAN	5.70999e+07	6.14323e+07	6.04862e+07	8.43761e+07	7.02217e+07	8.62722e+07	6.04862e+07	8.43761e+07	0.038172	0.109239	0.480229	0.0305377	NA
sp|P43007|SATT_HUMAN	P43007	SLC1A4	Neutral amino acid transporter A OS=Homo sapiens OX=9606 GN=SLC1A4 PE=1 SV=1	5	0	3	sp|P43007|SATT_HUMAN	1.83899e+06	1.92879e+06	2.06282e+06	1.85902e+06	1.01199e+06	1.50959e+06	1.92879e+06	1.50959e+06	0.0579566	0.291516	-0.353536	0.116507	NA
sp|P43121|MUC18_HUMAN	P43121	MCAM	Cell surface glycoprotein MUC18 OS=Homo sapiens OX=9606 GN=MCAM PE=1 SV=2	83.8064	0	18	sp|P43121|MUC18_HUMAN	3.31879e+08	5.89354e+08	5.26976e+08	5.71472e+08	4.03003e+08	5.08186e+08	5.26976e+08	5.08186e+08	0.278241	0.172187	-0.0523804	0.829066	NA
sp|P43308|SSRB_HUMAN	P43308	SSR2	Translocon-associated protein subunit beta OS=Homo sapiens OX=9606 GN=SSR2 PE=1 SV=1	0.9859	0	1	sp|P43308|SSRB_HUMAN	207328	218513	177751	371221	268519	364876	207328	364876	0.10468	0.17186	0.815492	0.00908568	0.0179498
sp|P43657|LPAR6_HUMAN	P43657	LPAR6	Lysophosphatidic acid receptor 6 OS=Homo sapiens OX=9606 GN=LPAR6 PE=1 SV=3	0.9863	0	1	sp|P43657|LPAR6_HUMAN	28910.4	51949.8	70445.4	32837.8	22932.1	16390.3	51949.8	22932.1	0.412587	0.344271	-1.17975	0.0445155	0.0618129
sp|P46531|NOTC1_HUMAN	P46531	NOTCH1	Neurogenic locus notch homolog protein 1 OS=Homo sapiens OX=9606 GN=NOTCH1 PE=1 SV=4	3	0	3	sp|P46531|NOTC1_HUMAN	1.53051e+06	2.08266e+06	2.67077e+06	1.89313e+06	1.49956e+06	1.86913e+06	2.08266e+06	1.86913e+06	0.272229	0.125789	-0.156061	0.388646	NA
sp|P46977|STT3A_HUMAN	P46977	STT3A	Dolichyl-diphosphooligosaccharide--protein glycosyltransferase subunit STT3A OS=Homo sapiens OX=9606 GN=STT3A PE=1 SV=2	0.9734	0	1	sp|P46977|STT3A_HUMAN	145982	100260	50008.4	70591.1	89941.6	76528.8	100260	76528.8	0.48612	0.125448	-0.389679	0.639339	NA
sp|P48307|TFPI2_HUMAN	P48307	TFPI2	Tissue factor pathway inhibitor 2 OS=Homo sapiens OX=9606 GN=TFPI2 PE=1 SV=1	1	0	1	sp|P48307|TFPI2_HUMAN	222259	209361	233481	88387.4	250676	105008	222259	105008	0.0544413	0.603193	-1.08174	0.114825	0.141637
sp|P48357|LEPR_HUMAN	P48357	LEPR	Leptin receptor OS=Homo sapiens OX=9606 GN=LEPR PE=1 SV=2	1.9964	0	1	sp|P48357|LEPR_HUMAN	3.80522e+06	3.71229e+06	3.93788e+06	5.04108e+06	4.19918e+06	5.90428e+06	3.80522e+06	5.04108e+06	0.0296909	0.168887	0.405754	0.0650459	NA
sp|P48509|CD151_HUMAN	P48509	CD151	CD151 antigen OS=Homo sapiens OX=9606 GN=CD151 PE=1 SV=3	13.9773	0	6	sp|P48509|CD151_HUMAN	2.27458e+07	1.99225e+07	8.1038e+06	3.70013e+07	2.12282e+07	2.87315e+07	1.99225e+07	2.87315e+07	0.458985	0.272178	0.528235	0.0969791	NA
sp|P48551|INAR2_HUMAN	P48551	IFNAR2	Interferon alpha_x0008_eta receptor 2 OS=Homo sapiens OX=9606 GN=IFNAR2 PE=1 SV=1	1	0	1	sp|P48551|INAR2_HUMAN	1.20212e+06	1.04933e+06	2.20254e+06	2.4325e+06	1.16475e+06	3.58846e+06	1.20212e+06	2.4325e+06	0.421896	0.506122	1.01686	0.248976	0.275005
sp|P48960|CD97_HUMAN	P48960	CD97	CD97 antigen OS=Homo sapiens OX=9606 GN=CD97 PE=1 SV=4	7.9977	0	5	sp|P48960|CD97_HUMAN	1.52106e+06	1.87914e+06	1.73463e+06	1.34953e+06	1.52353e+06	1.60362e+06	1.73463e+06	1.52353e+06	0.105249	0.0870519	-0.187206	0.259891	NA
sp|P49184|DNSL1_HUMAN	P49184	DNASE1L1	Deoxyribonuclease-1-like 1 OS=Homo sapiens OX=9606 GN=DNASE1L1 PE=1 SV=1	3	0	2	sp|P49184|DNSL1_HUMAN	4.94502e+06	8.33927e+06	5.34544e+06	6.15923e+06	9.30465e+06	3.99668e+06	5.34544e+06	6.15923e+06	0.298703	0.411465	0.204442	0.96165	NA
sp|P49281|NRAM2_HUMAN	P49281	SLC11A2	Natural resistance-associated macrophage protein 2 OS=Homo sapiens OX=9606 GN=SLC11A2 PE=1 SV=2	2	0	2	sp|P49281|NRAM2_HUMAN	754825	1.20098e+06	985211	958823	1.11313e+06	930704	985211	958823	0.227591	0.0981336	-0.0391691	0.818158	NA
sp|P49763|PLGF_HUMAN	P49763	PGF	Placenta growth factor OS=Homo sapiens OX=9606 GN=PGF PE=1 SV=2	1	0	1	sp|P49763|PLGF_HUMAN	107264	44617.6	109494	313371	157383	207219	107264	207219	0.422719	0.352537	0.949998	0.0173877	0.0295857
sp|P49961|ENTP1_HUMAN	P49961	ENTPD1	Ectonucleoside triphosphate diphosphohydrolase 1 OS=Homo sapiens OX=9606 GN=ENTPD1 PE=1 SV=1	16.8711	0	10	sp|P49961|ENTP1_HUMAN	2.26188e+07	2.6454e+07	2.8277e+07	9.78184e+06	1.08389e+07	8.99741e+06	2.6454e+07	9.78184e+06	0.112014	0.0936028	-1.43531	0.000138519	0.00218571
sp|P50443|S26A2_HUMAN	P50443	SLC26A2	Sulfate transporter OS=Homo sapiens OX=9606 GN=SLC26A2 PE=1 SV=2	16.9478	0	5	sp|P50443|S26A2_HUMAN	1.99605e+07	2.721e+07	3.02896e+07	2.92233e+07	3.14788e+07	3.3401e+07	2.721e+07	3.14788e+07	0.205381	0.0666637	0.210247	0.182434	NA
sp|P50895|BCAM_HUMAN	P50895	BCAM	Basal cell adhesion molecule OS=Homo sapiens OX=9606 GN=BCAM PE=1 SV=2	7.9995	0	7	sp|P50895|BCAM_HUMAN	1.7799e+07	1.50266e+07	1.8329e+07	1.94978e+07	1.86253e+07	1.53042e+07	1.7799e+07	1.86253e+07	0.104012	0.124248	0.0654674	0.734917	NA
sp|P51511|MMP15_HUMAN	P51511	MMP15	Matrix metalloproteinase-15 OS=Homo sapiens OX=9606 GN=MMP15 PE=1 SV=1	0.9457	0	1	sp|P51511|MMP15_HUMAN	28225.3	28611.4	34040.7	26635.1	5563.67	33728.4	28611.4	26635.1	0.107347	0.666602	-0.103263	0.274216	NA
sp|P51790|CLCN3_HUMAN	P51790	CLCN3	H(+)Cl(-) exchange transporter 3 OS=Homo sapiens OX=9606 GN=CLCN3 PE=1 SV=2	0.9938	0	1	sp|P51790|CLCN3_HUMAN	104315	29566.6	105031	90791.2	1622.5	102157	104315	90791.2	0.544519	0.848894	-0.200324	0.414191	NA
sp|P51805|PLXA3_HUMAN	P51805	PLXNA3	Plexin-A3 OS=Homo sapiens OX=9606 GN=PLXNA3 PE=1 SV=2	0.9999	0	1	sp|P51805|PLXA3_HUMAN	27745.6	53770.3	53053.1	28957.3	72025.6	26443.7	53053.1	28957.3	0.330448	0.603217	-0.873512	0.726175	0.741431
sp|P51828|ADCY7_HUMAN	P51828	ADCY7	Adenylate cyclase type 7 OS=Homo sapiens OX=9606 GN=ADCY7 PE=1 SV=1	1.9977	0	1	sp|P51828|ADCY7_HUMAN	58309.1	63399.1	60807.1	70030.8	32092.6	71380.4	60807.1	70030.8	0.0418342	0.385642	0.203749	0.646395	NA
sp|P52569|CTR2_HUMAN	P52569	SLC7A2	Cationic amino acid transporter 2 OS=Homo sapiens OX=9606 GN=SLC7A2 PE=1 SV=2	1	0	1	sp|P52569|CTR2_HUMAN	1302.34	1302.34	1302.34	1302.34	1302.34	22546.3	1302.34	1302.34	0	1.46299	0	0.269077	NA
sp|P52799|EFNB2_HUMAN	P52799	EFNB2	Ephrin-B2 OS=Homo sapiens OX=9606 GN=EFNB2 PE=1 SV=1	5	0	3	sp|P52799|EFNB2_HUMAN	2.02257e+06	3.07176e+06	2.99497e+06	1.12343e+06	1.99272e+06	1.13267e+06	2.99497e+06	1.13267e+06	0.216897	0.352503	-1.40282	0.0192196	0.0322094
sp|P53794|SC5A3_HUMAN	P53794	SLC5A3	Sodiummyo-inositol cotransporter OS=Homo sapiens OX=9606 GN=SLC5A3 PE=1 SV=2	1.9314	0	1	sp|P53794|SC5A3_HUMAN	418101	435834	364782	491364	520144	596098	418101	520144	0.0910346	0.100974	0.315059	0.0437004	NA
sp|P54289|CA2D1_HUMAN	P54289	CACNA2D1	Voltage-dependent calcium channel subunit alpha-2delta-1 OS=Homo sapiens OX=9606 GN=CACNA2D1 PE=1 SV=3	23.8926	0	20	sp|P54289|CA2D1_HUMAN	3.35706e+07	4.2753e+07	4.70406e+07	4.63407e+07	3.84536e+07	4.00743e+07	4.2753e+07	4.00743e+07	0.16735	0.100073	-0.0933473	0.889079	NA
sp|P54709|AT1B3_HUMAN	P54709	ATP1B3	Sodiumpotassium-transporting ATPase subunit beta-3 OS=Homo sapiens OX=9606 GN=ATP1B3 PE=1 SV=1	23.9298	0	10	sp|P54709|AT1B3_HUMAN	3.41035e+08	369945073	6.40924e+08	1084777026	3.08953e+08	1101553737	369945073	1084777026	0.3671	0.544439	1.55202	0.241833	0.268335
sp|P54760|EPHB4_HUMAN	P54760	EPHB4	Ephrin type-B receptor 4 OS=Homo sapiens OX=9606 GN=EPHB4 PE=1 SV=2	16.9956	0	14	sp|P54760|EPHB4_HUMAN	1.40075e+07	1.86494e+07	1.86955e+07	1.28625e+07	1.23926e+07	9.43268e+06	1.86494e+07	1.23926e+07	0.157347	0.160817	-0.589647	0.0325825	0.0479852
sp|P54764|EPHA4_HUMAN	P54764	EPHA4	Ephrin type-A receptor 4 OS=Homo sapiens OX=9606 GN=EPHA4 PE=1 SV=1	1.9769	0	1	sp|P54764|EPHA4_HUMAN	242923	65871.2	245058	137524	41884.4	117542	242923	117542	0.557059	0.509666	-1.04733	0.26529	0.290486
sp|P54849|EMP1_HUMAN	P54849	EMP1	Epithelial membrane protein 1 OS=Homo sapiens OX=9606 GN=EMP1 PE=1 SV=3	34	0	4	sp|P54849|EMP1_HUMAN	1.16982e+08	2.459e+08	2.91849e+08	2.47596e+08	1.02165e+08	2.41137e+08	2.459e+08	2.41137e+08	0.415382	0.417146	-0.0282167	0.765557	NA
sp|P54851|EMP2_HUMAN	P54851	EMP2	Epithelial membrane protein 2 OS=Homo sapiens OX=9606 GN=EMP2 PE=1 SV=1	3.9524	0	2	sp|P54851|EMP2_HUMAN	6.63695e+06	1.10428e+07	1.18281e+07	6.36117e+06	8.06346e+06	3.8701e+06	1.10428e+07	6.36117e+06	0.284477	0.345839	-0.795749	0.0936654	0.117323
sp|P54852|EMP3_HUMAN	P54852	EMP3	Epithelial membrane protein 3 OS=Homo sapiens OX=9606 GN=EMP3 PE=1 SV=1	18.9503	0	8	sp|P54852|EMP3_HUMAN	5.9389e+07	5.87443e+07	5.43145e+07	8.47057e+07	1.07135e+08	7.61478e+07	5.87443e+07	8.47057e+07	0.0480591	0.179141	0.52801	0.0124471	NA
sp|P55011|S12A2_HUMAN	P55011	SLC12A2	Solute carrier family 12 member 2 OS=Homo sapiens OX=9606 GN=SLC12A2 PE=1 SV=1	4.9575	0	2	sp|P55011|S12A2_HUMAN	2.57217e+07	2.6901e+07	2.63133e+07	2.73826e+07	3.15821e+07	2.53362e+07	2.63133e+07	2.73826e+07	0.0224104	0.113315	0.0574677	0.57013	NA
sp|P55058|PLTP_HUMAN	P55058	PLTP	Phospholipid transfer protein OS=Homo sapiens OX=9606 GN=PLTP PE=1 SV=1	1	0	1	sp|P55058|PLTP_HUMAN	69939.8	52004.3	73994.9	32478.1	30281.7	44207.9	69939.8	32478.1	0.179178	0.209986	-1.10665	0.0082465	0.0165612
sp|P55268|LAMB2_HUMAN	P55268	LAMB2	Laminin subunit beta-2 OS=Homo sapiens OX=9606 GN=LAMB2 PE=1 SV=2	2.999	0	2	sp|P55268|LAMB2_HUMAN	344888	407148	493186	45070.1	38065.9	45457	407148	45070.1	0.179404	0.0970522	-3.17531	2.33e-06	0.000188952
sp|P55283|CADH4_HUMAN	P55283	CDH4	Cadherin-4 OS=Homo sapiens OX=9606 GN=CDH4 PE=2 SV=2	4	0	3	sp|P55283|CADH4_HUMAN	583047	1.09049e+06	1.00315e+06	2.95629e+06	3.35076e+06	2.69956e+06	1.00315e+06	2.95629e+06	0.304066	0.109259	1.55925	0.000595227	0.00328727
sp|P55287|CAD11_HUMAN	P55287	CDH11	Cadherin-11 OS=Homo sapiens OX=9606 GN=CDH11 PE=1 SV=2	0.9998	0	1	sp|P55287|CAD11_HUMAN	38370.5	1406.09	2138.83	24780.1	1302.34	10288.6	2138.83	10288.6	1.51255	0.977092	2.26616	0.761971	0.774724
sp|P55290|CAD13_HUMAN	P55290	CDH13	Cadherin-13 OS=Homo sapiens OX=9606 GN=CDH13 PE=1 SV=1	49.7215	0	29	sp|P55290|CAD13_HUMAN	1.48828e+08	1.86915e+08	2.07785e+08	163736297	1.72254e+08	1.50526e+08	1.86915e+08	163736297	0.165001	0.0675076	-0.191008	0.435545	NA
sp|P55899|FCGRN_HUMAN	P55899	FCGRT	IgG receptor FcRn large subunit p51 OS=Homo sapiens OX=9606 GN=FCGRT PE=1 SV=1	1	0	1	sp|P55899|FCGRN_HUMAN	7.6236e+06	7.62976e+06	9.3599e+06	7.93696e+06	6.40995e+06	7.37772e+06	7.62976e+06	7.37772e+06	0.121969	0.106684	-0.0484619	0.325395	NA
sp|P56199|ITA1_HUMAN	P56199	ITGA1	Integrin alpha-1 OS=Homo sapiens OX=9606 GN=ITGA1 PE=1 SV=2	4.9173	0	5	sp|P56199|ITA1_HUMAN	3.54668e+06	4.23967e+06	4.37236e+06	1.46597e+06	1.76216e+06	1.3885e+06	4.23967e+06	1.46597e+06	0.109402	0.128154	-1.53209	0.000176574	0.00229767
sp|P57087|JAM2_HUMAN	P57087	JAM2	Junctional adhesion molecule B OS=Homo sapiens OX=9606 GN=JAM2 PE=1 SV=1	1	0	1	sp|P57087|JAM2_HUMAN	51646.3	17413.7	1302.34	14717.6	14654.5	19419.2	17413.7	14717.6	1.09617	0.168033	-0.242681	0.653095	NA
sp|P58335|ANTR2_HUMAN	P58335	ANTXR2	Anthrax toxin receptor 2 OS=Homo sapiens OX=9606 GN=ANTXR2 PE=1 SV=5	1	0	1	sp|P58335|ANTR2_HUMAN	452261	111420	494174	454506	429619	356295	452261	429619	0.595352	0.123485	-0.0740968	0.433196	NA
sp|P58658|EVA1C_HUMAN	P58658	EVA1C	Protein eva-1 homolog C OS=Homo sapiens OX=9606 GN=EVA1C PE=2 SV=1	0.9979	0	1	sp|P58658|EVA1C_HUMAN	113876	150741	129998	60137.2	59729.5	57196.9	129998	59729.5	0.140496	0.0269902	-1.12197	0.000363535	0.00276072
sp|P62079|TSN5_HUMAN	P62079	TSPAN5	Tetraspanin-5 OS=Homo sapiens OX=9606 GN=TSPAN5 PE=1 SV=1	1.9997	0	2	sp|P62079|TSN5_HUMAN	1.94044e+06	2.32508e+06	2.43739e+06	1.96735e+06	1.87145e+06	1.78285e+06	2.32508e+06	1.87145e+06	0.116642	0.0492423	-0.313123	0.158816	NA
sp|P78324|SHPS1_HUMAN	P78324	SIRPA	Tyrosine-protein phosphatase non-receptor type substrate 1 OS=Homo sapiens OX=9606 GN=SIRPA PE=1 SV=2	13.8737	0	10	sp|Q5TFQ8|SIRBL_HUMAN;sp|O00241|SIRB1_HUMAN;sp|P78324|SHPS1_HUMAN	1.18799e+07	1.30329e+07	1.23562e+07	1.06383e+07	9.97603e+06	1.00417e+07	1.23562e+07	1.00417e+07	0.0466411	0.0357059	-0.299225	0.0778931	NA
sp|P78357|CNTP1_HUMAN	P78357	CNTNAP1	Contactin-associated protein 1 OS=Homo sapiens OX=9606 GN=CNTNAP1 PE=1 SV=1	2	0	1	sp|P78357|CNTP1_HUMAN	27884.7	10709.5	22342.2	21719.4	16590.7	26484.8	22342.2	21719.4	0.431552	0.229101	-0.0407854	0.679556	NA
sp|P78504|JAG1_HUMAN	P78504	JAG1	Protein jagged-1 OS=Homo sapiens OX=9606 GN=JAG1 PE=1 SV=3	8	0	6	sp|P78504|JAG1_HUMAN	3.26609e+06	3.87368e+06	3.59237e+06	3.45107e+06	4.03578e+06	3.35597e+06	3.59237e+06	3.45107e+06	0.0849988	0.101852	-0.0578938	0.933439	NA
sp|P78509|RELN_HUMAN	P78509	RELN	Reelin OS=Homo sapiens OX=9606 GN=RELN PE=1 SV=3	0.9999	0	1	sp|P78509|RELN_HUMAN	1.28975e+06	1.56635e+06	1.0567e+06	1.49241e+06	2.11995e+06	1.81994e+06	1.28975e+06	1.81994e+06	0.195616	0.173338	0.496801	0.0726747	NA
sp|P78536|ADA17_HUMAN	P78536	ADAM17	Disintegrin and metalloproteinase domain-containing protein 17 OS=Homo sapiens OX=9606 GN=ADAM17 PE=1 SV=1	8.9427	0	7	sp|P78536|ADA17_HUMAN	1.85239e+06	2.65289e+06	3.14099e+06	2.11284e+06	1.80266e+06	1.99926e+06	2.65289e+06	1.99926e+06	0.255256	0.0795954	-0.408098	0.188907	NA
sp|P78552|I13R1_HUMAN	P78552	IL13RA1	Interleukin-13 receptor subunit alpha-1 OS=Homo sapiens OX=9606 GN=IL13RA1 PE=1 SV=1	1.9999	0	1	sp|P78552|I13R1_HUMAN	148941	35757.2	97805	512366	439846	563634	97805	512366	0.6019	0.123094	2.3892	0.00227823	0.00768904
sp|P98160|PGBM_HUMAN	P98160	HSPG2	Basement membrane-specific heparan sulfate proteoglycan core protein OS=Homo sapiens OX=9606 GN=HSPG2 PE=1 SV=4	98.3702	0	47	sp|P98160|PGBM_HUMAN	820631802	7.79983e+08	7.00355e+08	7.66858e+08	7.77345e+08	7.54177e+08	7.79983e+08	7.66858e+08	0.0797693	0.0151431	-0.0244827	0.992334	NA
sp|P98164|LRP2_HUMAN	P98164	LRP2	Low-density lipoprotein receptor-related protein 2 OS=Homo sapiens OX=9606 GN=LRP2 PE=1 SV=3	0.9932	0	1	sp|P98164|LRP2_HUMAN	32070.1	30211.3	41929	16302.8	12099.6	23651.1	32070.1	16302.8	0.181294	0.336962	-0.97611	0.0109416	0.0204524
sp|P98172|EFNB1_HUMAN	P98172	EFNB1	Ephrin-B1 OS=Homo sapiens OX=9606 GN=EFNB1 PE=1 SV=1	5	0	3	sp|P98172|EFNB1_HUMAN	6.55576e+06	9.66139e+06	8.25984e+06	5.37351e+06	6.72268e+06	4.22337e+06	8.25984e+06	5.37351e+06	0.19062	0.229965	-0.620249	0.049816	0.0661491
sp|Q01973|ROR1_HUMAN	Q01973	ROR1	Inactive tyrosine-protein kinase transmembrane receptor ROR1 OS=Homo sapiens OX=9606 GN=ROR1 PE=1 SV=2	1.9997	0	2	sp|Q01973|ROR1_HUMAN	512753	498169	570994	726250	759560	548536	512753	726250	0.0730729	0.167299	0.502201	0.100521	NA
sp|Q02763|TIE2_HUMAN	Q02763	TEK	Angiopoietin-1 receptor OS=Homo sapiens OX=9606 GN=TEK PE=1 SV=2	42.7445	0	24	sp|Q02763|TIE2_HUMAN	6.05674e+07	5.05464e+07	5.32592e+07	4.93447e+07	6.09643e+07	5.04065e+07	5.32592e+07	5.04065e+07	0.0945985	0.119915	-0.0794206	0.836566	NA
sp|Q02809|PLOD1_HUMAN	Q02809	PLOD1	Procollagen-lysine,2-oxoglutarate 5-dioxygenase 1 OS=Homo sapiens OX=9606 GN=PLOD1 PE=1 SV=2	0.9999	0	1	sp|Q02809|PLOD1_HUMAN	54158.3	41675.5	49691.4	34711	29171.6	50143.4	49691.4	34711	0.130388	0.28593	-0.517602	0.169399	NA
sp|Q02930|CREB5_HUMAN	Q02930	CREB5	Cyclic AMP-responsive element-binding protein 5 OS=Homo sapiens OX=9606 GN=CREB5 PE=1 SV=3	0.9442	0	1	sp|Q02930|CREB5_HUMAN	311795	256180	307611	190930	220627	229004	307611	220627	0.106121	0.0937004	-0.479502	0.0311968	NA
sp|Q03167|TGBR3_HUMAN	Q03167	TGFBR3	Transforming growth factor beta receptor type 3 OS=Homo sapiens OX=9606 GN=TGFBR3 PE=1 SV=3	1	0	1	sp|Q03167|TGBR3_HUMAN	320763	107805	66156	51486.6	87096.5	69405.1	107805	69405.1	0.828169	0.256819	-0.635305	0.156009	0.183141
sp|Q03405|UPAR_HUMAN	Q03405	PLAUR	Urokinase plasminogen activator surface receptor OS=Homo sapiens OX=9606 GN=PLAUR PE=1 SV=1	16.9666	0	9	sp|Q03405|UPAR_HUMAN	3.18349e+07	3.10095e+07	3.20117e+07	2.99901e+07	2.95485e+07	3.20862e+07	3.18349e+07	2.99901e+07	0.0169175	0.044391	-0.086123	0.71033	NA
sp|Q06418|TYRO3_HUMAN	Q06418	TYRO3	Tyrosine-protein kinase receptor TYRO3 OS=Homo sapiens OX=9606 GN=TYRO3 PE=1 SV=1	0.9566	0	1	sp|Q06418|TYRO3_HUMAN	1.383e+06	1.81791e+06	1.64713e+06	1.38396e+06	1.95841e+06	1.431e+06	1.64713e+06	1.431e+06	0.13559	0.200455	-0.202934	0.882551	NA
sp|Q08174|PCDH1_HUMAN	Q08174	PCDH1	Protocadherin-1 OS=Homo sapiens OX=9606 GN=PCDH1 PE=1 SV=2	17.991	0	13	sp|Q08174|PCDH1_HUMAN	5.29627e+06	7.17988e+06	7.44231e+06	1.38553e+07	1.32246e+07	1.35359e+07	7.17988e+06	1.35359e+07	0.176314	0.0232932	0.91476	0.00114688	0.00488934
sp|Q08431|MFGM_HUMAN	Q08431	MFGE8	Lactadherin OS=Homo sapiens OX=9606 GN=MFGE8 PE=1 SV=3	2	0	2	sp|Q08431|MFGM_HUMAN	1.20129e+06	1.82853e+06	1.6605e+06	964471	1.09997e+06	1.07108e+06	1.6605e+06	1.07108e+06	0.207678	0.068284	-0.632552	0.0318207	0.047149
sp|Q08722|CD47_HUMAN	Q08722	CD47	Leukocyte surface antigen CD47 OS=Homo sapiens OX=9606 GN=CD47 PE=1 SV=1	64.7755	0	14	sp|Q08722|CD47_HUMAN	1.0849e+08	1.67893e+08	1.52462e+08	8.28692e+07	9.19258e+07	8.70589e+07	1.52462e+08	8.70589e+07	0.215626	0.0519275	-0.808382	0.0148636	0.0263638
sp|Q10588|BST1_HUMAN	Q10588	BST1	ADP-ribosyl cyclasecyclic ADP-ribose hydrolase 2 OS=Homo sapiens OX=9606 GN=BST1 PE=1 SV=2	9.972	0	8	sp|Q10588|BST1_HUMAN	9.75711e+06	1.03155e+07	8.31106e+06	1.22747e+07	1.21306e+07	11160460	9.75711e+06	1.21306e+07	0.109337	0.0511164	0.314129	0.072566	NA
sp|Q10589|BST2_HUMAN	Q10589	BST2	Bone marrow stromal antigen 2 OS=Homo sapiens OX=9606 GN=BST2 PE=1 SV=1	13	0	4	sp|Q10589|BST2_HUMAN	2.35019e+07	2.70333e+07	3.29121e+07	1.61587e+07	1.76267e+07	1.64988e+07	2.70333e+07	1.64988e+07	0.170898	0.045845	-0.712377	0.0061111	0.01375
sp|Q12866|MERTK_HUMAN	Q12866	MERTK	Tyrosine-protein kinase Mer OS=Homo sapiens OX=9606 GN=MERTK PE=1 SV=2	7.9525	0	6	sp|Q12866|MERTK_HUMAN	1.14632e+06	1.57998e+06	1.63179e+06	2.40448e+06	2.64501e+06	1.86216e+06	1.57998e+06	2.40448e+06	0.183518	0.174055	0.60582	0.0233334	0.0375498
sp|Q12884|SEPR_HUMAN	Q12884	FAP	Prolyl endopeptidase FAP OS=Homo sapiens OX=9606 GN=FAP PE=1 SV=5	2	0	1	sp|Q12884|SEPR_HUMAN	152284	119805	156708	195235	23445.5	223249	152284	195235	0.140981	0.734373	0.358453	0.592021	NA
sp|Q12891|HYAL2_HUMAN	Q12891	HYAL2	Hyaluronidase-2 OS=Homo sapiens OX=9606 GN=HYAL2 PE=1 SV=4	3.9816	0	4	sp|Q12891|HYAL2_HUMAN	3.49722e+07	3.39764e+07	3.21761e+07	42626579	4.3318e+07	7.55877e+07	3.39764e+07	4.3318e+07	0.0420429	0.349782	0.350432	0.0515229	NA
sp|Q12907|LMAN2_HUMAN	Q12907	LMAN2	Vesicular integral-membrane protein VIP36 OS=Homo sapiens OX=9606 GN=LMAN2 PE=1 SV=1	1.9859	0	1	sp|Q12907|LMAN2_HUMAN	116928	81906.9	132573	43023.6	102047	235942	116928	102047	0.234847	0.778329	-0.196384	0.878978	NA
sp|Q12913|PTPRJ_HUMAN	Q12913	PTPRJ	Receptor-type tyrosine-protein phosphatase eta OS=Homo sapiens OX=9606 GN=PTPRJ PE=1 SV=3	9	0	6	sp|Q12913|PTPRJ_HUMAN	1.12906e+06	1.26689e+06	1.56738e+06	3.21441e+06	2.60878e+06	3.3527e+06	1.26689e+06	3.21441e+06	0.169656	0.129362	1.34326	0.000735655	0.00365751
sp|Q13018|PLA2R_HUMAN	Q13018	PLA2R1	Secretory phospholipase A2 receptor OS=Homo sapiens OX=9606 GN=PLA2R1 PE=1 SV=2	5.9533	0	6	sp|Q13018|PLA2R_HUMAN	1.40077e+06	1.36798e+06	1.34715e+06	766586	600746	632871	1.36798e+06	632871	0.0197021	0.131916	-1.11207	0.000492662	0.003032
sp|Q13177|PAK2_HUMAN	Q13177	PAK2	Serine hreonine-protein kinase PAK 2 OS=Homo sapiens OX=9606 GN=PAK2 PE=1 SV=3	0.9852	0	1	sp|Q13177|PAK2_HUMAN	75267.5	11436	13313.5	56065.3	124942	376493	13313.5	124942	1.08951	0.907637	3.2303	0.0359908	0.0526853
sp|Q13201|MMRN1_HUMAN	Q13201	MMRN1	Multimerin-1 OS=Homo sapiens OX=9606 GN=MMRN1 PE=1 SV=3	53.823	0	27	sp|Q13201|MMRN1_HUMAN	1.50614e+08	1.31593e+08	1.81406e+08	1.73483e+08	8.7111e+07	2.31461e+08	1.50614e+08	1.73483e+08	0.162659	0.44287	0.203935	0.973376	NA
sp|Q13275|SEM3F_HUMAN	Q13275	SEMA3F	Semaphorin-3F OS=Homo sapiens OX=9606 GN=SEMA3F PE=2 SV=2	0.9994	0	1	sp|Q13275|SEM3F_HUMAN	311896	383435	396613	1.38268e+06	662201	1.44891e+06	383435	1.38268e+06	0.125242	0.374676	1.85041	0.00309788	0.00907899
sp|Q13308|PTK7_HUMAN	Q13308	PTK7	Inactive tyrosine-protein kinase 7 OS=Homo sapiens OX=9606 GN=PTK7 PE=1 SV=2	7.9456	0	7	sp|Q13308|PTK7_HUMAN	1.96257e+06	2.54664e+06	2.30628e+06	1.70346e+06	1.51195e+06	2.20057e+06	2.30628e+06	1.70346e+06	0.129215	0.19688	-0.437103	0.142612	NA
sp|Q13433|S39A6_HUMAN	Q13433	SLC39A6	Zinc transporter ZIP6 OS=Homo sapiens OX=9606 GN=SLC39A6 PE=1 SV=3	5	0	4	sp|Q13433|S39A6_HUMAN	2.26509e+06	3.52605e+06	2.9949e+06	2.14139e+06	3.65318e+06	2.28294e+06	2.9949e+06	2.28294e+06	0.216166	0.310112	-0.391613	0.633748	NA
sp|Q13443|ADAM9_HUMAN	Q13443	ADAM9	Disintegrin and metalloproteinase domain-containing protein 9 OS=Homo sapiens OX=9606 GN=ADAM9 PE=1 SV=1	1.9982	0	2	sp|Q13443|ADAM9_HUMAN	446440	929338	788826	798875	797125	467854	788826	797125	0.344241	0.277072	0.0150992	0.903753	NA
sp|Q13444|ADA15_HUMAN	Q13444	ADAM15	Disintegrin and metalloproteinase domain-containing protein 15 OS=Homo sapiens OX=9606 GN=ADAM15 PE=1 SV=4	5.995	0	4	sp|Q13444|ADA15_HUMAN	3.85887e+06	4.78717e+06	5.01779e+06	4.92505e+06	5.0368e+06	3.7966e+06	4.78717e+06	4.92505e+06	0.134691	0.149592	0.0409644	0.969337	NA
sp|Q13478|IL18R_HUMAN	Q13478	IL18R1	Interleukin-18 receptor 1 OS=Homo sapiens OX=9606 GN=IL18R1 PE=1 SV=1	3.8738	0	2	sp|Q13478|IL18R_HUMAN	328949	492168	726353	1.36109e+06	1.06493e+06	1.61738e+06	492168	1.36109e+06	0.387255	0.20512	1.46754	0.00475294	0.0121575
sp|Q13641|TPBG_HUMAN	Q13641	TPBG	Trophoblast glycoprotein OS=Homo sapiens OX=9606 GN=TPBG PE=1 SV=1	10.9945	0	7	sp|Q13641|TPBG_HUMAN	6.58903e+06	7.15831e+06	6.56779e+06	6.65112e+06	5.95521e+06	6.52301e+06	6.58903e+06	6.52301e+06	0.0494659	0.058086	-0.0145292	0.546839	NA
sp|Q13740|CD166_HUMAN	Q13740	ALCAM	CD166 antigen OS=Homo sapiens OX=9606 GN=ALCAM PE=1 SV=2	57.7637	0	18	sp|Q13740|CD166_HUMAN	2.12961e+08	3.01088e+08	3.58613e+08	6.77987e+08	5.37955e+08	7.04855e+08	3.01088e+08	6.77987e+08	0.252194	0.139968	1.17107	0.00297589	0.00907899
sp|Q13873|BMPR2_HUMAN	Q13873	BMPR2	Bone morphogenetic protein receptor type-2 OS=Homo sapiens OX=9606 GN=BMPR2 PE=1 SV=2	9.9093	0	8	sp|Q13873|BMPR2_HUMAN	6.13897e+06	7.83137e+06	7.57443e+06	6.87147e+06	7.61514e+06	6.70831e+06	7.57443e+06	6.87147e+06	0.126996	0.068421	-0.14052	0.916595	NA
sp|Q14108|SCRB2_HUMAN	Q14108	SCARB2	Lysosome membrane protein 2 OS=Homo sapiens OX=9606 GN=SCARB2 PE=1 SV=2	3.9998	0	4	sp|Q14108|SCRB2_HUMAN	3.75164e+06	4.42785e+06	4.36006e+06	5.34074e+06	5.09146e+06	5.06368e+06	4.36006e+06	5.09146e+06	0.0890904	0.0295385	0.22373	0.072941	NA
sp|Q14112|NID2_HUMAN	Q14112	NID2	Nidogen-2 OS=Homo sapiens OX=9606 GN=NID2 PE=1 SV=3	7.9972	0	5	sp|Q14112|NID2_HUMAN	2.08132e+07	2.64743e+07	7.95377e+07	2.05434e+07	6.7422e+06	3.39705e+07	2.64743e+07	2.05434e+07	0.766274	0.66677	-0.36592	0.204494	NA
sp|Q14118|DAG1_HUMAN	Q14118	DAG1	Dystroglycan OS=Homo sapiens OX=9606 GN=DAG1 PE=1 SV=2	1.9384	0	2	sp|Q14118|DAG1_HUMAN	1.66312e+06	2.46399e+06	2.92849e+06	1.18178e+06	178158	845811	2.46399e+06	845811	0.272164	0.694817	-1.54259	0.0314806	0.0469313
sp|Q14314|FGL2_HUMAN	Q14314	FGL2	Fibroleukin OS=Homo sapiens OX=9606 GN=FGL2 PE=1 SV=1	2.9995	0	2	sp|Q14314|FGL2_HUMAN	141377	107237	126301	333099	293453	374719	126301	333099	0.1369	0.121755	1.39909	0.000208807	0.00229767
sp|Q14392|LRC32_HUMAN	Q14392	LRRC32	Transforming growth factor beta activator LRRC32 OS=Homo sapiens OX=9606 GN=LRRC32 PE=1 SV=1	1.9839	0	2	sp|Q14392|LRC32_HUMAN	117370	159616	82037.7	56839.7	77660.9	53884.1	117370	56839.7	0.324551	0.206368	-1.0461	0.0218444	0.0353879
sp|Q14766|LTBP1_HUMAN	Q14766	LTBP1	Latent-transforming growth factor beta-binding protein 1 OS=Homo sapiens OX=9606 GN=LTBP1 PE=1 SV=4	5.9532	0	4	sp|Q14766|LTBP1_HUMAN	5.089e+06	7.52029e+06	7.92047e+06	7.83599e+06	6.25629e+06	6.97981e+06	7.52029e+06	6.97981e+06	0.223921	0.112582	-0.107601	0.800855	NA
sp|Q14767|LTBP2_HUMAN	Q14767	LTBP2	Latent-transforming growth factor beta-binding protein 2 OS=Homo sapiens OX=9606 GN=LTBP2 PE=1 SV=3	1	0	1	sp|Q14767|LTBP2_HUMAN	12436	16724.7	6578.46	14734.6	4866.56	15767.8	12436	14734.6	0.427538	0.51043	0.244684	0.876964	NA
sp|Q15043|S39AE_HUMAN	Q15043	SLC39A14	Zinc transporter ZIP14 OS=Homo sapiens OX=9606 GN=SLC39A14 PE=1 SV=3	11.8707	0	5	sp|Q15043|S39AE_HUMAN	5.88323e+06	7.68723e+06	7.03417e+06	6.06954e+06	5.2577e+06	7.34657e+06	7.03417e+06	6.06954e+06	0.132987	0.169173	-0.212792	0.477555	NA
sp|Q15063|POSTN_HUMAN	Q15063	POSTN	Periostin OS=Homo sapiens OX=9606 GN=POSTN PE=1 SV=2	1	0	1	sp|Q15063|POSTN_HUMAN	4.23568e+06	4.23542e+06	4.55406e+06	2.34566e+06	2.48816e+06	2.39099e+06	4.23568e+06	2.39099e+06	0.0423547	0.0302296	-0.824984	0.000640646	0.00331228
sp|Q15223|NECT1_HUMAN	Q15223	NECTIN1	Nectin-1 OS=Homo sapiens OX=9606 GN=NECTIN1 PE=1 SV=3	8.8996	0	5	sp|Q15223|NECT1_HUMAN	6.71812e+06	4.66479e+06	5.76171e+06	5.71642e+06	5.69905e+06	7.37951e+06	5.76171e+06	5.71642e+06	0.179788	0.154068	-0.0113851	0.525069	NA
sp|Q15262|PTPRK_HUMAN	Q15262	PTPRK	Receptor-type tyrosine-protein phosphatase kappa OS=Homo sapiens OX=9606 GN=PTPRK PE=1 SV=2	11.9522	0	10	sp|Q15262|PTPRK_HUMAN	1.24673e+07	1.27706e+07	1.1466e+07	2.24436e+07	1.47812e+07	1.33537e+07	1.24673e+07	1.47812e+07	0.0558043	0.289946	0.245616	0.111963	NA
sp|Q15389|ANGP1_HUMAN	Q15389	ANGPT1	Angiopoietin-1 OS=Homo sapiens OX=9606 GN=ANGPT1 PE=1 SV=2	1.9997	0	2	sp|Q15389|ANGP1_HUMAN	93542.7	152028	151178	106668	29314	112335	151178	106668	0.25349	0.560367	-0.503121	0.174197	NA
sp|Q15758|AAAT_HUMAN	Q15758	SLC1A5	Neutral amino acid transporter B(0) OS=Homo sapiens OX=9606 GN=SLC1A5 PE=1 SV=2	3.9147	0	3	sp|Q15758|AAAT_HUMAN	4.34359e+06	1.49906e+06	1.51276e+06	2.2705e+06	5.23086e+06	5.18685e+06	1.51276e+06	5.18685e+06	0.668222	0.401144	1.77768	0.155685	0.183141
sp|Q15878|CAC1E_HUMAN	Q15878	CACNA1E	Voltage-dependent R-type calcium channel subunit alpha-1E OS=Homo sapiens OX=9606 GN=CACNA1E PE=1 SV=3	0.9004	0	1	sp|Q15878|CAC1E_HUMAN	657168	1.72879e+06	1.82651e+06	1.40941e+06	1.95501e+06	943831	1.72879e+06	1.40941e+06	0.462024	0.352428	-0.294675	0.828515	NA
sp|Q15904|VAS1_HUMAN	Q15904	ATP6AP1	V-type proton ATPase subunit S1 OS=Homo sapiens OX=9606 GN=ATP6AP1 PE=1 SV=2	1	0	1	sp|Q15904|VAS1_HUMAN	359095	590270	544971	341202	421570	412461	544971	412461	0.245937	0.112337	-0.401922	0.221372	NA
sp|Q16270|IBP7_HUMAN	Q16270	IGFBP7	Insulin-like growth factor-binding protein 7 OS=Homo sapiens OX=9606 GN=IGFBP7 PE=1 SV=1	2.9972	0	2	sp|Q16270|IBP7_HUMAN	335422	278602	349749	698373	819234	458039	335422	698373	0.11713	0.279192	1.05802	0.00758543	0.0158902
sp|Q16363|LAMA4_HUMAN	Q16363	LAMA4	Laminin subunit alpha-4 OS=Homo sapiens OX=9606 GN=LAMA4 PE=1 SV=4	34.7681	0	19	sp|Q16363|LAMA4_HUMAN	2.9239e+07	3.67476e+07	4.55218e+07	2.40625e+07	2.05615e+07	2.17004e+07	3.67476e+07	2.17004e+07	0.219255	0.0807732	-0.759928	0.0116827	0.021671
sp|Q16563|SYPL1_HUMAN	Q16563	SYPL1	Synaptophysin-like protein 1 OS=Homo sapiens OX=9606 GN=SYPL1 PE=1 SV=1	7.9956	0	4	sp|Q16563|SYPL1_HUMAN	3.95489e+07	4.39178e+07	5.7726e+07	5.01322e+07	3.29972e+07	3.95799e+07	4.39178e+07	3.95799e+07	0.201603	0.211324	-0.150036	0.411426	NA
sp|Q16602|CALRL_HUMAN	Q16602	CALCRL	Calcitonin gene-related peptide type 1 receptor OS=Homo sapiens OX=9606 GN=CALCRL PE=1 SV=2	7.9872	0	4	sp|Q16602|CALRL_HUMAN	2.95692e+07	2.96713e+07	5.85473e+07	5.95267e+07	2.74006e+07	9.28905e+07	2.96713e+07	5.95267e+07	0.42537	0.546334	1.00447	0.35033	0.378356
sp|Q16787|LAMA3_HUMAN	Q16787	LAMA3	Laminin subunit alpha-3 OS=Homo sapiens OX=9606 GN=LAMA3 PE=1 SV=2	1.9279	0	2	sp|Q16787|LAMA3_HUMAN	25509.5	18107.3	23793.7	11490.8	9322.6	16154.1	23793.7	11490.8	0.17243	0.283291	-1.0501	0.0137581	0.0247647
sp|Q16832|DDR2_HUMAN	Q16832	DDR2	Discoidin domain-containing receptor 2 OS=Homo sapiens OX=9606 GN=DDR2 PE=1 SV=2	0.9961	0	1	sp|Q16832|DDR2_HUMAN	171530	94588.6	154687	86227.3	82880.3	124389	154687	86227.3	0.288349	0.235706	-0.843132	0.139399	0.166867
sp|Q24JP5|T132A_HUMAN	Q24JP5	TMEM132A	Transmembrane protein 132A OS=Homo sapiens OX=9606 GN=TMEM132A PE=1 SV=1	1	0	1	sp|Q24JP5|T132A_HUMAN	1.03184e+06	877446	976510	789087	871574	1.05384e+06	976510	871574	0.0813177	0.149725	-0.164012	0.595651	NA
sp|Q29980|MICB_HUMAN	Q29980	MICB	MHC class I polypeptide-related sequence B OS=Homo sapiens OX=9606 GN=MICB PE=1 SV=1	2	0	1	sp|Q29980|MICB_HUMAN	434891	331931	228861	299195	306473	306073	331931	306073	0.310385	0.0134631	-0.117006	0.767165	NA
sp|Q29983|MICA_HUMAN	Q29983	MICA	MHC class I polypeptide-related sequence A OS=Homo sapiens OX=9606 GN=MICA PE=1 SV=1	14.9018	0	9	sp|Q29983|MICA_HUMAN	1.1199e+07	9.79834e+06	1.19184e+07	9.05683e+06	7.492e+06	1.0793e+07	1.1199e+07	9.05683e+06	0.0982618	0.181176	-0.306291	0.192082	NA
sp|Q30201|HFE_HUMAN	Q30201	HFE	Hereditary hemochromatosis protein OS=Homo sapiens OX=9606 GN=HFE PE=1 SV=1	0.9562	0	1	sp|Q30201|HFE_HUMAN	35630.4	17847.9	54262.6	27589.2	16475.7	34144.4	35630.4	27589.2	0.507022	0.342612	-0.369007	0.450268	NA
sp|Q32P28|P3H1_HUMAN	Q32P28	P3H1	Prolyl 3-hydroxylase 1 OS=Homo sapiens OX=9606 GN=P3H1 PE=1 SV=2	0.9786	0	1	sp|Q32P28|P3H1_HUMAN	1.28039e+06	1.47022e+06	1.36779e+06	986288	3.46704e+06	1.15663e+06	1.36779e+06	1.15663e+06	0.0692114	0.741028	-0.24192	0.684899	NA
sp|Q4KMQ2|ANO6_HUMAN	Q4KMQ2	ANO6	Anoctamin-6 OS=Homo sapiens OX=9606 GN=ANO6 PE=1 SV=2	14.9901	0	12	sp|Q4KMQ2|ANO6_HUMAN	2.5629e+07	2.34986e+07	2.54131e+07	1.82633e+07	1.5364e+07	2.17459e+07	2.54131e+07	1.82633e+07	0.0471934	0.17312	-0.476626	0.0457284	NA
sp|Q53RD9|FBLN7_HUMAN	Q53RD9	FBLN7	Fibulin-7 OS=Homo sapiens OX=9606 GN=FBLN7 PE=2 SV=1	0.9999	0	1	sp|Q53RD9|FBLN7_HUMAN	274332	301977	363273	228372	183559	232713	301977	228372	0.145338	0.126639	-0.403051	0.0251701	NA
sp|Q5KU26|COL12_HUMAN	Q5KU26	COLEC12	Collectin-12 OS=Homo sapiens OX=9606 GN=COLEC12 PE=1 SV=3	10.9829	0	7	sp|Q5KU26|COL12_HUMAN	3.76224e+06	4.94157e+06	4.62619e+06	1.85358e+06	1.67007e+06	1.84636e+06	4.62619e+06	1.84636e+06	0.137411	0.0580606	-1.32514	0.000210933	0.00229767
sp|Q5T3F8|CSCL2_HUMAN	Q5T3F8	TMEM63B	CSC1-like protein 2 OS=Homo sapiens OX=9606 GN=TMEM63B PE=1 SV=1	0.9923	0	1	sp|Q5T3F8|CSCL2_HUMAN	239354	353249	427518	173771	212801	245449	353249	212801	0.278716	0.170343	-0.731178	0.0460792	0.0632612
sp|Q5VUB5|F1711_HUMAN	Q5VUB5	FAM171A1	Protein FAM171A1 OS=Homo sapiens OX=9606 GN=FAM171A1 PE=1 SV=1	4.9999	0	5	sp|Q5VUB5|F1711_HUMAN	620096	1.09672e+06	919776	724664	799691	463074	919776	724664	0.274138	0.26675	-0.34397	0.233858	NA
sp|Q5VY43|PEAR1_HUMAN	Q5VY43	PEAR1	Platelet endothelial aggregation receptor 1 OS=Homo sapiens OX=9606 GN=PEAR1 PE=1 SV=1	9	0	7	sp|Q5VY43|PEAR1_HUMAN	4.77781e+06	6.27036e+06	6.72786e+06	6.55882e+06	5.64059e+06	7.69695e+06	6.27036e+06	6.55882e+06	0.172105	0.155325	0.0648866	0.449651	NA
sp|Q5ZPR3|CD276_HUMAN	Q5ZPR3	CD276	CD276 antigen OS=Homo sapiens OX=9606 GN=CD276 PE=1 SV=1	19.8877	0	12	sp|Q5ZPR3|CD276_HUMAN	5.85459e+08	5.92164e+08	1000479536	7.7762e+08	3.20502e+08	1268795344	5.92164e+08	7.7762e+08	0.327395	0.601097	0.393068	0.936223	NA
sp|Q68D85|NR3L1_HUMAN	Q68D85	NCR3LG1	Natural cytotoxicity triggering receptor 3 ligand 1 OS=Homo sapiens OX=9606 GN=NCR3LG1 PE=1 SV=1	3	0	3	sp|Q68D85|NR3L1_HUMAN	954304	885877	957673	987889	1.06432e+06	1.11317e+06	954304	1.06432e+06	0.043441	0.0598472	0.157405	0.240945	NA
sp|Q6AZY7|SCAR3_HUMAN	Q6AZY7	SCARA3	Scavenger receptor class A member 3 OS=Homo sapiens OX=9606 GN=SCARA3 PE=1 SV=1	3.9148	0	3	sp|Q6AZY7|SCAR3_HUMAN	2.77046e+06	2.35109e+06	2.1846e+06	921154	1.40259e+06	1.10805e+06	2.35109e+06	1.10805e+06	0.12396	0.212178	-1.08531	0.00181702	0.00659008
sp|Q6NSJ0|MYORG_HUMAN	Q6NSJ0	MYORG	Myogenesis-regulating glycosidase OS=Homo sapiens OX=9606 GN=MYORG PE=1 SV=2	3.8315	0	3	sp|Q6NSJ0|MYORG_HUMAN	358974	371098	277257	207325	173133	257131	358974	207325	0.152008	0.19875	-0.791988	0.0207312	0.0340384
sp|Q6NSJ5|LRC8E_HUMAN	Q6NSJ5	LRRC8E	Volume-regulated anion channel subunit LRRC8E OS=Homo sapiens OX=9606 GN=LRRC8E PE=1 SV=2	0.9999	0	1	sp|Q6NSJ5|LRC8E_HUMAN	210917	155221	149688	255896	193742	210890	155221	210890	0.196963	0.145795	0.442167	0.124853	NA
sp|Q6P4E1|CASC4_HUMAN	Q6P4E1	CASC4	Protein CASC4 OS=Homo sapiens OX=9606 GN=CASC4 PE=1 SV=1	0.9491	0	1	sp|Q6P4E1|CASC4_HUMAN	25260	34103.5	42331.7	24412.7	15140.7	29093.1	34103.5	24412.7	0.251862	0.310328	-0.482289	0.11243	NA
sp|Q6P4Q7|CNNM4_HUMAN	Q6P4Q7	CNNM4	Metal transporter CNNM4 OS=Homo sapiens OX=9606 GN=CNNM4 PE=1 SV=3	2.9993	0	3	sp|Q6P4Q7|CNNM4_HUMAN	1.13716e+06	1.49552e+06	1.11996e+06	1.04145e+06	1.29709e+06	844143	1.13716e+06	1.04145e+06	0.169513	0.214063	-0.126847	0.310122	NA
sp|Q6P9F7|LRC8B_HUMAN	Q6P9F7	LRRC8B	Volume-regulated anion channel subunit LRRC8B OS=Homo sapiens OX=9606 GN=LRRC8B PE=1 SV=2	1	0	1	sp|Q6P9F7|LRC8B_HUMAN	715645	833915	1.10037e+06	825129	869281	977668	833915	869281	0.223096	0.0881241	0.0599229	0.881836	NA
sp|Q6PJF5|RHDF2_HUMAN	Q6PJF5	RHBDF2	Inactive rhomboid protein 2 OS=Homo sapiens OX=9606 GN=RHBDF2 PE=1 SV=2	0.9995	0	1	sp|Q6PJF5|RHDF2_HUMAN	23144.1	45655.7	36415.4	1302.34	1302.34	68743.6	36415.4	1302.34	0.322647	1.6372	-4.80537	0.127839	0.155325
sp|Q6UWB1|I27RA_HUMAN	Q6UWB1	IL27RA	Interleukin-27 receptor subunit alpha OS=Homo sapiens OX=9606 GN=IL27RA PE=2 SV=2	2	0	1	sp|Q6UWB1|I27RA_HUMAN	106515	113633	133816	438062	591840	465958	113633	465958	0.120029	0.164307	2.03583	2.95e-05	0.00119431
sp|Q6V0I7|FAT4_HUMAN	Q6V0I7	FAT4	Protocadherin Fat 4 OS=Homo sapiens OX=9606 GN=FAT4 PE=1 SV=2	13.9652	0	12	sp|Q6V0I7|FAT4_HUMAN	4.82745e+06	4.72933e+06	4.49511e+06	3.05067e+06	4.2188e+06	3.2151e+06	4.72933e+06	3.2151e+06	0.0364537	0.18093	-0.556773	0.0466782	NA
sp|Q6YHK3|CD109_HUMAN	Q6YHK3	CD109	CD109 antigen OS=Homo sapiens OX=9606 GN=CD109 PE=1 SV=2	27.7803	0	16	sp|Q6YHK3|CD109_HUMAN	5.25998e+07	5.58689e+07	5.70011e+07	4.40874e+07	3.26759e+07	3.18919e+07	5.58689e+07	3.26759e+07	0.0414363	0.188469	-0.77382	0.0130093	0.0237689
sp|Q6ZMP0|THSD4_HUMAN	Q6ZMP0	THSD4	Thrombospondin type-1 domain-containing protein 4 OS=Homo sapiens OX=9606 GN=THSD4 PE=2 SV=2	1	0	1	sp|Q6ZMP0|THSD4_HUMAN	31690.5	52001.1	65459.2	119278	111722	106148	52001.1	111722	0.341932	0.0586351	1.1033	0.00482938	0.0122244
sp|Q6ZVL6|K154L_HUMAN	Q6ZVL6	KIAA1549L	UPF0606 protein KIAA1549L OS=Homo sapiens OX=9606 GN=KIAA1549L PE=2 SV=2	1.9303	0	2	sp|Q6ZVL6|K154L_HUMAN	519401	380951	417890	486638	407082	410996	417890	410996	0.163151	0.103113	-0.0240009	0.968392	NA
sp|Q7KYR7|BT2A1_HUMAN	Q7KYR7	BTN2A1	Butyrophilin subfamily 2 member A1 OS=Homo sapiens OX=9606 GN=BTN2A1 PE=1 SV=3	5.937	0	5	sp|Q7KYR7|BT2A1_HUMAN	1.57659e+06	1.88145e+06	1.69128e+06	1.83577e+06	2.07594e+06	1.68872e+06	1.69128e+06	1.83577e+06	0.0897083	0.104707	0.118271	0.474262	NA
sp|Q7Z3B1|NEGR1_HUMAN	Q7Z3B1	NEGR1	Neuronal growth regulator 1 OS=Homo sapiens OX=9606 GN=NEGR1 PE=1 SV=3	7.9558	0	6	sp|Q7Z3B1|NEGR1_HUMAN	1.28218e+07	1.18918e+07	1.05327e+07	2.42427e+07	2.86054e+07	2.54673e+07	1.18918e+07	2.54673e+07	0.0979853	0.086197	1.09868	0.000297386	0.00258089
sp|Q7Z3C6|ATG9A_HUMAN	Q7Z3C6	ATG9A	Autophagy-related protein 9A OS=Homo sapiens OX=9606 GN=ATG9A PE=1 SV=3	2.996	0	1	sp|Q7Z3C6|ATG9A_HUMAN	786309	579553	823213	481451	368350	540601	786309	481451	0.179975	0.188843	-0.707708	0.0268165	0.0417719
sp|Q7Z403|TMC6_HUMAN	Q7Z403	TMC6	Transmembrane channel-like protein 6 OS=Homo sapiens OX=9606 GN=TMC6 PE=1 SV=2	1	0	1	sp|Q7Z403|TMC6_HUMAN	76829.8	67338.3	80136	87626.6	73111.5	93080.6	76829.8	87626.6	0.0888519	0.121994	0.189703	0.329048	NA
sp|Q7Z460|CLAP1_HUMAN	Q7Z460	CLASP1	CLIP-associating protein 1 OS=Homo sapiens OX=9606 GN=CLASP1 PE=1 SV=1	1.8925	0	1	sp|Q7Z460|CLAP1_HUMAN	270938	276860	249432	105501	93057.9	133192	270938	105501	0.0543109	0.18578	-1.3607	0.000397309	0.00281401
sp|Q7Z6M3|MILR1_HUMAN	Q7Z6M3	MILR1	Allergin-1 OS=Homo sapiens OX=9606 GN=MILR1 PE=1 SV=2	0.9877	0	1	sp|Q7Z6M3|MILR1_HUMAN	1448.09	30665.8	39766.8	110826	1302.34	109192	30665.8	109192	0.835555	0.850809	1.83216	0.641578	0.663419
sp|Q7Z7G0|TARSH_HUMAN	Q7Z7G0	ABI3BP	Target of Nesh-SH3 OS=Homo sapiens OX=9606 GN=ABI3BP PE=1 SV=1	0.9452	0	1	sp|Q7Z7G0|TARSH_HUMAN	47468.9	85918.5	77485.3	86428.3	69267.9	93311.7	77485.3	86428.3	0.287509	0.149183	0.15758	0.351154	NA
sp|Q7Z7M0|MEGF8_HUMAN	Q7Z7M0	MEGF8	Multiple epidermal growth factor-like domains protein 8 OS=Homo sapiens OX=9606 GN=MEGF8 PE=1 SV=2	1.9998	0	2	sp|Q7Z7M0|MEGF8_HUMAN	57844.4	37519.6	44941.8	71996.6	52710.4	60776.9	44941.8	60776.9	0.219908	0.15666	0.435463	0.110951	NA
sp|Q86SQ4|AGRG6_HUMAN	Q86SQ4	ADGRG6	Adhesion G-protein coupled receptor G6 OS=Homo sapiens OX=9606 GN=ADGRG6 PE=1 SV=3	9.9472	0	8	sp|Q86SQ4|AGRG6_HUMAN	2.32904e+06	3.45476e+06	3.21827e+06	2.72194e+06	558100	3.21945e+06	3.21827e+06	2.72194e+06	0.197808	0.653105	-0.24165	0.285956	NA
sp|Q86SR1|GLT10_HUMAN	Q86SR1	GALNT10	Polypeptide N-acetylgalactosaminyltransferase 10 OS=Homo sapiens OX=9606 GN=GALNT10 PE=1 SV=2	1	0	1	sp|Q86SR1|GLT10_HUMAN	43673.3	50924.3	45620.6	31395.9	25314.2	39297.5	45620.6	31395.9	0.0802914	0.219088	-0.53911	0.0315281	NA
sp|Q86T13|CLC14_HUMAN	Q86T13	CLEC14A	C-type lectin domain family 14 member A OS=Homo sapiens OX=9606 GN=CLEC14A PE=1 SV=1	2.995	0	2	sp|Q86T13|CLC14_HUMAN	1.292e+07	8.41634e+06	1.07045e+07	5.94038e+06	4.23852e+06	1.3373e+07	1.07045e+07	5.94038e+06	0.210848	0.618757	-0.849586	0.229074	0.256247
sp|Q86TG1|T150A_HUMAN	Q86TG1	TMEM150A	Transmembrane protein 150A OS=Homo sapiens OX=9606 GN=TMEM150A PE=1 SV=1	1	0	1	sp|Q86TG1|T150A_HUMAN	1.45702e+06	1.49442e+06	1.70144e+06	1.11254e+06	1.00833e+06	933722	1.49442e+06	1.00833e+06	0.084885	0.0882123	-0.567611	0.00688491	NA
sp|Q86WI1|PKHL1_HUMAN	Q86WI1	PKHD1L1	Fibrocystin-L OS=Homo sapiens OX=9606 GN=PKHD1L1 PE=2 SV=2	4.9401	0	5	sp|Q86WI1|PKHL1_HUMAN	6.91018e+06	9.41564e+06	7.24114e+06	4.95702e+06	6.06538e+06	3.75471e+06	7.24114e+06	4.95702e+06	0.173262	0.234617	-0.546744	0.0268478	NA
sp|Q86XX4|FRAS1_HUMAN	Q86XX4	FRAS1	Extracellular matrix protein FRAS1 OS=Homo sapiens OX=9606 GN=FRAS1 PE=1 SV=2	0.9124	0	1	sp|Q86XX4|FRAS1_HUMAN	41904.9	33348.6	44413.5	36827.4	1646.5	44030.5	41904.9	36827.4	0.145438	0.824642	-0.18634	0.277359	NA
sp|Q8IV08|PLD3_HUMAN	Q8IV08	PLD3	Phospholipase D3 OS=Homo sapiens OX=9606 GN=PLD3 PE=1 SV=1	1.9384	0	2	sp|Q8IV08|PLD3_HUMAN	269379	198672	188376	264955	213270	270053	198672	264955	0.201528	0.12595	0.415357	0.363639	NA
sp|Q8IWA5|CTL2_HUMAN	Q8IWA5	SLC44A2	Choline transporter-like protein 2 OS=Homo sapiens OX=9606 GN=SLC44A2 PE=1 SV=3	26.9868	0	9	sp|Q8IWA5|CTL2_HUMAN	9.46581e+07	1.0184e+08	1.13139e+08	7.85703e+07	8.72492e+07	6.8976e+07	1.0184e+08	7.85703e+07	0.0902642	0.116787	-0.374246	0.04728	NA
sp|Q8IWT6|LRC8A_HUMAN	Q8IWT6	LRRC8A	Volume-regulated anion channel subunit LRRC8A OS=Homo sapiens OX=9606 GN=LRRC8A PE=1 SV=1	4	0	3	sp|Q8IWT6|LRC8A_HUMAN	1.64024e+07	1.62264e+07	2.09781e+07	1.82632e+07	1.21839e+07	1.53973e+07	1.64024e+07	1.53973e+07	0.150766	0.199019	-0.0912229	0.309744	NA
sp|Q8IWU5|SULF2_HUMAN	Q8IWU5	SULF2	Extracellular sulfatase Sulf-2 OS=Homo sapiens OX=9606 GN=SULF2 PE=1 SV=1	0.9691	0	1	sp|Q8IWU5|SULF2_HUMAN	421411	791559	778887	794347	624164	341854	778887	624164	0.316502	0.389493	-0.319488	0.628852	NA
sp|Q8IX05|CD302_HUMAN	Q8IX05	CD302	CD302 antigen OS=Homo sapiens OX=9606 GN=CD302 PE=1 SV=1	1.9998	0	1	sp|Q8IX05|CD302_HUMAN	252338	564124	342526	204392	87871	147540	342526	147540	0.415299	0.397448	-1.21511	0.015614	0.0272963
sp|Q8IZF2|AGRF5_HUMAN	Q8IZF2	ADGRF5	Adhesion G protein-coupled receptor F5 OS=Homo sapiens OX=9606 GN=ADGRF5 PE=1 SV=3	4.9983	0	5	sp|Q8IZF2|AGRF5_HUMAN	2.63216e+06	2.88811e+06	3.21087e+06	1.3901e+06	1.48078e+06	1.64687e+06	2.88811e+06	1.48078e+06	0.0996419	0.0864713	-0.963771	0.000855131	0.00402131
sp|Q8N126|CADM3_HUMAN	Q8N126	CADM3	Cell adhesion molecule 3 OS=Homo sapiens OX=9606 GN=CADM3 PE=1 SV=1	4	0	2	sp|Q8N126|CADM3_HUMAN	2.20789e+06	1.66432e+06	1.74512e+06	2.00793e+06	2.05418e+06	2.3427e+06	1.74512e+06	2.05418e+06	0.156642	0.0849726	0.235239	0.29666	NA
sp|Q8N2Q7|NLGN1_HUMAN	Q8N2Q7	NLGN1	Neuroligin-1 OS=Homo sapiens OX=9606 GN=NLGN1 PE=1 SV=2	3.9303	0	2	sp|Q8N2Q7|NLGN1_HUMAN	610884	667033	690313	1.38464e+06	1.70008e+06	1.2482e+06	667033	1.38464e+06	0.0622372	0.160476	1.05368	0.000580873	0.00328727
sp|Q8N441|FGRL1_HUMAN	Q8N441	FGFRL1	Fibroblast growth factor receptor-like 1 OS=Homo sapiens OX=9606 GN=FGFRL1 PE=1 SV=1	2	0	2	sp|Q8N441|FGRL1_HUMAN	80875.1	79453.7	93237.4	37646.1	39944.5	50954.3	80875.1	39944.5	0.0896938	0.166015	-1.0177	0.00140436	0.00550417
sp|Q8N635|MEIOB_HUMAN	Q8N635	MEIOB	Meiosis-specific with OB domain-containing protein OS=Homo sapiens OX=9606 GN=MEIOB PE=2 SV=3	0.9102	0	1	sp|Q8N635|MEIOB_HUMAN	70505.3	14235.4	25025.2	47264.9	16110.5	74248.8	25025.2	47264.9	0.816211	0.634207	0.917386	0.633795	0.658172
sp|Q8N697|S15A4_HUMAN	Q8N697	SLC15A4	Solute carrier family 15 member 4 OS=Homo sapiens OX=9606 GN=SLC15A4 PE=1 SV=1	1	0	1	sp|Q8N697|S15A4_HUMAN	178065	177653	163120	213127	403003	232587	177653	232587	0.0492197	0.369245	0.388707	0.0517107	NA
sp|Q8N6G6|ATL1_HUMAN	Q8N6G6	ADAMTSL1	ADAMTS-like protein 1 OS=Homo sapiens OX=9606 GN=ADAMTSL1 PE=1 SV=4	2	0	2	sp|Q8N6G6|ATL1_HUMAN	90874.9	116140	83220.1	171217	148592	188018	90874.9	171217	0.178069	0.116877	0.913874	0.0051931	0.0126192
sp|Q8N8U9|BMPER_HUMAN	Q8N8U9	BMPER	BMP-binding endothelial regulator protein OS=Homo sapiens OX=9606 GN=BMPER PE=1 SV=3	3	0	3	sp|Q8N8U9|BMPER_HUMAN	1.22437e+06	1.55985e+06	1.67777e+06	555964	612651	479685	1.55985e+06	555964	0.158163	0.12144	-1.48834	0.000271264	0.00253528
sp|Q8N8Z6|DCBD1_HUMAN	Q8N8Z6	DCBLD1	Discoidin, CUB and LCCL domain-containing protein 1 OS=Homo sapiens OX=9606 GN=DCBLD1 PE=1 SV=2	9.9964	0	7	sp|Q8N8Z6|DCBD1_HUMAN	8.5236e+06	9.72775e+06	9.09009e+06	9.18185e+06	1.01222e+07	1.08148e+07	9.09009e+06	1.01222e+07	0.0661001	0.0816382	0.155156	0.377708	NA
sp|Q8NBI5|S43A3_HUMAN	Q8NBI5	SLC43A3	Solute carrier family 43 member 3 OS=Homo sapiens OX=9606 GN=SLC43A3 PE=1 SV=2	5	0	3	sp|Q8NBI5|S43A3_HUMAN	7.19478e+07	7.50541e+07	8.80135e+07	9.43015e+07	9.27881e+07	9.19864e+07	7.50541e+07	9.27881e+07	0.108779	0.0126381	0.306008	0.133056	NA
sp|Q8NBJ4|GOLM1_HUMAN	Q8NBJ4	GOLM1	Golgi membrane protein 1 OS=Homo sapiens OX=9606 GN=GOLM1 PE=1 SV=1	1	0	1	sp|Q8NBJ4|GOLM1_HUMAN	148196	137856	142220	112862	104035	94913	142220	104035	0.0363623	0.0863497	-0.451059	0.0173681	NA
sp|Q8NBJ5|GT251_HUMAN	Q8NBJ5	COLGALT1	Procollagen galactosyltransferase 1 OS=Homo sapiens OX=9606 GN=COLGALT1 PE=1 SV=1	1	0	1	sp|Q8NBJ5|GT251_HUMAN	58010.2	64781	60344.4	30347.1	1302.34	45403	60344.4	30347.1	0.0563414	0.872797	-0.991659	0.130336	0.156791
sp|Q8NC01|CLC1A_HUMAN	Q8NC01	CLEC1A	C-type lectin domain family 1 member A OS=Homo sapiens OX=9606 GN=CLEC1A PE=2 SV=2	6	0	3	sp|Q8NC01|CLC1A_HUMAN	9.43357e+06	8.89075e+06	1.77982e+07	8.08254e+06	4.12932e+06	8.40258e+06	9.43357e+06	8.08254e+06	0.414704	0.346384	-0.222996	0.0896074	NA
sp|Q8NCS7|CTL5_HUMAN	Q8NCS7	SLC44A5	Choline transporter-like protein 5 OS=Homo sapiens OX=9606 GN=SLC44A5 PE=2 SV=5	2	0	1	sp|Q8NCS7|CTL5_HUMAN	1.0158e+06	1.00111e+06	1.1683e+06	1.13698e+06	1.2924e+06	2.40432e+06	1.0158e+06	1.2924e+06	0.0871937	0.428999	0.347436	0.137306	NA
sp|Q8NE01|CNNM3_HUMAN	Q8NE01	CNNM3	Metal transporter CNNM3 OS=Homo sapiens OX=9606 GN=CNNM3 PE=1 SV=1	1.9991	0	2	sp|Q8NE01|CNNM3_HUMAN	152404	47202.9	111830	381283	264219	173780	111830	264219	0.511086	0.380954	1.24043	0.0267215	0.0417719
sp|Q8NFZ8|CADM4_HUMAN	Q8NFZ8	CADM4	Cell adhesion molecule 4 OS=Homo sapiens OX=9606 GN=CADM4 PE=1 SV=1	2.9068	0	3	sp|Q8NFZ8|CADM4_HUMAN	414321	270012	406242	200990	429741	183286	406242	200990	0.223052	0.50662	-1.01522	0.229884	0.256247
sp|Q8NGU9|GP150_HUMAN	Q8NGU9	GPR150	Probable G-protein coupled receptor 150 OS=Homo sapiens OX=9606 GN=GPR150 PE=2 SV=1	1	0	1	sp|Q8NGU9|GP150_HUMAN	76244	190412	157690	30615.6	33450.1	11713.1	157690	30615.6	0.415638	0.467817	-2.36475	0.00309087	0.00907899
sp|Q8TB96|TIP_HUMAN	Q8TB96	ITFG1	T-cell immunomodulatory protein OS=Homo sapiens OX=9606 GN=ITFG1 PE=1 SV=1	0.9908	0	1	sp|Q8TB96|TIP_HUMAN	662655	790260	993606	2.11361e+06	1.5219e+06	2.01496e+06	790260	2.01496e+06	0.204675	0.168308	1.35035	0.00158856	0.00612731
sp|Q8TCJ2|STT3B_HUMAN	Q8TCJ2	STT3B	Dolichyl-diphosphooligosaccharide--protein glycosyltransferase subunit STT3B OS=Homo sapiens OX=9606 GN=STT3B PE=1 SV=1	1.992	0	2	sp|Q8TCJ2|STT3B_HUMAN	251494	119321	136074	96380.6	115813	118420	136074	115813	0.425912	0.109274	-0.232598	0.129038	NA
sp|Q8TCT7|SPP2B_HUMAN	Q8TCT7	SPPL2B	Signal peptide peptidase-like 2B OS=Homo sapiens OX=9606 GN=SPPL2B PE=1 SV=2	0.9996	0	1	sp|Q8TCT7|SPP2B_HUMAN	301753	230437	303605	244871	289503	339351	301753	289503	0.149748	0.162283	-0.0597938	0.763371	NA
sp|Q8TCT8|SPP2A_HUMAN	Q8TCT8	SPPL2A	Signal peptide peptidase-like 2A OS=Homo sapiens OX=9606 GN=SPPL2A PE=1 SV=2	1.9994	0	1	sp|Q8TCT8|SPP2A_HUMAN	59563.2	89214.3	115747	100544	111414	96060.8	89214.3	100544	0.318755	0.0768916	0.172479	0.349898	NA
sp|Q8TDW0|LRC8C_HUMAN	Q8TDW0	LRRC8C	Volume-regulated anion channel subunit LRRC8C OS=Homo sapiens OX=9606 GN=LRRC8C PE=1 SV=2	1	0	1	sp|Q8TDW0|LRC8C_HUMAN	38997.6	50256.8	52284.2	31345.8	1302.34	27666.2	50256.8	27666.2	0.151716	0.81508	-0.861196	0.12993	0.156791
sp|Q8WTR4|GDPD5_HUMAN	Q8WTR4	GDPD5	Glycerophosphodiester phosphodiesterase domain-containing protein 5 OS=Homo sapiens OX=9606 GN=GDPD5 PE=1 SV=2	1	0	1	sp|Q8WTR4|GDPD5_HUMAN	280973	362629	210911	301306	311228	242383	280973	301306	0.266582	0.130594	0.100798	0.914823	NA
sp|Q8WTV0|SCRB1_HUMAN	Q8WTV0	SCARB1	Scavenger receptor class B member 1 OS=Homo sapiens OX=9606 GN=SCARB1 PE=1 SV=1	3.9097	0	4	sp|Q8WTV0|SCRB1_HUMAN	176703	141730	139223	6.47597e+06	6.88566e+06	5.41917e+06	141730	6.47597e+06	0.13735	0.120868	5.51388	8.48e-08	2.06e-05
sp|Q8WWB7|GLMP_HUMAN	Q8WWB7	GLMP	Glycosylated lysosomal membrane protein OS=Homo sapiens OX=9606 GN=GLMP PE=1 SV=1	0.9999	0	1	sp|Q8WWB7|GLMP_HUMAN	128497	114541	131869	91329	119191	143470	128497	119191	0.0735169	0.221117	-0.108468	0.629869	NA
sp|Q8WWI5|CTL1_HUMAN	Q8WWI5	SLC44A1	Choline transporter-like protein 1 OS=Homo sapiens OX=9606 GN=SLC44A1 PE=1 SV=1	1	0	1	sp|Q8WWI5|CTL1_HUMAN	219504	199359	193976	140409	185928	116898	199359	140409	0.0658731	0.237535	-0.505733	0.055675	NA
sp|Q8WZ75|ROBO4_HUMAN	Q8WZ75	ROBO4	Roundabout homolog 4 OS=Homo sapiens OX=9606 GN=ROBO4 PE=1 SV=1	5	0	4	sp|Q8WZ75|ROBO4_HUMAN	6.41269e+06	8.7718e+06	1.46264e+07	5.58818e+06	3.57791e+06	4.77644e+06	8.7718e+06	4.77644e+06	0.425585	0.217604	-0.876936	0.0241842	0.0384103
sp|Q92478|CLC2B_HUMAN	Q92478	CLEC2B	C-type lectin domain family 2 member B OS=Homo sapiens OX=9606 GN=CLEC2B PE=1 SV=2	1	0	1	sp|Q92478|CLC2B_HUMAN	48950.2	70351.2	48815.9	11421.9	4331.39	9771.01	48950.2	9771.01	0.221182	0.43607	-2.32473	0.000422424	0.00281401
sp|Q92508|PIEZ1_HUMAN	Q92508	PIEZO1	Piezo-type mechanosensitive ion channel component 1 OS=Homo sapiens OX=9606 GN=PIEZO1 PE=1 SV=4	9.8821	0	8	sp|Q92508|PIEZ1_HUMAN	1.70231e+07	1.92736e+07	2.12843e+07	1.37747e+07	1.5534e+07	1.49145e+07	1.92736e+07	1.49145e+07	0.111064	0.0605372	-0.369911	0.0493189	NA
sp|Q92542|NICA_HUMAN	Q92542	NCSTN	Nicastrin OS=Homo sapiens OX=9606 GN=NCSTN PE=1 SV=2	25.8455	0	17	sp|Q92542|NICA_HUMAN	1.18173e+07	1.62756e+07	1.50596e+07	1.04795e+07	8.58111e+06	9.17431e+06	1.50596e+07	9.17431e+06	0.160217	0.10319	-0.715008	0.0165462	0.0285158
sp|Q92626|PXDN_HUMAN	Q92626	PXDN	Peroxidasin homolog OS=Homo sapiens OX=9606 GN=PXDN PE=1 SV=2	2.9687	0	3	sp|Q92626|PXDN_HUMAN	458571	488144	436053	229195	319188	289570	458571	289570	0.0566801	0.1642	-0.663234	0.00578466	0.0132611
sp|Q92692|NECT2_HUMAN	Q92692	NECTIN2	Nectin-2 OS=Homo sapiens OX=9606 GN=NECTIN2 PE=1 SV=1	4	0	4	sp|Q92692|NECT2_HUMAN	506259	1.21008e+06	988266	3.22502e+06	5.14164e+06	2.2984e+06	988266	3.22502e+06	0.399137	0.407892	1.70634	0.00368787	0.00995726
sp|Q92786|PROX1_HUMAN	Q92786	PROX1	Prospero homeobox protein 1 OS=Homo sapiens OX=9606 GN=PROX1 PE=1 SV=2	0.9583	0	1	sp|Q92786|PROX1_HUMAN	853644	1.10784e+06	1.33501e+06	1.32175e+06	2.06003e+06	1.00412e+06	1.10784e+06	1.32175e+06	0.219152	0.370554	0.254696	0.284587	NA
sp|Q92823|NRCAM_HUMAN	Q92823	NRCAM	Neuronal cell adhesion molecule OS=Homo sapiens OX=9606 GN=NRCAM PE=1 SV=3	21.9617	0	14	sp|Q92823|NRCAM_HUMAN	3.38482e+07	3.75997e+07	3.06038e+07	8.20452e+07	8.72641e+07	8.24978e+07	3.38482e+07	8.24978e+07	0.102919	0.0344467	1.28528	0.000109195	0.00218571
sp|Q92854|SEM4D_HUMAN	Q92854	SEMA4D	Semaphorin-4D OS=Homo sapiens OX=9606 GN=SEMA4D PE=1 SV=1	0.9999	0	1	sp|Q92854|SEM4D_HUMAN	66681.3	94631.4	92421	31438	37880.3	21410.5	92421	31438	0.183716	0.274434	-1.55571	0.00140382	0.00550417
sp|Q92896|GSLG1_HUMAN	Q92896	GLG1	Golgi apparatus protein 1 OS=Homo sapiens OX=9606 GN=GLG1 PE=1 SV=2	2.9976	0	3	sp|Q92896|GSLG1_HUMAN	265095	221703	294429	256013	213326	276360	265095	256013	0.140504	0.129423	-0.050289	0.732376	NA
sp|Q92956|TNR14_HUMAN	Q92956	TNFRSF14	Tumor necrosis factor receptor superfamily member 14 OS=Homo sapiens OX=9606 GN=TNFRSF14 PE=1 SV=3	1	0	1	sp|Q92956|TNR14_HUMAN	30358.9	36854.7	102617	43921.7	27974.1	62485.5	36854.7	43921.7	0.706152	0.385595	0.253085	0.731108	NA
sp|Q92959|SO2A1_HUMAN	Q92959	SLCO2A1	Solute carrier organic anion transporter family member 2A1 OS=Homo sapiens OX=9606 GN=SLCO2A1 PE=1 SV=2	11.9337	0	7	sp|Q92959|SO2A1_HUMAN	1.65933e+07	1.88439e+07	3.77655e+07	1.73266e+07	1.18341e+07	2.68212e+07	1.88439e+07	1.73266e+07	0.476567	0.406314	-0.121108	0.424488	NA
sp|Q93070|NAR4_HUMAN	Q93070	ART4	Ecto-ADP-ribosyltransferase 4 OS=Homo sapiens OX=9606 GN=ART4 PE=2 SV=2	16.9138	0	10	sp|Q93070|NAR4_HUMAN	1.56042e+07	1.58335e+07	1.65983e+07	9.44129e+06	9.3353e+06	9.73184e+06	1.58335e+07	9.44129e+06	0.0325099	0.0216044	-0.745927	0.00112132	0.00486574
sp|Q93074|MED12_HUMAN	Q93074	MED12	Mediator of RNA polymerase II transcription subunit 12 OS=Homo sapiens OX=9606 GN=MED12 PE=1 SV=4	0.986	0	1	sp|Q93074|MED12_HUMAN	1.22805e+07	1.33777e+07	1.1498e+07	7.26556e+06	8.55099e+06	1.13242e+07	1.22805e+07	8.55099e+06	0.0762378	0.229281	-0.52221	0.0594749	NA
sp|Q969P0|IGSF8_HUMAN	Q969P0	IGSF8	Immunoglobulin superfamily member 8 OS=Homo sapiens OX=9606 GN=IGSF8 PE=1 SV=1	3	0	2	sp|Q969P0|IGSF8_HUMAN	1.03306e+06	1.18756e+06	933169	970959	1.03765e+06	912873	1.03306e+06	970959	0.121917	0.0641137	-0.0894398	0.527422	NA
sp|Q96AP7|ESAM_HUMAN	Q96AP7	ESAM	Endothelial cell-selective adhesion molecule OS=Homo sapiens OX=9606 GN=ESAM PE=1 SV=1	7.9999	0	6	sp|Q96AP7|ESAM_HUMAN	1.95027e+07	2.05591e+07	2.46889e+07	1.44857e+07	2.01974e+07	1.82541e+07	2.05591e+07	1.82541e+07	0.126979	0.164574	-0.171553	0.171184	NA
sp|Q96AY3|FKB10_HUMAN	Q96AY3	FKBP10	Peptidyl-prolyl cis-trans isomerase FKBP10 OS=Homo sapiens OX=9606 GN=FKBP10 PE=1 SV=1	2.9992	0	3	sp|Q96AY3|FKB10_HUMAN	114564	96020.1	98394.6	72075.8	80061.1	114111	98394.6	80061.1	0.0979774	0.251539	-0.297478	0.312464	NA
sp|Q96BD0|SO4A1_HUMAN	Q96BD0	SLCO4A1	Solute carrier organic anion transporter family member 4A1 OS=Homo sapiens OX=9606 GN=SLCO4A1 PE=1 SV=2	1	0	1	sp|Q96BD0|SO4A1_HUMAN	318957	306013	314719	337122	520555	466930	314719	466930	0.0210682	0.213609	0.569142	0.0558816	NA
sp|Q96CC6|RHDF1_HUMAN	Q96CC6	RHBDF1	Inactive rhomboid protein 1 OS=Homo sapiens OX=9606 GN=RHBDF1 PE=1 SV=2	1	0	1	sp|Q96CC6|RHDF1_HUMAN	7666.45	5581.39	7544.12	3057.91	2482.05	3631.35	7544.12	3057.91	0.16883	0.187972	-1.30281	0.0016173	0.0061407
sp|Q96CG8|CTHR1_HUMAN	Q96CG8	CTHRC1	Collagen triple helix repeat-containing protein 1 OS=Homo sapiens OX=9606 GN=CTHRC1 PE=1 SV=1	2.9963	0	1	sp|Q96CG8|CTHR1_HUMAN	987401	1.16525e+06	1.46e+06	469412	587463	471412	1.16525e+06	471412	0.198216	0.132671	-1.30558	0.000922297	0.00422865
sp|Q96E93|KLRG1_HUMAN	Q96E93	KLRG1	Killer cell lectin-like receptor subfamily G member 1 OS=Homo sapiens OX=9606 GN=KLRG1 PE=1 SV=1	1	0	1	sp|Q96E93|KLRG1_HUMAN	523517	718504	801546	429028	424415	595529	718504	429028	0.209517	0.201843	-0.743925	0.0823409	0.104758
sp|Q96F46|I17RA_HUMAN	Q96F46	IL17RA	Interleukin-17 receptor A OS=Homo sapiens OX=9606 GN=IL17RA PE=1 SV=2	3.9976	0	3	sp|Q96F46|I17RA_HUMAN	1.59749e+06	2.01739e+06	2.19747e+06	2.21334e+06	1.54789e+06	1.93208e+06	2.01739e+06	1.93208e+06	0.158907	0.176023	-0.0623355	0.881502	NA
sp|Q96GP6|SREC2_HUMAN	Q96GP6	SCARF2	Scavenger receptor class F member 2 OS=Homo sapiens OX=9606 GN=SCARF2 PE=1 SV=5	2	0	2	sp|Q96GP6|SREC2_HUMAN	477532	555662	589737	431774	284727	361927	555662	361927	0.106337	0.204615	-0.618509	0.0251361	0.0396627
sp|Q96GX1|TECT2_HUMAN	Q96GX1	TCTN2	Tectonic-2 OS=Homo sapiens OX=9606 GN=TCTN2 PE=2 SV=1	0.9896	0	1	sp|Q96GX1|TECT2_HUMAN	370698	467724	473009	82130.8	346693	303608	467724	303608	0.131774	0.581426	-0.623446	0.103195	0.128596
sp|Q96J84|KIRR1_HUMAN	Q96J84	KIRREL1	Kin of IRRE-like protein 1 OS=Homo sapiens OX=9606 GN=KIRREL1 PE=1 SV=2	7.9266	0	5	sp|Q96J84|KIRR1_HUMAN	6.16601e+06	3.73512e+06	4.53806e+06	7.59369e+06	6.9074e+06	9.88188e+06	4.53806e+06	7.59369e+06	0.257332	0.191626	0.742724	0.0208927	0.0340733
sp|Q96JJ7|TMX3_HUMAN	Q96JJ7	TMX3	Protein disulfide-isomerase TMX3 OS=Homo sapiens OX=9606 GN=TMX3 PE=1 SV=2	1	0	1	sp|Q96JJ7|TMX3_HUMAN	157779	54748.1	19833.3	12747	24950.9	5233.51	54748.1	12747	0.925987	0.695381	-2.10265	0.0466949	0.0633903
sp|Q96JQ0|PCD16_HUMAN	Q96JQ0	DCHS1	Protocadherin-16 OS=Homo sapiens OX=9606 GN=DCHS1 PE=1 SV=1	6.9947	0	6	sp|Q96JQ0|PCD16_HUMAN	1.62352e+06	1.86998e+06	1.76202e+06	1.2946e+06	1.91962e+06	1.36248e+06	1.76202e+06	1.36248e+06	0.0705242	0.224796	-0.370989	0.310898	NA
sp|Q96MT3|PRIC1_HUMAN	Q96MT3	PRICKLE1	Prickle-like protein 1 OS=Homo sapiens OX=9606 GN=PRICKLE1 PE=1 SV=2	0.9294	0	1	sp|Q96MT3|PRIC1_HUMAN	13375.1	1309.62	2930	6909.35	17565.5	23502.9	2930	17565.5	1.1153	0.525734	2.58377	0.0806969	0.103207
sp|Q96PD2|DCBD2_HUMAN	Q96PD2	DCBLD2	Discoidin, CUB and LCCL domain-containing protein 2 OS=Homo sapiens OX=9606 GN=DCBLD2 PE=1 SV=1	3.9989	0	2	sp|Q96PD2|DCBD2_HUMAN	288544	285254	298863	446021	214586	433257	288544	433257	0.0244086	0.356784	0.58643	0.447626	0.479177
sp|Q96PE1|AGRA2_HUMAN	Q96PE1	ADGRA2	Adhesion G protein-coupled receptor A2 OS=Homo sapiens OX=9606 GN=ADGRA2 PE=1 SV=2	6.9961	0	6	sp|Q96PE1|AGRA2_HUMAN	1.54533e+06	1.82254e+06	1.79154e+06	508002	558957	700120	1.79154e+06	558957	0.0883181	0.168968	-1.68039	0.000130911	0.00218571
sp|Q96Q45|TM237_HUMAN	Q96Q45	TMEM237	Transmembrane protein 237 OS=Homo sapiens OX=9606 GN=TMEM237 PE=1 SV=2	0.9999	0	1	sp|Q96Q45|TM237_HUMAN	1302.34	4237.31	7998.96	39938.2	1302.34	3171.23	4237.31	3171.23	0.743828	1.4717	-0.418108	0.658935	NA
sp|Q96QV1|HHIP_HUMAN	Q96QV1	HHIP	Hedgehog-interacting protein OS=Homo sapiens OX=9606 GN=HHIP PE=1 SV=3	13.5672	0	6	sp|Q96QV1|HHIP_HUMAN	1.10085e+08	110729623	1.22764e+08	2.99661e+08	1.30572e+08	1.65869e+08	110729623	1.65869e+08	0.0623584	0.448903	0.583004	0.0694186	NA
sp|Q96RD7|PANX1_HUMAN	Q96RD7	PANX1	Pannexin-1 OS=Homo sapiens OX=9606 GN=PANX1 PE=1 SV=4	2	0	1	sp|Q96RD7|PANX1_HUMAN	846643	362434	684646	1.75867e+06	1.635e+06	1.90446e+06	684646	1.75867e+06	0.390474	0.0763742	1.36105	0.00313602	0.00907899
sp|Q96RW7|HMCN1_HUMAN	Q96RW7	HMCN1	Hemicentin-1 OS=Homo sapiens OX=9606 GN=HMCN1 PE=1 SV=2	2.9539	0	3	sp|Q96RW7|HMCN1_HUMAN	387986	424278	500468	120244	169355	150629	424278	150629	0.131196	0.168902	-1.49401	0.000182634	0.00229767
sp|Q99466|NOTC4_HUMAN	Q99466	NOTCH4	Neurogenic locus notch homolog protein 4 OS=Homo sapiens OX=9606 GN=NOTCH4 PE=1 SV=2	1	0	1	sp|Q99466|NOTC4_HUMAN	312961	595912	501559	314750	278568	251629	501559	278568	0.306433	0.112456	-0.848388	0.0423994	0.0602518
sp|Q99500|S1PR3_HUMAN	Q99500	S1PR3	Sphingosine 1-phosphate receptor 3 OS=Homo sapiens OX=9606 GN=S1PR3 PE=1 SV=2	1.8506	0	2	sp|Q99500|S1PR3_HUMAN	47817.9	14045.9	32461.4	89807.8	76240.4	109770	32461.4	89807.8	0.537791	0.183446	1.46812	0.0101647	0.0193768
sp|Q99523|SORT_HUMAN	Q99523	SORT1	Sortilin OS=Homo sapiens OX=9606 GN=SORT1 PE=1 SV=3	1	0	1	sp|Q99523|SORT_HUMAN	18161.7	16403.8	14914.5	39081.5	1302.34	40835.4	16403.8	39081.5	0.0985514	0.825002	1.25246	0.795912	0.805861
sp|Q99650|OSMR_HUMAN	Q99650	OSMR	Oncostatin-M-specific receptor subunit beta OS=Homo sapiens OX=9606 GN=OSMR PE=1 SV=1	5.993	0	5	sp|Q99650|OSMR_HUMAN	3.60597e+06	3.92687e+06	3.68021e+06	2.71544e+06	3.34618e+06	3.84436e+06	3.68021e+06	3.34618e+06	0.0449451	0.171337	-0.137273	0.316832	NA
sp|Q99715|COCA1_HUMAN	Q99715	COL12A1	Collagen alpha-1(XII) chain OS=Homo sapiens OX=9606 GN=COL12A1 PE=1 SV=2	1.9727	0	2	sp|Q99715|COCA1_HUMAN	117018	160082	193804	83422.8	211538	188652	160082	188652	0.245196	0.423845	0.23691	0.921635	NA
sp|Q99808|S29A1_HUMAN	Q99808	SLC29A1	Equilibrative nucleoside transporter 1 OS=Homo sapiens OX=9606 GN=SLC29A1 PE=1 SV=3	26.9697	0	6	sp|Q99808|S29A1_HUMAN	1.37576e+08	1.52398e+08	1.47909e+08	2.16708e+08	1.9293e+08	1.8921e+08	1.47909e+08	1.9293e+08	0.052071	0.074737	0.383364	0.018474	NA
sp|Q99985|SEM3C_HUMAN	Q99985	SEMA3C	Semaphorin-3C OS=Homo sapiens OX=9606 GN=SEMA3C PE=2 SV=2	2.9999	0	2	sp|Q99985|SEM3C_HUMAN	37699.8	48035.4	47875.1	589627	757060	555194	47875.1	589627	0.132958	0.17034	3.62246	1.07e-06	0.000130127
sp|Q99988|GDF15_HUMAN	Q99988	GDF15	Growthdifferentiation factor 15 OS=Homo sapiens OX=9606 GN=GDF15 PE=1 SV=3	1	0	1	sp|Q99988|GDF15_HUMAN	1.27928e+06	2.19495e+06	3.12598e+06	6.15572e+06	2.69264e+06	6.44644e+06	2.19495e+06	6.15572e+06	0.419696	0.409629	1.48774	0.0430975	0.0608426
sp|Q9BQ51|PD1L2_HUMAN	Q9BQ51	PDCD1LG2	Programmed cell death 1 ligand 2 OS=Homo sapiens OX=9606 GN=PDCD1LG2 PE=1 SV=2	2	0	1	sp|Q9BQ51|PD1L2_HUMAN	4.54224e+06	6.24403e+06	6.1743e+06	1.03242e+07	9.90236e+06	5.47792e+06	6.1743e+06	9.90236e+06	0.170342	0.313313	0.681497	0.110217	0.136647
sp|Q9BRN9|TM2D3_HUMAN	Q9BRN9	TM2D3	TM2 domain-containing protein 3 OS=Homo sapiens OX=9606 GN=TM2D3 PE=2 SV=2	2.8715	0	2	sp|Q9BRN9|TM2D3_HUMAN	434702	405115	412464	448859	223007	670229	412464	448859	0.0369064	0.499849	0.121994	0.926996	NA
sp|Q9BSG0|PADC1_HUMAN	Q9BSG0	PRADC1	Protease-associated domain-containing protein 1 OS=Homo sapiens OX=9606 GN=PRADC1 PE=1 SV=1	0.9875	0	1	sp|Q9BSG0|PADC1_HUMAN	183061	51581	28166.8	104307	79935.3	58125.2	51581	79935.3	0.953094	0.285962	0.631993	0.690674	0.711161
sp|Q9BVK6|TMED9_HUMAN	Q9BVK6	TMED9	Transmembrane emp24 domain-containing protein 9 OS=Homo sapiens OX=9606 GN=TMED9 PE=1 SV=2	2	0	2	sp|Q9BVK6|TMED9_HUMAN	79685.3	83965.5	109772	150589	57279.1	140269	83965.5	140269	0.178585	0.440811	0.740327	0.574717	0.601967
sp|Q9BX67|JAM3_HUMAN	Q9BX67	JAM3	Junctional adhesion molecule C OS=Homo sapiens OX=9606 GN=JAM3 PE=1 SV=1	3.9977	0	3	sp|Q9BX67|JAM3_HUMAN	1.18995e+06	1.44302e+06	1.79974e+06	1.0848e+06	1.27261e+06	961990	1.44302e+06	1.0848e+06	0.207339	0.141385	-0.411661	0.103677	NA
sp|Q9BX73|TM2D2_HUMAN	Q9BX73	TM2D2	TM2 domain-containing protein 2 OS=Homo sapiens OX=9606 GN=TM2D2 PE=2 SV=1	0.9601	0	1	sp|Q9BX73|TM2D2_HUMAN	116261	168402	182772	586496	572858	249609	168402	572858	0.224614	0.406015	1.76627	0.00808607	0.0164727
sp|Q9BX74|TM2D1_HUMAN	Q9BX74	TM2D1	TM2 domain-containing protein 1 OS=Homo sapiens OX=9606 GN=TM2D1 PE=1 SV=1	7.9802	0	7	sp|Q9BX74|TM2D1_HUMAN	3.93664e+06	3.62288e+06	4.87183e+06	8.15707e+06	6.85195e+06	8.26414e+06	3.93664e+06	8.15707e+06	0.156796	0.10135	1.05108	0.00220303	0.00753995
sp|Q9BX97|PLVAP_HUMAN	Q9BX97	PLVAP	Plasmalemma vesicle-associated protein OS=Homo sapiens OX=9606 GN=PLVAP PE=2 SV=1	8.9692	0	7	sp|Q9BX97|PLVAP_HUMAN	7.25242e+06	1.04067e+07	1.97795e+07	1.06526e+07	5.54647e+06	1.15322e+07	1.04067e+07	1.06526e+07	0.522112	0.349642	0.0336944	0.441802	NA
sp|Q9BXT2|CCG6_HUMAN	Q9BXT2	CACNG6	Voltage-dependent calcium channel gamma-6 subunit OS=Homo sapiens OX=9606 GN=CACNG6 PE=1 SV=1	1	0	1	sp|Q9BXT2|CCG6_HUMAN	1.14734e+06	1.35569e+06	1.64501e+06	2.3587e+06	2.31646e+06	2.64341e+06	1.35569e+06	2.3587e+06	0.180757	0.0728958	0.798962	0.00386023	0.0103081
sp|Q9BY67|CADM1_HUMAN	Q9BY67	CADM1	Cell adhesion molecule 1 OS=Homo sapiens OX=9606 GN=CADM1 PE=1 SV=2	3.9906	0	3	sp|Q9BY67|CADM1_HUMAN	775093	918852	916674	258616	353959	301473	916674	301473	0.0946643	0.156729	-1.60438	0.000141043	0.00218571
sp|Q9BY76|ANGL4_HUMAN	Q9BY76	ANGPTL4	Angiopoietin-related protein 4 OS=Homo sapiens OX=9606 GN=ANGPTL4 PE=1 SV=2	2.9223	0	2	sp|Q9BY76|ANGL4_HUMAN	750905	777287	922356	436542	452722	528043	777287	452722	0.113018	0.103363	-0.779821	0.0028025	0.00884424
sp|Q9BYX4|IFIH1_HUMAN	Q9BYX4	IFIH1	Interferon-induced helicase C domain-containing protein 1 OS=Homo sapiens OX=9606 GN=IFIH1 PE=1 SV=3	0.9088	0	1	sp|Q9BYX4|IFIH1_HUMAN	96025.3	182164	131392	43438.7	108053	76326.4	131392	76326.4	0.317142	0.425458	-0.783627	0.0675057	0.0872548
sp|Q9BZ76|CNTP3_HUMAN	Q9BZ76	CNTNAP3	Contactin-associated protein-like 3 OS=Homo sapiens OX=9606 GN=CNTNAP3 PE=2 SV=3	2.9994	0	2	sp|Q96NU0|CNT3B_HUMAN;sp|Q9BZ76|CNTP3_HUMAN	600946	889512	815262	174504	177292	147262	815262	174504	0.19496	0.0997365	-2.22401	3.51e-05	0.00121921
sp|Q9BZM5|ULBP2_HUMAN	Q9BZM5	ULBP2	UL16-binding protein 2 OS=Homo sapiens OX=9606 GN=ULBP2 PE=1 SV=1	3.9908	0	4	sp|Q5VY80|ULBP6_HUMAN;sp|Q9BZM5|ULBP2_HUMAN	336166	426711	368001	599620	368946	478929	368001	478929	0.12185	0.239127	0.380104	0.184585	NA
sp|Q9C0C4|SEM4C_HUMAN	Q9C0C4	SEMA4C	Semaphorin-4C OS=Homo sapiens OX=9606 GN=SEMA4C PE=1 SV=2	0.9753	0	1	sp|Q9C0C4|SEM4C_HUMAN	71273.3	18106.5	55861.9	19202.2	1302.34	9938.21	55861.9	9938.21	0.565018	0.882157	-2.49081	0.0453421	0.062603
sp|Q9C0C7|AMRA1_HUMAN	Q9C0C7	AMBRA1	Activating molecule in BECN1-regulated autophagy protein 1 OS=Homo sapiens OX=9606 GN=AMBRA1 PE=1 SV=2	0.9078	0	1	sp|Q9C0C7|AMRA1_HUMAN	297233	183873	185442	216035	405253	274876	185442	274876	0.292553	0.324169	0.567814	0.231134	NA
sp|Q9C0H2|TTYH3_HUMAN	Q9C0H2	TTYH3	Protein tweety homolog 3 OS=Homo sapiens OX=9606 GN=TTYH3 PE=1 SV=3	3.9997	0	3	sp|Q9C0H2|TTYH3_HUMAN	6.16105e+06	5.18204e+06	4.07397e+06	5.31378e+06	5.9225e+06	5.83129e+06	5.18204e+06	5.83129e+06	0.203191	0.0577062	0.170295	0.425506	NA
sp|Q9GZM7|TINAL_HUMAN	Q9GZM7	TINAGL1	Tubulointerstitial nephritis antigen-like OS=Homo sapiens OX=9606 GN=TINAGL1 PE=1 SV=1	4.9931	0	4	sp|Q9GZM7|TINAL_HUMAN	1.52042e+07	1.27739e+07	1.19385e+07	1.76555e+07	1.85068e+07	1.54626e+07	1.27739e+07	1.76555e+07	0.127503	0.0912693	0.466915	0.0634969	NA
sp|Q9H0X4|F234A_HUMAN	Q9H0X4	FAM234A	Protein FAM234A OS=Homo sapiens OX=9606 GN=FAM234A PE=1 SV=1	7.9652	0	5	sp|Q9H0X4|F234A_HUMAN	7.58809e+06	9.48588e+06	9.91465e+06	7.71303e+06	6.95012e+06	9.71024e+06	9.48588e+06	7.71303e+06	0.137632	0.175435	-0.298484	0.471458	NA
sp|Q9H1U4|MEGF9_HUMAN	Q9H1U4	MEGF9	Multiple epidermal growth factor-like domains protein 9 OS=Homo sapiens OX=9606 GN=MEGF9 PE=2 SV=3	2	0	2	sp|Q9H1U4|MEGF9_HUMAN	226089	101232	180319	169524	153721	183682	180319	169524	0.373285	0.0886979	-0.0890611	0.828244	NA
sp|Q9H2A7|CXL16_HUMAN	Q9H2A7	CXCL16	C-X-C motif chemokine 16 OS=Homo sapiens OX=9606 GN=CXCL16 PE=2 SV=4	1	0	1	sp|Q9H2A7|CXL16_HUMAN	137434	199045	212603	41556.7	26728.5	33947.5	199045	33947.5	0.218888	0.21759	-2.55172	7.4e-05	0.00179791
sp|Q9H2H9|S38A1_HUMAN	Q9H2H9	SLC38A1	Sodium-coupled neutral amino acid transporter 1 OS=Homo sapiens OX=9606 GN=SLC38A1 PE=1 SV=1	5	0	2	sp|Q9H2H9|S38A1_HUMAN	4.57197e+06	8.89925e+06	8.62973e+06	1.5972e+07	1.262e+07	2.28192e+07	8.62973e+06	1.5972e+07	0.329076	0.303347	0.888154	0.0122597	0.022569
sp|Q9H3G5|CPVL_HUMAN	Q9H3G5	CPVL	Probable serine carboxypeptidase CPVL OS=Homo sapiens OX=9606 GN=CPVL PE=1 SV=2	0.9284	0	1	sp|Q9H3G5|CPVL_HUMAN	78351.6	69487	80736.7	35269.4	150261	38251.2	78351.6	38251.2	0.0777998	0.878715	-1.03446	0.53824	0.566201
sp|Q9H3T3|SEM6B_HUMAN	Q9H3T3	SEMA6B	Semaphorin-6B OS=Homo sapiens OX=9606 GN=SEMA6B PE=1 SV=4	3.9998	0	3	sp|Q9H3T3|SEM6B_HUMAN	375343	490970	465275	975696	1.10282e+06	513900	465275	975696	0.136787	0.358628	1.06835	0.031447	0.0469313
sp|Q9H5I5|PIEZ2_HUMAN	Q9H5I5	PIEZO2	Piezo-type mechanosensitive ion channel component 2 OS=Homo sapiens OX=9606 GN=PIEZO2 PE=1 SV=2	3.8218	0	3	sp|Q9H5I5|PIEZ2_HUMAN	2.58967e+06	2.13841e+06	3.24334e+06	1.43509e+06	817876	1.31463e+06	2.58967e+06	1.31463e+06	0.209078	0.275115	-0.978111	0.00557256	0.0128965
sp|Q9H5V8|CDCP1_HUMAN	Q9H5V8	CDCP1	CUB domain-containing protein 1 OS=Homo sapiens OX=9606 GN=CDCP1 PE=1 SV=3	3.9403	0	4	sp|Q9H5V8|CDCP1_HUMAN	926601	583994	746087	419181	650727	944481	746087	650727	0.227838	0.392074	-0.197291	0.551012	NA
sp|Q9H6B4|CLMP_HUMAN	Q9H6B4	CLMP	CXADR-like membrane protein OS=Homo sapiens OX=9606 GN=CLMP PE=1 SV=1	4.997	0	3	sp|Q9H6B4|CLMP_HUMAN	1.80874e+06	1.21166e+06	2.15238e+06	1.72685e+06	1.16856e+06	1.91568e+06	1.80874e+06	1.72685e+06	0.276069	0.242242	-0.0668479	0.757211	NA
sp|Q9H6X2|ANTR1_HUMAN	Q9H6X2	ANTXR1	Anthrax toxin receptor 1 OS=Homo sapiens OX=9606 GN=ANTXR1 PE=1 SV=2	5	0	4	sp|Q9H6X2|ANTR1_HUMAN	3.5326e+06	3.1703e+06	3.55823e+06	5.1012e+06	4.93026e+06	5.19012e+06	3.5326e+06	5.1012e+06	0.0634297	0.026029	0.530105	0.00551527	NA
sp|Q9H7M9|VISTA_HUMAN	Q9H7M9	VSIR	V-type immunoglobulin domain-containing suppressor of T-cell activation OS=Homo sapiens OX=9606 GN=VSIR PE=1 SV=3	3	0	2	sp|Q9H7M9|VISTA_HUMAN	280486	148540	356806	325453	502166	612975	280486	502166	0.402239	0.301989	0.840234	0.0610694	0.0797842
sp|Q9H813|TM206_HUMAN	Q9H813	TMEM206	Transmembrane protein 206 OS=Homo sapiens OX=9606 GN=TMEM206 PE=1 SV=1	1	0	1	sp|Q9H813|TM206_HUMAN	1.62845e+06	1.8304e+06	2.2186e+06	3.22795e+06	2.90136e+06	3.71366e+06	1.8304e+06	3.22795e+06	0.158488	0.124578	0.818461	0.00503749	0.0124909
sp|Q9H8L6|MMRN2_HUMAN	Q9H8L6	MMRN2	Multimerin-2 OS=Homo sapiens OX=9606 GN=MMRN2 PE=1 SV=2	44.8855	0	29	sp|Q9H8L6|MMRN2_HUMAN	4.67127e+08	4.27215e+08	4.67551e+08	3.2567e+08	3.94539e+08	3.56406e+08	4.67127e+08	3.56406e+08	0.051032	0.0961371	-0.390295	0.0581863	NA
sp|Q9H8M5|CNNM2_HUMAN	Q9H8M5	CNNM2	Metal transporter CNNM2 OS=Homo sapiens OX=9606 GN=CNNM2 PE=1 SV=2	0.9933	0	1	sp|Q9H8M5|CNNM2_HUMAN	57632.7	49932.4	64264	88445.7	83235.2	102861	57632.7	88445.7	0.125225	0.111093	0.617904	0.0071943	0.0154709
sp|Q9HA72|CAHM2_HUMAN	Q9HA72	CALHM2	Calcium homeostasis modulator protein 2 OS=Homo sapiens OX=9606 GN=CALHM2 PE=2 SV=1	0.9787	0	1	sp|Q9HA72|CAHM2_HUMAN	12541.2	47064.2	41681	19531.9	17370.1	12236	41681	17370.1	0.550141	0.228794	-1.26279	0.163298	0.190776
sp|Q9HB63|NET4_HUMAN	Q9HB63	NTN4	Netrin-4 OS=Homo sapiens OX=9606 GN=NTN4 PE=1 SV=2	4.977	0	4	sp|Q9HB63|NET4_HUMAN	3.06095e+06	3.3857e+06	3.3785e+06	2.73404e+06	4.58922e+06	3.07384e+06	3.3785e+06	3.07384e+06	0.0566246	0.284998	-0.13634	0.84457	NA
sp|Q9HBA0|TRPV4_HUMAN	Q9HBA0	TRPV4	Transient receptor potential cation channel subfamily V member 4 OS=Homo sapiens OX=9606 GN=TRPV4 PE=1 SV=2	1	0	1	sp|Q9HBA0|TRPV4_HUMAN	386408	373018	507299	225739	273747	246064	386408	246064	0.175174	0.0969662	-0.651091	0.00611085	0.01375
sp|Q9HBW9|AGRL4_HUMAN	Q9HBW9	ADGRL4	Adhesion G protein-coupled receptor L4 OS=Homo sapiens OX=9606 GN=ADGRL4 PE=1 SV=3	13.8999	0	9	sp|Q9HBW9|AGRL4_HUMAN	7.83335e+07	9.54739e+07	1.32149e+08	1.09539e+08	9.56216e+07	1.11233e+08	9.54739e+07	1.09539e+08	0.269569	0.0812257	0.198271	0.738973	NA
sp|Q9HC56|PCDH9_HUMAN	Q9HC56	PCDH9	Protocadherin-9 OS=Homo sapiens OX=9606 GN=PCDH9 PE=1 SV=2	6.9739	0	6	sp|Q9HC56|PCDH9_HUMAN	1.3185e+06	1.69068e+06	1.72716e+06	508522	523579	728632	1.69068e+06	523579	0.143241	0.209512	-1.69112	0.000499094	0.003032
sp|Q9HC84|MUC5B_HUMAN	Q9HC84	MUC5B	Mucin-5B OS=Homo sapiens OX=9606 GN=MUC5B PE=1 SV=3	0.9213	0	1	sp|Q9HC84|MUC5B_HUMAN	5.67737e+06	1.60746e+06	2.57247e+06	4.67507e+06	5.08037e+06	8.15858e+06	2.57247e+06	5.08037e+06	0.647231	0.319026	0.981782	0.0864293	0.109387
sp|Q9HCM2|PLXA4_HUMAN	Q9HCM2	PLXNA4	Plexin-A4 OS=Homo sapiens OX=9606 GN=PLXNA4 PE=1 SV=4	1.9961	0	2	sp|Q9HCM2|PLXA4_HUMAN	155702	189716	194355	105055	161760	108337	189716	108337	0.117298	0.254563	-0.808312	0.0494034	0.0659616
sp|Q9HCN3|TMM8A_HUMAN	Q9HCN3	TMEM8A	Post-GPI attachment to proteins factor 6 OS=Homo sapiens OX=9606 GN=TMEM8A PE=1 SV=3	6	0	5	sp|Q9HCN3|TMM8A_HUMAN	1.13616e+06	1.1944e+06	1.4281e+06	1.07719e+06	881771	795052	1.1944e+06	881771	0.12332	0.157427	-0.437816	0.0484495	NA
sp|Q9HD45|TM9S3_HUMAN	Q9HD45	TM9SF3	Transmembrane 9 superfamily member 3 OS=Homo sapiens OX=9606 GN=TM9SF3 PE=1 SV=2	1	0	1	sp|Q9HD45|TM9S3_HUMAN	994254	881147	597627	874896	829365	625137	881147	829365	0.247863	0.171311	-0.0873754	0.793845	NA
sp|Q9NPG4|PCD12_HUMAN	Q9NPG4	PCDH12	Protocadherin-12 OS=Homo sapiens OX=9606 GN=PCDH12 PE=1 SV=1	0.9841	0	1	sp|Q9NPG4|PCD12_HUMAN	88963.8	106589	111047	11145.4	21401.2	1302.34	106589	11145.4	0.11426	0.890733	-3.25754	0.00813465	0.0164727
sp|Q9NPH3|IL1AP_HUMAN	Q9NPH3	IL1RAP	Interleukin-1 receptor accessory protein OS=Homo sapiens OX=9606 GN=IL1RAP PE=1 SV=2	1	0	1	sp|Q9NPH3|IL1AP_HUMAN	208956	72423.7	48178.6	217883	229018	264184	72423.7	229018	0.789037	0.101959	1.66093	0.0403839	0.0577253
sp|Q9NPR2|SEM4B_HUMAN	Q9NPR2	SEMA4B	Semaphorin-4B OS=Homo sapiens OX=9606 GN=SEMA4B PE=1 SV=3	1.9998	0	1	sp|Q9NPR2|SEM4B_HUMAN	174077	112413	187873	216802	323623	193836	174077	216802	0.254115	0.282986	0.316647	0.0743261	NA
sp|Q9NPY3|C1QR1_HUMAN	Q9NPY3	CD93	Complement component C1q receptor OS=Homo sapiens OX=9606 GN=CD93 PE=1 SV=3	0.9999	0	1	sp|Q9NPY3|C1QR1_HUMAN	184850	4507.59	20300.6	56264.2	10282.6	160180	20300.6	56264.2	1.4291	1.0161	1.4707	0.624524	0.651327
sp|Q9NQS3|NECT3_HUMAN	Q9NQS3	NECTIN3	Nectin-3 OS=Homo sapiens OX=9606 GN=NECTIN3 PE=1 SV=1	2	0	2	sp|Q9NQS3|NECT3_HUMAN	357180	292562	280633	422739	339072	603795	292562	422739	0.132801	0.297263	0.531026	0.0831464	NA
sp|Q9NR09|BIRC6_HUMAN	Q9NR09	BIRC6	Baculoviral IAP repeat-containing protein 6 OS=Homo sapiens OX=9606 GN=BIRC6 PE=1 SV=2	0.941	0	1	sp|Q9NR09|BIRC6_HUMAN	2.98262e+06	4.61089e+06	5.16797e+06	3.85351e+06	2.16446e+06	2.64287e+06	4.61089e+06	2.64287e+06	0.266957	0.301556	-0.802942	0.116765	0.143302
sp|Q9NR61|DLL4_HUMAN	Q9NR61	DLL4	Delta-like protein 4 OS=Homo sapiens OX=9606 GN=DLL4 PE=1 SV=1	1	0	1	sp|Q9NR61|DLL4_HUMAN	98087.1	114401	132533	134598	48177.6	65815.5	114401	65815.5	0.149825	0.551061	-0.797597	0.177707	0.205633
sp|Q9NRX5|SERC1_HUMAN	Q9NRX5	SERINC1	Serine incorporator 1 OS=Homo sapiens OX=9606 GN=SERINC1 PE=1 SV=1	1	0	1	sp|Q9NRX5|SERC1_HUMAN	2.4378e+06	1.94592e+06	2.41776e+06	2.40633e+06	2.15724e+06	3.14941e+06	2.41776e+06	2.40633e+06	0.122788	0.200769	-0.00683831	0.432401	NA
sp|Q9NS62|THSD1_HUMAN	Q9NS62	THSD1	Thrombospondin type-1 domain-containing protein 1 OS=Homo sapiens OX=9606 GN=THSD1 PE=2 SV=1	2.9974	0	3	sp|Q9NS62|THSD1_HUMAN	915952	1.15184e+06	1.34237e+06	630949	616851	610256	1.15184e+06	616851	0.187918	0.0170675	-0.90095	0.00328069	0.0092837
sp|Q9NSC2|SALL1_HUMAN	Q9NSC2	SALL1	Sal-like protein 1 OS=Homo sapiens OX=9606 GN=SALL1 PE=1 SV=2	0.9972	0	1	sp|Q9NSC2|SALL1_HUMAN	351248	446636	494336	367071	318329	286075	446636	318329	0.169143	0.125924	-0.488583	0.081404	NA
sp|Q9NUN5|LMBD1_HUMAN	Q9NUN5	LMBRD1	Probable lysosomal cobalamin transporter OS=Homo sapiens OX=9606 GN=LMBRD1 PE=1 SV=1	1.9613	0	2	sp|Q9NUN5|LMBD1_HUMAN	256250	205594	256529	124127	156214	96142.3	256250	124127	0.122472	0.239528	-1.04574	0.0054951	0.0128395
sp|Q9NV96|CC50A_HUMAN	Q9NV96	TMEM30A	Cell cycle control protein 50A OS=Homo sapiens OX=9606 GN=TMEM30A PE=1 SV=1	5.9835	0	6	sp|Q9NV96|CC50A_HUMAN	1.73288e+07	1.99416e+07	1.83356e+07	1.44143e+07	1.52444e+07	1.17727e+07	1.83356e+07	1.44143e+07	0.0710971	0.13127	-0.347151	0.0390369	NA
sp|Q9NY15|STAB1_HUMAN	Q9NY15	STAB1	Stabilin-1 OS=Homo sapiens OX=9606 GN=STAB1 PE=1 SV=3	34.9084	0	21	sp|Q9NY15|STAB1_HUMAN	2.30804e+07	2.2804e+07	2.71992e+07	2.19711e+07	2.21565e+07	2.06028e+07	2.30804e+07	2.19711e+07	0.101049	0.0393294	-0.0710572	0.284344	NA
sp|Q9NY35|CLDN1_HUMAN	Q9NY35	CLDND1	Claudin domain-containing protein 1 OS=Homo sapiens OX=9606 GN=CLDND1 PE=1 SV=1	1.995	0	2	sp|Q9NY35|CLDN1_HUMAN	1.0512e+07	8.29139e+06	1.2386e+07	7.79389e+06	8.7085e+06	9.76367e+06	1.0512e+07	8.7085e+06	0.197158	0.112585	-0.271544	0.288684	NA
sp|Q9NYQ8|FAT2_HUMAN	Q9NYQ8	FAT2	Protocadherin Fat 2 OS=Homo sapiens OX=9606 GN=FAT2 PE=1 SV=2	0.9966	0	1	sp|Q9NYQ8|FAT2_HUMAN	653265	709055	718216	482533	825697	688037	709055	688037	0.0506906	0.259529	-0.0434107	0.696424	NA
sp|Q9NZQ7|PD1L1_HUMAN	Q9NZQ7	CD274	Programmed cell death 1 ligand 1 OS=Homo sapiens OX=9606 GN=CD274 PE=1 SV=1	10.9953	0	9	sp|Q9NZQ7|PD1L1_HUMAN	2.08585e+07	2.573e+07	2.03498e+07	2.04437e+07	1.87731e+07	1.94857e+07	2.08585e+07	1.94857e+07	0.133123	0.0428422	-0.0982244	0.288809	NA
sp|Q9NZV1|CRIM1_HUMAN	Q9NZV1	CRIM1	Cysteine-rich motor neuron 1 protein OS=Homo sapiens OX=9606 GN=CRIM1 PE=1 SV=1	2.9994	0	3	sp|Q9NZV1|CRIM1_HUMAN	1.04115e+06	838635	840472	1.22598e+06	1.36778e+06	1.14606e+06	840472	1.22598e+06	0.128363	0.090075	0.544658	0.0300097	NA
sp|Q9P232|CNTN3_HUMAN	Q9P232	CNTN3	Contactin-3 OS=Homo sapiens OX=9606 GN=CNTN3 PE=1 SV=3	3.9972	0	3	sp|Q9P232|CNTN3_HUMAN	332180	350277	374973	346928	247593	381704	350277	346928	0.060943	0.213877	-0.0138603	0.525544	NA
sp|Q9P273|TEN3_HUMAN	Q9P273	TENM3	Teneurin-3 OS=Homo sapiens OX=9606 GN=TENM3 PE=2 SV=3	3.8927	0	3	sp|Q9P273|TEN3_HUMAN	500992	456947	517842	730342	532651	731854	500992	730342	0.0639194	0.172308	0.543784	0.06054	NA
sp|Q9P2B2|FPRP_HUMAN	Q9P2B2	PTGFRN	Prostaglandin F2 receptor negative regulator OS=Homo sapiens OX=9606 GN=PTGFRN PE=1 SV=2	14.9878	0	8	sp|Q9P2B2|FPRP_HUMAN	1.63815e+07	2.02341e+07	2.07409e+07	1.16954e+07	1.10011e+07	9.48424e+06	2.02341e+07	1.10011e+07	0.1247	0.105416	-0.879139	0.00278271	0.00884424
sp|Q9P2E7|PCD10_HUMAN	Q9P2E7	PCDH10	Protocadherin-10 OS=Homo sapiens OX=9606 GN=PCDH10 PE=2 SV=2	1.9989	0	2	sp|Q9P2E7|PCD10_HUMAN	755008	1.19047e+06	1.06221e+06	1.13695e+06	1.67764e+06	938758	1.06221e+06	1.13695e+06	0.223203	0.305679	0.0981005	0.332574	NA
sp|Q9P2N4|ATS9_HUMAN	Q9P2N4	ADAMTS9	A disintegrin and metalloproteinase with thrombospondin motifs 9 OS=Homo sapiens OX=9606 GN=ADAMTS9 PE=1 SV=4	1	0	1	sp|Q9P2N4|ATS9_HUMAN	113243	93932.2	127346	16407.1	14868.5	25949.9	113243	16407.1	0.150433	0.314712	-2.78703	6.04e-05	0.00179791
sp|Q9UBB4|ATX10_HUMAN	Q9UBB4	ATXN10	Ataxin-10 OS=Homo sapiens OX=9606 GN=ATXN10 PE=1 SV=1	0.9983	0	1	sp|Q9UBB4|ATX10_HUMAN	37661.5	101740	88617.9	57899	57146.1	49413.7	88617.9	57146.1	0.445351	0.0856765	-0.632944	0.404197	0.434602
sp|Q9UBG0|MRC2_HUMAN	Q9UBG0	MRC2	C-type mannose receptor 2 OS=Homo sapiens OX=9606 GN=MRC2 PE=1 SV=2	10.8823	0	9	sp|Q9UBG0|MRC2_HUMAN	5.10668e+06	5.60709e+06	5.90683e+06	5.2013e+06	6.45423e+06	5.42231e+06	5.60709e+06	5.42231e+06	0.072966	0.117481	-0.0483448	0.829087	NA
sp|Q9UBP4|DKK3_HUMAN	Q9UBP4	DKK3	Dickkopf-related protein 3 OS=Homo sapiens OX=9606 GN=DKK3 PE=1 SV=2	1	0	1	sp|Q9UBP4|DKK3_HUMAN	5396.55	3580.68	4397.61	3320.55	4116.45	6259.07	4397.61	4116.45	0.203992	0.332904	-0.0953196	0.991361	NA
sp|Q9UBV2|SE1L1_HUMAN	Q9UBV2	SEL1L	Protein sel-1 homolog 1 OS=Homo sapiens OX=9606 GN=SEL1L PE=1 SV=3	0.9998	0	1	sp|Q9UBV2|SE1L1_HUMAN	34151.8	15487.4	18616	5801.27	1302.34	13480	18616	5801.27	0.439348	0.897456	-1.6821	0.0433789	0.0608426
sp|Q9UDY8|MALT1_HUMAN	Q9UDY8	MALT1	Mucosa-associated lymphoid tissue lymphoma translocation protein 1 OS=Homo sapiens OX=9606 GN=MALT1 PE=1 SV=1	1	0	1	sp|Q9UDY8|MALT1_HUMAN	1.98602e+06	2.59823e+06	1.42945e+06	1.28802e+06	1.35767e+06	1.40275e+06	1.98602e+06	1.35767e+06	0.291639	0.0428336	-0.548749	0.0706452	NA
sp|Q9UGH3|S23A2_HUMAN	Q9UGH3	SLC23A2	Solute carrier family 23 member 2 OS=Homo sapiens OX=9606 GN=SLC23A2 PE=1 SV=1	2	0	2	sp|Q9UGH3|S23A2_HUMAN	547909	693595	430149	261289	283304	156324	547909	261289	0.236836	0.290428	-1.06829	0.00545916	0.0128395
sp|Q9UH99|SUN2_HUMAN	Q9UH99	SUN2	SUN domain-containing protein 2 OS=Homo sapiens OX=9606 GN=SUN2 PE=1 SV=3	0.9831	0	1	sp|Q9UH99|SUN2_HUMAN	88794	53909.9	87446.1	102122	98716	109698	87446.1	102122	0.257607	0.0543071	0.223833	0.0923286	NA
sp|Q9UHN6|CEIP2_HUMAN	Q9UHN6	CEMIP2	Cell surface hyaluronidase OS=Homo sapiens OX=9606 GN=CEMIP2 PE=1 SV=1	9.9121	0	8	sp|Q9UHN6|CEIP2_HUMAN	8.39828e+06	8.11187e+06	9.48008e+06	5.30679e+06	4.85699e+06	5.43231e+06	8.39828e+06	5.30679e+06	0.0832937	0.0581897	-0.662253	0.0021917	0.00753995
sp|Q9UHW9|S12A6_HUMAN	Q9UHW9	SLC12A6	Solute carrier family 12 member 6 OS=Homo sapiens OX=9606 GN=SLC12A6 PE=1 SV=2	3.8964	0	2	sp|Q9UHW9|S12A6_HUMAN	1.22992e+06	1.3977e+06	1.58695e+06	691659	542579	802732	1.3977e+06	691659	0.127148	0.192254	-1.01492	0.00201329	0.00719454
sp|Q9UHX3|AGRE2_HUMAN	Q9UHX3	ADGRE2	Adhesion G protein-coupled receptor E2 OS=Homo sapiens OX=9606 GN=ADGRE2 PE=1 SV=2	1	0	1	sp|Q9UHX3|AGRE2_HUMAN	692355	705917	995238	837723	539721	954196	705917	837723	0.214441	0.275034	0.246974	0.841605	NA
sp|Q9UIG8|SO3A1_HUMAN	Q9UIG8	SLCO3A1	Solute carrier organic anion transporter family member 3A1 OS=Homo sapiens OX=9606 GN=SLCO3A1 PE=1 SV=3	2.9996	0	3	sp|Q9UIG8|SO3A1_HUMAN	726161	1.5419e+06	1.5071e+06	3.37795e+06	1.74035e+06	938991	1.5071e+06	1.74035e+06	0.36654	0.615693	0.207597	0.330741	NA
sp|Q9UIQ6|LCAP_HUMAN	Q9UIQ6	LNPEP	Leucyl-cystinyl aminopeptidase OS=Homo sapiens OX=9606 GN=LNPEP PE=1 SV=3	5.9998	0	5	sp|Q9UIQ6|LCAP_HUMAN	455459	665756	602793	730911	956247	909136	602793	909136	0.187817	0.137337	0.592833	0.0280707	0.0426324
sp|Q9UIW2|PLXA1_HUMAN	Q9UIW2	PLXNA1	Plexin-A1 OS=Homo sapiens OX=9606 GN=PLXNA1 PE=1 SV=3	3.9999	0	4	sp|Q9UIW2|PLXA1_HUMAN	1.5514e+06	1.42699e+06	1.67235e+06	2.15992e+06	2.13014e+06	2.91055e+06	1.5514e+06	2.15992e+06	0.0791395	0.184244	0.477403	0.0146611	NA
sp|Q9UK23|NAGPA_HUMAN	Q9UK23	NAGPA	N-acetylglucosamine-1-phosphodiester alpha-N-acetylglucosaminidase OS=Homo sapiens OX=9606 GN=NAGPA PE=1 SV=2	1	0	1	sp|Q9UK23|NAGPA_HUMAN	187631	224891	317011	319467	288463	291385	224891	291385	0.273876	0.0571078	0.373701	0.185475	NA
sp|Q9UKP4|ATS7_HUMAN	Q9UKP4	ADAMTS7	A disintegrin and metalloproteinase with thrombospondin motifs 7 OS=Homo sapiens OX=9606 GN=ADAMTS7 PE=1 SV=2	1	0	1	sp|Q9UKP4|ATS7_HUMAN	138772	114251	85407.6	54744.1	45695.1	56202.6	114251	54744.1	0.236783	0.109021	-1.06143	0.00270651	0.00876909
sp|Q9ULC0|MUCEN_HUMAN	Q9ULC0	EMCN	Endomucin OS=Homo sapiens OX=9606 GN=EMCN PE=1 SV=2	1	0	1	sp|Q9ULC0|MUCEN_HUMAN	20272.2	9371.05	21179.1	3882.19	7726.5	10050.6	20272.2	7726.5	0.387895	0.431493	-1.39161	0.039095	0.0565481
sp|Q9ULF5|S39AA_HUMAN	Q9ULF5	SLC39A10	Zinc transporter ZIP10 OS=Homo sapiens OX=9606 GN=SLC39A10 PE=1 SV=2	3	0	2	sp|Q9ULF5|S39AA_HUMAN	889431	1.17681e+06	1.04911e+06	3.58927e+06	2.73203e+06	4.41675e+06	1.04911e+06	3.58927e+06	0.138656	0.235351	1.77453	0.000241105	0.00240896
sp|Q9ULI3|HEG1_HUMAN	Q9ULI3	HEG1	Protein HEG homolog 1 OS=Homo sapiens OX=9606 GN=HEG1 PE=1 SV=3	6.9956	0	5	sp|Q9ULI3|HEG1_HUMAN	3.40371e+06	2.79896e+06	3.39203e+06	3.82958e+06	3.96516e+06	3.79435e+06	3.39203e+06	3.82958e+06	0.108132	0.0233461	0.175039	0.110058	NA
sp|Q9ULL4|PLXB3_HUMAN	Q9ULL4	PLXNB3	Plexin-B3 OS=Homo sapiens OX=9606 GN=PLXNB3 PE=1 SV=2	0.9999	0	1	sp|Q9ULL4|PLXB3_HUMAN	112527	93489.6	119230	90189.4	51650.2	143702	112527	90189.4	0.123171	0.485692	-0.319236	0.457542	NA
sp|Q9ULQ1|TPC1_HUMAN	Q9ULQ1	TPCN1	Two pore calcium channel protein 1 OS=Homo sapiens OX=9606 GN=TPCN1 PE=1 SV=3	0.9331	0	1	sp|Q9ULQ1|TPC1_HUMAN	12144.1	7741.23	7548.42	7955.53	3615.98	8590.95	7741.23	7955.53	0.284262	0.402863	0.0393956	0.245124	NA
sp|Q9ULV1|FZD4_HUMAN	Q9ULV1	FZD4	Frizzled-4 OS=Homo sapiens OX=9606 GN=FZD4 PE=1 SV=2	5.9935	0	4	sp|Q9ULV1|FZD4_HUMAN	6.94812e+06	6.15002e+06	6.7415e+06	4.19983e+06	5.06361e+06	5.16172e+06	6.7415e+06	5.06361e+06	0.0626364	0.11008	-0.412903	0.0238454	NA
sp|Q9UN70|PCDGK_HUMAN	Q9UN70	PCDHGC3	Protocadherin gamma-C3 OS=Homo sapiens OX=9606 GN=PCDHGC3 PE=1 SV=1	1.9978	0	2	sp|Q9UN70|PCDGK_HUMAN	2.80496e+06	3.47995e+06	6.13203e+06	5.79128e+06	2.37896e+06	9.28491e+06	3.47995e+06	5.79128e+06	0.424916	0.593473	0.734817	0.53764	0.566201
sp|Q9UNG2|TNF18_HUMAN	Q9UNG2	TNFSF18	Tumor necrosis factor ligand superfamily member 18 OS=Homo sapiens OX=9606 GN=TNFSF18 PE=1 SV=2	1.9821	0	2	sp|Q9UNG2|TNF18_HUMAN	82554.2	18443.9	48840	22236.3	60104.9	47740.9	48840	47740.9	0.642081	0.445346	-0.0328372	0.912024	NA
sp|Q9UNN8|EPCR_HUMAN	Q9UNN8	PROCR	Endothelial protein C receptor OS=Homo sapiens OX=9606 GN=PROCR PE=1 SV=1	26.9208	0	14	sp|Q9UNN8|EPCR_HUMAN	1.72234e+08	125064300	1.45026e+08	2.13336e+08	1.81542e+08	1.71414e+08	1.45026e+08	1.81542e+08	0.160588	0.11588	0.323994	0.0960011	NA
sp|Q9UP95|S12A4_HUMAN	Q9UP95	SLC12A4	Solute carrier family 12 member 4 OS=Homo sapiens OX=9606 GN=SLC12A4 PE=1 SV=2	1	0	1	sp|Q9UP95|S12A4_HUMAN	345377	334405	439023	368207	461543	285618	345377	368207	0.154172	0.23674	0.0923431	0.930182	NA
sp|Q9UPZ6|THS7A_HUMAN	Q9UPZ6	THSD7A	Thrombospondin type-1 domain-containing protein 7A OS=Homo sapiens OX=9606 GN=THSD7A PE=1 SV=4	3.9981	0	4	sp|Q9UPZ6|THS7A_HUMAN	844294	1.23866e+06	1.16077e+06	428014	1.46018e+06	355573	1.16077e+06	428014	0.193171	0.826151	-1.43936	0.191435	0.219428
sp|Q9Y219|JAG2_HUMAN	Q9Y219	JAG2	Protein jagged-2 OS=Homo sapiens OX=9606 GN=JAG2 PE=1 SV=3	1	0	1	sp|Q9Y219|JAG2_HUMAN	186362	320686	213000	188754	174470	179743	213000	179743	0.296315	0.0399075	-0.244921	0.163022	NA
sp|Q9Y222|DMTF1_HUMAN	Q9Y222	DMTF1	Cyclin-D-binding Myb-like transcription factor 1 OS=Homo sapiens OX=9606 GN=DMTF1 PE=1 SV=1	2.9396	0	1	sp|Q9Y222|DMTF1_HUMAN	3.66892e+08	4.4385e+08	1061292728	1032090711	2.43255e+08	1267373820	4.4385e+08	1032090711	0.609999	0.632883	1.21742	0.702925	0.72072
sp|Q9Y4D7|PLXD1_HUMAN	Q9Y4D7	PLXND1	Plexin-D1 OS=Homo sapiens OX=9606 GN=PLXND1 PE=1 SV=3	40.7968	0	26	sp|Q9Y4D7|PLXD1_HUMAN	4.71651e+07	49794573	5.3132e+07	5.02121e+07	5.54809e+07	4.26387e+07	49794573	5.02121e+07	0.0597722	0.130562	0.0120454	0.88751	NA
sp|Q9Y4K0|LOXL2_HUMAN	Q9Y4K0	LOXL2	Lysyl oxidase homolog 2 OS=Homo sapiens OX=9606 GN=LOXL2 PE=1 SV=1	7.9689	0	3	sp|Q9Y4K0|LOXL2_HUMAN	1.58839e+07	1.37272e+07	1.82084e+07	1.59745e+07	1.49572e+07	1.48808e+07	1.58839e+07	1.49572e+07	0.1406	0.0399826	-0.0867219	0.753023	NA
sp|Q9Y4L1|HYOU1_HUMAN	Q9Y4L1	HYOU1	Hypoxia up-regulated protein 1 OS=Homo sapiens OX=9606 GN=HYOU1 PE=1 SV=1	3.9914	0	3	sp|Q9Y4L1|HYOU1_HUMAN	747109	723767	836065	880850	1.23079e+06	1.01261e+06	747109	1.01261e+06	0.0770604	0.169709	0.438687	0.053492	NA
sp|Q9Y5F8|PCDGJ_HUMAN	Q9Y5F8	PCDHGB7	Protocadherin gamma-B7 OS=Homo sapiens OX=9606 GN=PCDHGB7 PE=2 SV=1	2	0	2	sp|Q9UN71|PCDGG_HUMAN;sp|Q9Y5G0|PCDGH_HUMAN;sp|Q9Y5G2|PCDGE_HUMAN;sp|Q9Y5G3|PCDGD_HUMAN;sp|Q9Y5F8|PCDGJ_HUMAN	826120	1.04151e+06	1.201e+06	677500	915542	825036	1.04151e+06	825036	0.183926	0.14907	-0.336144	0.155345	NA
sp|Q9Y5H2|PCDGB_HUMAN	Q9Y5H2	PCDHGA11	Protocadherin gamma-A11 OS=Homo sapiens OX=9606 GN=PCDHGA11 PE=2 SV=1	1.9612	0	2	sp|Q9Y5G5|PCDG8_HUMAN;sp|Q9Y5H3|PCDGA_HUMAN;sp|Q9Y5H2|PCDGB_HUMAN	208145	167858	171981	76912.9	160896	114232	171981	114232	0.12135	0.358579	-0.590279	0.054685	0.0722198
sp|Q9Y5X9|LIPE_HUMAN	Q9Y5X9	LIPG	Endothelial lipase OS=Homo sapiens OX=9606 GN=LIPG PE=1 SV=1	5.9994	0	5	sp|Q9Y5X9|LIPE_HUMAN	450569	568851	483715	589374	600490	388740	483715	589374	0.121777	0.226481	0.285025	0.831129	NA
sp|Q9Y5Y6|ST14_HUMAN	Q9Y5Y6	ST14	Suppressor of tumorigenicity 14 protein OS=Homo sapiens OX=9606 GN=ST14 PE=1 SV=2	0.9248	0	1	sp|Q9Y5Y6|ST14_HUMAN	262596	291878	309969	271195	249795	253371	291878	253371	0.0829642	0.0444113	-0.204117	0.312745	NA
sp|Q9Y5Y7|LYVE1_HUMAN	Q9Y5Y7	LYVE1	Lymphatic vessel endothelial hyaluronic acid receptor 1 OS=Homo sapiens OX=9606 GN=LYVE1 PE=1 SV=2	4	0	2	sp|Q9Y5Y7|LYVE1_HUMAN	1.62042e+06	1.07043e+06	1.85087e+06	559784	319149	574239	1.62042e+06	559784	0.264862	0.295807	-1.53342	0.00217397	0.00753995
sp|Q9Y624|JAM1_HUMAN	Q9Y624	F11R	Junctional adhesion molecule A OS=Homo sapiens OX=9606 GN=F11R PE=1 SV=1	5	0	5	sp|Q9Y624|JAM1_HUMAN	3.18929e+07	2.34548e+07	3.08701e+07	2.82702e+07	3.54647e+07	2.30462e+07	3.08701e+07	2.82702e+07	0.160232	0.215551	-0.126926	0.999012	NA
sp|Q9Y639|NPTN_HUMAN	Q9Y639	NPTN	Neuroplastin OS=Homo sapiens OX=9606 GN=NPTN PE=1 SV=2	44.8525	0	17	sp|Q9Y639|NPTN_HUMAN	8.42981e+07	7.68957e+07	9.34361e+07	6.11782e+07	8.1051e+07	6.09141e+07	8.42981e+07	6.11782e+07	0.0976168	0.170578	-0.462484	0.113941	NA
sp|Q9Y653|AGRG1_HUMAN	Q9Y653	ADGRG1	Adhesion G-protein coupled receptor G1 OS=Homo sapiens OX=9606 GN=ADGRG1 PE=1 SV=2	5	0	3	sp|Q9Y653|AGRG1_HUMAN	631869	653280	692789	886311	587874	844218	653280	844218	0.0468743	0.209017	0.369913	0.341733	NA
sp|Q9Y666|S12A7_HUMAN	Q9Y666	SLC12A7	Solute carrier family 12 member 7 OS=Homo sapiens OX=9606 GN=SLC12A7 PE=1 SV=3	0.9999	0	1	sp|Q9Y666|S12A7_HUMAN	3.04017e+06	2.27973e+06	3.90639e+06	3.26268e+06	1.73456e+06	3.52208e+06	3.04017e+06	3.26268e+06	0.264647	0.34013	0.101905	0.684806	NA
sp|Q9Y6C2|EMIL1_HUMAN	Q9Y6C2	EMILIN1	EMILIN-1 OS=Homo sapiens OX=9606 GN=EMILIN1 PE=1 SV=3	6.9819	0	6	sp|Q9Y6C2|EMIL1_HUMAN	1.32701e+06	1.72305e+06	1.32332e+06	1.13677e+06	1.1773e+06	1.27715e+06	1.32701e+06	1.1773e+06	0.157585	0.0603544	-0.172698	0.15334	NA
sp|Q9Y6M7|S4A7_HUMAN	Q9Y6M7	SLC4A7	Sodium bicarbonate cotransporter 3 OS=Homo sapiens OX=9606 GN=SLC4A7 PE=1 SV=2	9.9539	0	7	sp|Q9Y6M7|S4A7_HUMAN	2.08531e+07	2.51126e+07	4.86707e+07	7.05934e+07	4.24741e+07	1.10754e+08	2.51126e+07	7.05934e+07	0.474965	0.459964	1.49112	0.0370452	0.0539041
sp|Q9Y6Q6|TNR11_HUMAN	Q9Y6Q6	TNFRSF11A	Tumor necrosis factor receptor superfamily member 11A OS=Homo sapiens OX=9606 GN=TNFRSF11A PE=1 SV=1	1	0	1	sp|Q9Y6Q6|TNR11_HUMAN	129882	120025	138672	49414.3	118061	63058.6	129882	63058.6	0.0720213	0.472911	-1.04243	0.0435663	0.0608426

## Sheet: Table S5
Table S5: Statistics from the gene ontology analysis of genes regulated by VEGF-A in HAECs.
node_id	candi_genes	ontology	node_name	raw_p_underrep	raw_p_overrep	FWER_underrep	FWER_overrep	log.pvalue	group	log10.FWER
GO:0002162	3	molecular_function	dystroglycan binding	1	0.00804838	1	0.621	2.09429	down	0.206908
GO:0009651	3	biological_process	response to salt stress	1	0.00819047	1	0.981	2.08669	down	0.00833099
GO:0034605	3	biological_process	cellular response to heat	1	0.00819047	1	0.981	2.08669	down	0.00833099
GO:0043403	3	biological_process	skeletal muscle tissue regeneration	1	0.00819047	1	0.981	2.08669	down	0.00833099
GO:0051187	3	biological_process	cofactor catabolic process	1	0.00819047	1	0.981	2.08669	down	0.00833099
GO:0071472	3	biological_process	cellular response to salt stress	1	0.00819047	1	0.981	2.08669	down	0.00833099
GO:0072224	3	biological_process	metanephric glomerulus development	1	0.00819047	1	0.981	2.08669	down	0.00833099
GO:0015631	4	molecular_function	tubulin binding	0.99969	0.00669219	1	0.441	2.17443	down	0.355561
GO:0019934	4	biological_process	cGMP-mediated signaling	0.99968	0.00684607	1	0.916	2.16456	down	0.0381045
GO:0046625	4	molecular_function	sphingolipid binding	1	0.00158654	1	0.152	2.79955	down	0.818156
GO:0001664	6	molecular_function	G protein-coupled receptor binding	0.999923	0.00117482	1	0.078	2.93003	down	1.10791
GO:0030246	12	molecular_function	carbohydrate binding	0.997489	0.0082316	1	0.631	2.08452	down	0.199971
GO:0005245	3	molecular_function	voltage-gated calcium channel activity	0.999821	0.0057968	1	0.461	2.23681	up	0.336299
GO:0010883	3	biological_process	regulation of lipid storage	0.999844	0.00524828	1	0.88	2.27998	up	0.0555173
GO:0032768	3	biological_process	regulation of monooxygenase activity	0.999844	0.00524828	1	0.88	2.27998	up	0.0555173
GO:0050746	3	biological_process	regulation of lipoprotein metabolic process	0.999844	0.00524828	1	0.88	2.27998	up	0.0555173
GO:0050999	3	biological_process	regulation of nitric-oxide synthase activity	0.999844	0.00524828	1	0.88	2.27998	up	0.0555173
GO:0051341	3	biological_process	regulation of oxidoreductase activity	0.999844	0.00524828	1	0.88	2.27998	up	0.0555173
GO:0001508	4	biological_process	action potential	0.999289	0.00763227	1	0.925	2.11735	up	0.0338583
GO:0005262	4	molecular_function	calcium channel activity	0.999892	0.00222708	1	0.211	2.65227	up	0.675718
GO:0015085	4	molecular_function	calcium ion transmembrane transporter activity	0.999655	0.00473686	1	0.334	2.32451	up	0.476254
GO:0035249	4	biological_process	synaptic transmission, glutamatergic	0.999908	0.00195506	1	0.651	2.70884	up	0.186419
GO:0051966	4	biological_process	regulation of synaptic transmission, glutamatergic	0.999983	0.000712761	1	0.282	3.14706	up	0.549751
GO:0043277	5	biological_process	apoptotic cell clearance	0.999888	0.00146039	1	0.556	2.83553	up	0.254925
GO:0050764	5	biological_process	regulation of phagocytosis	0.999066	0.00697601	1	0.902	2.15639	up	0.0447935
GO:0007157	7	biological_process	heterophilic cell-cell adhesion via plasma membrane cell adhesion molecules	0.999494	0.00300914	1	0.712	2.52156	up	0.14752
GO:0008092	7	molecular_function	cytoskeletal protein binding	0.999591	0.00255443	1	0.215	2.59271	up	0.667562
GO:0001618	10	molecular_function	virus receptor activity	0.999767	0.00114127	1	0.095	2.94261	up	1.02228
GO:0019058	10	biological_process	viral life cycle	0.999544	0.002017	1	0.653	2.69529	up	0.185087
GO:0044409	10	biological_process	entry into host	0.99976	0.00116566	1	0.348	2.93343	up	0.458421
GO:0046718	10	biological_process	viral entry into host cell	0.99983	0.000867113	1	0.308	3.06192	up	0.511449
GO:0140272	10	molecular_function	exogenous protein binding	0.999767	0.00114127	1	0.095	2.94261	up	1.02228
GO:0051701	11	biological_process	interaction with host	0.999911	0.000455811	1	0.164	3.34122	up	0.785156
GO:0060627	11	biological_process	regulation of vesicle-mediated transport	0.999762	0.0010699	1	0.334	2.97066	up	0.476254
GO:0050839	15	molecular_function	cell adhesion molecule binding	0.997883	0.00606433	1	0.461	2.21722	up	0.336299

## Sheet: Table S6
Table S6: Gene ontology protein annotation of the analysis of VEGF-A-sensitive proteins on HAECs.
go_id	gene	go_name	root_node
GO:0001508	ATP1B1	action potential	biological_process
GO:0001508	CNR1	action potential	biological_process
GO:0001508	GBA	action potential	biological_process
GO:0001508	NRCAM	action potential	biological_process
GO:0001618	AXL	virus receptor activity	molecular_function
GO:0001618	CD46	virus receptor activity	molecular_function
GO:0001618	EGFR	virus receptor activity	molecular_function
GO:0001618	ITGA5	virus receptor activity	molecular_function
GO:0001618	ITGAV	virus receptor activity	molecular_function
GO:0001618	ITGB3	virus receptor activity	molecular_function
GO:0001618	ITGB5	virus receptor activity	molecular_function
GO:0001618	NECTIN2	virus receptor activity	molecular_function
GO:0001618	PVR	virus receptor activity	molecular_function
GO:0001618	SCARB1	virus receptor activity	molecular_function
GO:0005245	CACNG6	voltage-gated calcium channel activity	molecular_function
GO:0005245	CNR1	voltage-gated calcium channel activity	molecular_function
GO:0005245	ITGAV	voltage-gated calcium channel activity	molecular_function
GO:0005262	CACNG6	calcium channel activity	molecular_function
GO:0005262	CNR1	calcium channel activity	molecular_function
GO:0005262	ITGAV	calcium channel activity	molecular_function
GO:0005262	PANX1	calcium channel activity	molecular_function
GO:0007157	ALCAM	heterophilic cell-cell adhesion via plasma membrane cell adhesion molecules	biological_process
GO:0007157	CDH2	heterophilic cell-cell adhesion via plasma membrane cell adhesion molecules	biological_process
GO:0007157	CDH4	heterophilic cell-cell adhesion via plasma membrane cell adhesion molecules	biological_process
GO:0007157	ITGA5	heterophilic cell-cell adhesion via plasma membrane cell adhesion molecules	biological_process
GO:0007157	NLGN1	heterophilic cell-cell adhesion via plasma membrane cell adhesion molecules	biological_process
GO:0007157	PVR	heterophilic cell-cell adhesion via plasma membrane cell adhesion molecules	biological_process
GO:0007157	VCAM1	heterophilic cell-cell adhesion via plasma membrane cell adhesion molecules	biological_process
GO:0008092	AXL	cytoskeletal protein binding	molecular_function
GO:0008092	CDH2	cytoskeletal protein binding	molecular_function
GO:0008092	CDH4	cytoskeletal protein binding	molecular_function
GO:0008092	EGFR	cytoskeletal protein binding	molecular_function
GO:0008092	KIRREL1	cytoskeletal protein binding	molecular_function
GO:0008092	NRCAM	cytoskeletal protein binding	molecular_function
GO:0008092	PANX1	cytoskeletal protein binding	molecular_function
GO:0010883	ITGAV	regulation of lipid storage	biological_process
GO:0010883	ITGB3	regulation of lipid storage	biological_process
GO:0010883	SCARB1	regulation of lipid storage	biological_process
GO:0015085	CACNG6	calcium ion transmembrane transporter activity	molecular_function
GO:0015085	CNR1	calcium ion transmembrane transporter activity	molecular_function
GO:0015085	ITGAV	calcium ion transmembrane transporter activity	molecular_function
GO:0015085	PANX1	calcium ion transmembrane transporter activity	molecular_function
GO:0019058	AXL	viral life cycle	biological_process
GO:0019058	CD46	viral life cycle	biological_process
GO:0019058	EGFR	viral life cycle	biological_process
GO:0019058	ITGA5	viral life cycle	biological_process
GO:0019058	ITGAV	viral life cycle	biological_process
GO:0019058	ITGB3	viral life cycle	biological_process
GO:0019058	ITGB5	viral life cycle	biological_process
GO:0019058	NECTIN2	viral life cycle	biological_process
GO:0019058	PVR	viral life cycle	biological_process
GO:0019058	SCARB1	viral life cycle	biological_process
GO:0032768	CNR1	regulation of monooxygenase activity	biological_process
GO:0032768	EGFR	regulation of monooxygenase activity	biological_process
GO:0032768	SCARB1	regulation of monooxygenase activity	biological_process
GO:0035249	CDH2	synaptic transmission, glutamatergic	biological_process
GO:0035249	CNR1	synaptic transmission, glutamatergic	biological_process
GO:0035249	EGFR	synaptic transmission, glutamatergic	biological_process
GO:0035249	NLGN1	synaptic transmission, glutamatergic	biological_process
GO:0043277	AXL	apoptotic cell clearance	biological_process
GO:0043277	ITGAV	apoptotic cell clearance	biological_process
GO:0043277	ITGB3	apoptotic cell clearance	biological_process
GO:0043277	MERTK	apoptotic cell clearance	biological_process
GO:0043277	SCARB1	apoptotic cell clearance	biological_process
GO:0044409	AXL	entry into host	biological_process
GO:0044409	CD46	entry into host	biological_process
GO:0044409	EGFR	entry into host	biological_process
GO:0044409	ITGA5	entry into host	biological_process
GO:0044409	ITGAV	entry into host	biological_process
GO:0044409	ITGB3	entry into host	biological_process
GO:0044409	ITGB5	entry into host	biological_process
GO:0044409	NECTIN2	entry into host	biological_process
GO:0044409	PVR	entry into host	biological_process
GO:0044409	SCARB1	entry into host	biological_process
GO:0046718	AXL	viral entry into host cell	biological_process
GO:0046718	CD46	viral entry into host cell	biological_process
GO:0046718	EGFR	viral entry into host cell	biological_process
GO:0046718	ITGA5	viral entry into host cell	biological_process
GO:0046718	ITGAV	viral entry into host cell	biological_process
GO:0046718	ITGB3	viral entry into host cell	biological_process
GO:0046718	ITGB5	viral entry into host cell	biological_process
GO:0046718	NECTIN2	viral entry into host cell	biological_process
GO:0046718	PVR	viral entry into host cell	biological_process
GO:0046718	SCARB1	viral entry into host cell	biological_process
GO:0050746	GBA	regulation of lipoprotein metabolic process	biological_process
GO:0050746	ITGAV	regulation of lipoprotein metabolic process	biological_process
GO:0050746	ITGB3	regulation of lipoprotein metabolic process	biological_process
GO:0050764	ITGAV	regulation of phagocytosis	biological_process
GO:0050764	MERTK	regulation of phagocytosis	biological_process
GO:0050764	PTPRJ	regulation of phagocytosis	biological_process
GO:0050764	SCARB1	regulation of phagocytosis	biological_process
GO:0050764	SIRPB1	regulation of phagocytosis	biological_process
GO:0050839	CD46	cell adhesion molecule binding	molecular_function
GO:0050839	CDH2	cell adhesion molecule binding	molecular_function
GO:0050839	CDH4	cell adhesion molecule binding	molecular_function
GO:0050839	COL5A1	cell adhesion molecule binding	molecular_function
GO:0050839	EGFR	cell adhesion molecule binding	molecular_function
GO:0050839	ITGA5	cell adhesion molecule binding	molecular_function
GO:0050839	ITGAV	cell adhesion molecule binding	molecular_function
GO:0050839	ITGB3	cell adhesion molecule binding	molecular_function
GO:0050839	ITGB5	cell adhesion molecule binding	molecular_function
GO:0050839	NECTIN2	cell adhesion molecule binding	molecular_function
GO:0050839	NLGN1	cell adhesion molecule binding	molecular_function
GO:0050839	PTPRJ	cell adhesion molecule binding	molecular_function
GO:0050839	PVR	cell adhesion molecule binding	molecular_function
GO:0050839	S1PR3	cell adhesion molecule binding	molecular_function
GO:0050839	VCAM1	cell adhesion molecule binding	molecular_function
GO:0050999	CNR1	regulation of nitric-oxide synthase activity	biological_process
GO:0050999	EGFR	regulation of nitric-oxide synthase activity	biological_process
GO:0050999	SCARB1	regulation of nitric-oxide synthase activity	biological_process
GO:0051341	CNR1	regulation of oxidoreductase activity	biological_process
GO:0051341	EGFR	regulation of oxidoreductase activity	biological_process
GO:0051341	SCARB1	regulation of oxidoreductase activity	biological_process
GO:0051701	AXL	interaction with host	biological_process
GO:0051701	CD46	interaction with host	biological_process
GO:0051701	EGFR	interaction with host	biological_process
GO:0051701	INSR	interaction with host	biological_process
GO:0051701	ITGA5	interaction with host	biological_process
GO:0051701	ITGAV	interaction with host	biological_process
GO:0051701	ITGB3	interaction with host	biological_process
GO:0051701	ITGB5	interaction with host	biological_process
GO:0051701	NECTIN2	interaction with host	biological_process
GO:0051701	PVR	interaction with host	biological_process
GO:0051701	SCARB1	interaction with host	biological_process
GO:0051966	CDH2	regulation of synaptic transmission, glutamatergic	biological_process
GO:0051966	CNR1	regulation of synaptic transmission, glutamatergic	biological_process
GO:0051966	EGFR	regulation of synaptic transmission, glutamatergic	biological_process
GO:0051966	NLGN1	regulation of synaptic transmission, glutamatergic	biological_process
GO:0060627	AXL	regulation of vesicle-mediated transport	biological_process
GO:0060627	CDH2	regulation of vesicle-mediated transport	biological_process
GO:0060627	CNR1	regulation of vesicle-mediated transport	biological_process
GO:0060627	ITGAV	regulation of vesicle-mediated transport	biological_process
GO:0060627	ITGB3	regulation of vesicle-mediated transport	biological_process
GO:0060627	MERTK	regulation of vesicle-mediated transport	biological_process
GO:0060627	NLGN1	regulation of vesicle-mediated transport	biological_process
GO:0060627	PTPRJ	regulation of vesicle-mediated transport	biological_process
GO:0060627	SCARB1	regulation of vesicle-mediated transport	biological_process
GO:0060627	SERPINE1	regulation of vesicle-mediated transport	biological_process
GO:0060627	SIRPB1	regulation of vesicle-mediated transport	biological_process
GO:0140272	AXL	exogenous protein binding	molecular_function
GO:0140272	CD46	exogenous protein binding	molecular_function
GO:0140272	EGFR	exogenous protein binding	molecular_function
GO:0140272	ITGA5	exogenous protein binding	molecular_function
GO:0140272	ITGAV	exogenous protein binding	molecular_function
GO:0140272	ITGB3	exogenous protein binding	molecular_function
GO:0140272	ITGB5	exogenous protein binding	molecular_function
GO:0140272	NECTIN2	exogenous protein binding	molecular_function
GO:0140272	PVR	exogenous protein binding	molecular_function
GO:0140272	SCARB1	exogenous protein binding	molecular_function
GO:0001664	ACE	G protein-coupled receptor binding	molecular_function
GO:0001664	CTHRC1	G protein-coupled receptor binding	molecular_function
GO:0001664	CXCL16	G protein-coupled receptor binding	molecular_function
GO:0001664	PRNP	G protein-coupled receptor binding	molecular_function
GO:0001664	S1PR1	G protein-coupled receptor binding	molecular_function
GO:0001664	S1PR2	G protein-coupled receptor binding	molecular_function
GO:0002162	AGRN	dystroglycan binding	molecular_function
GO:0002162	CLASP1	dystroglycan binding	molecular_function
GO:0002162	DAG1	dystroglycan binding	molecular_function
GO:0009651	AQP1	response to salt stress	biological_process
GO:0009651	SLC12A6	response to salt stress	biological_process
GO:0009651	TRPV4	response to salt stress	biological_process
GO:0015631	CLASP1	tubulin binding	molecular_function
GO:0015631	DAG1	tubulin binding	molecular_function
GO:0015631	PRNP	tubulin binding	molecular_function
GO:0015631	TRPV4	tubulin binding	molecular_function
GO:0019934	ADORA2B	cGMP-mediated signaling	biological_process
GO:0019934	AQP1	cGMP-mediated signaling	biological_process
GO:0019934	NPR1	cGMP-mediated signaling	biological_process
GO:0019934	THBS1	cGMP-mediated signaling	biological_process
GO:0030246	CD302	carbohydrate binding	molecular_function
GO:0030246	CD34	carbohydrate binding	molecular_function
GO:0030246	CLEC2B	carbohydrate binding	molecular_function
GO:0030246	COLEC12	carbohydrate binding	molecular_function
GO:0030246	EVA1C	carbohydrate binding	molecular_function
GO:0030246	LY75	carbohydrate binding	molecular_function
GO:0030246	M6PR	carbohydrate binding	molecular_function
GO:0030246	MRC1	carbohydrate binding	molecular_function
GO:0030246	PLA2R1	carbohydrate binding	molecular_function
GO:0030246	SCARA3	carbohydrate binding	molecular_function
GO:0030246	SELL	carbohydrate binding	molecular_function
GO:0030246	SELP	carbohydrate binding	molecular_function
GO:0034605	CD34	cellular response to heat	biological_process
GO:0034605	THBS1	cellular response to heat	biological_process
GO:0034605	TRPV4	cellular response to heat	biological_process
GO:0043403	DAG1	skeletal muscle tissue regeneration	biological_process
GO:0043403	PTGFRN	skeletal muscle tissue regeneration	biological_process
GO:0043403	TGFBR2	skeletal muscle tissue regeneration	biological_process
GO:0046625	PLTP	sphingolipid binding	molecular_function
GO:0046625	S1PR1	sphingolipid binding	molecular_function
GO:0046625	SELL	sphingolipid binding	molecular_function
GO:0046625	SELP	sphingolipid binding	molecular_function
GO:0051187	GGT1	cofactor catabolic process	biological_process
GO:0051187	GGT5	cofactor catabolic process	biological_process
GO:0051187	PXDN	cofactor catabolic process	biological_process
GO:0071472	AQP1	cellular response to salt stress	biological_process
GO:0071472	SLC12A6	cellular response to salt stress	biological_process
GO:0071472	TRPV4	cellular response to salt stress	biological_process
GO:0072224	CD34	metanephric glomerulus development	biological_process
GO:0072224	LAMB2	metanephric glomerulus development	biological_process
GO:0072224	PDGFRB	metanephric glomerulus development	biological_process

## Sheet: Table S7
Table S7: Protein content of rHDL as identified by Comet. Peptide and protein identifications were filtered with an FDR of 1%. Common contaminants and keratins were removed from the protein list.
group probability	protein	protein probability	percent coverage	num unique peps	tot indep spectra	percent share of spectrum ids	description	protein length	precursor ion charge	peptide sequence	nsp adjusted probability	initial probability
1	sp|P02647|APOA1_HUMAN	1	92.9	130	2094	60.21	Apolipoprotein A-I OS=Homo sapiens (Human) OX=9606 GN=APOA1 PE=1 SV=1	267	1	ATEHLSTLSEK	0.9998	0.999
1	sp|P02647|APOA1_HUMAN	1	92.9	130	2094	60.21	Apolipoprotein A-I OS=Homo sapiens (Human) OX=9606 GN=APOA1 PE=1 SV=1	267	1	DLATVYVDVLK	0.9998	0.999
1	sp|P02647|APOA1_HUMAN	1	92.9	130	2094	60.21	Apolipoprotein A-I OS=Homo sapiens (Human) OX=9606 GN=APOA1 PE=1 SV=1	267	1	DYVSQFEGSALGK	0.9998	0.999
1	sp|P02647|APOA1_HUMAN	1	92.9	130	2094	60.21	Apolipoprotein A-I OS=Homo sapiens (Human) OX=9606 GN=APOA1 PE=1 SV=1	267	1	QGLLPVLESFK	0.9998	0.999
1	sp|P02647|APOA1_HUMAN	1	92.9	130	2094	60.21	Apolipoprotein A-I OS=Homo sapiens (Human) OX=9606 GN=APOA1 PE=1 SV=1	267	2	AKPALEDLRQGLLPVLESFK	0.9998	0.999
1	sp|P02647|APOA1_HUMAN	1	92.9	130	2094	60.21	Apolipoprotein A-I OS=Homo sapiens (Human) OX=9606 GN=APOA1 PE=1 SV=1	267	2	ATEHLSTLSEK	0.9998	0.9989
1	sp|P02647|APOA1_HUMAN	1	92.9	130	2094	60.21	Apolipoprotein A-I OS=Homo sapiens (Human) OX=9606 GN=APOA1 PE=1 SV=1	267	2	DLATVYVDVLKDSGR	0.9998	0.999
1	sp|P02647|APOA1_HUMAN	1	92.9	130	2094	60.21	Apolipoprotein A-I OS=Homo sapiens (Human) OX=9606 GN=APOA1 PE=1 SV=1	267	2	DSGRDYVSQFEGSALGK	0.9998	0.999
[truncated: 248 more rows]

## Sheet: Table S8
Table S8: Safequant output of the HATRIC-LRC experiment with APOA1, lipidated APOA1, and HDL as ligands on EA.hy926 cells.
[truncated: 3,529 more rows]
